# Supplementary material for: Crystal structure and Hirshfeld surface analysis of 1-[(benzyl­dimethyl­sil­yl)meth­yl]-1-ethyl­piperidin-1-ium ethane­sulfonate
Source: Acta Crystallogr E Crystallogr Commun. 2022 Jan 7;78(Pt 2):135–9. doi: 10.1107/S205698902101361X (PMC8819452; doi:10.1107/S205698902101361X)
Supplement: Supplementary file 1 [file e-78-00135-sup1.cif]

##############################################################################
#                                                                            #
# This CIF contains the data in a paper accepted for publication in          #
# Acta Crystallographica Section E. It conforms to the requirements of       #
# Notes for Authors for Acta Crystallographica Section E, and has been       #
# peer reviewed under the auspices of the IUCr Commission on Journals.       #
#                                                                            #
# Full details of the Crystallographic Information File format               #
# are given in the paper "The Crystallographic Information File (CIF):       #
# a New Standard Archive File for Crystallography" by S. R. Hall, F. H.      #
# Allen and I. D. Brown [Acta Cryst. (1991), A47, 655-685].                  #
#                                                                            #
# The current version of the core CIF dictionary is obtainable from          #
# ftp://ftp.iucr.org/pub/cif_core.dic.                                       #
#                                                                            #
# Software is freely available for graphical display of the structure(s)     #
# in this CIF. For information consult the CIF software page                 #
# http://www.iucr.org/resources/cif/software.                                #
#                                                                            #
# This file may be used for bona fide research purposes within the           #
# scientific community so long as proper attribution is given to the journal # 
# article from which it was obtained.                                        #
#                                                                            #
##############################################################################
data_I
_audit_creation_method
;
Olex2 1.5-alpha
(compiled 2021.06.29 svn.r12e2184c for OlexSys, GUI svn.r6374)
;
_journal_date_recd_electronic     2021-11-29
_journal_date_accepted     2021-12-27
_journal_name_full     'Acta Crystallographica, Section E'
_journal_year     2022
_journal_volume     78
_journal_issue      2
_journal_page_first     0
_journal_page_last     0
_journal_paper_category     GO
_journal_paper_doi     10.1107/S205698902101361X
_journal_coeditor_code     HB8003
_publ_contact_author_name     'Carsten Strohmann'
_publ_contact_author_address
;
Technische Universit\"at Dortmund, Fakult\"at Chemie und Chemische Biologie,
Otto-Hahn-Strasse 6, 44227 Dortmund Deutschland
;
_publ_contact_author_email     'carsten.strohmann@tu-dortmund.de'
_publ_contact_author_fax     ?
_publ_contact_author_phone     '+49 231 7553807'
_publ_section_title
;
Crystal structure and Hirshfeld surface analysis of
1-[(benzyldimethylsilyl)methyl]-1-ethylpiperidin-1-ium ethanesulfonate
;
loop_
    _publ_author_name
    _publ_author_footnote
    _publ_author_address
    'Kirchhoff, Jan-Lukas' .
;
Technische Universit\"at Dortmund, Fakult\"at Chemie und Chemische Biologie,
Otto-Hahn-Strasse 6, 44227 Dortmund, Germany
;
    'Koller, Stephan G.' .
;
Technische Universit\"at Dortmund, Fakult\"at Chemie und Chemische Biologie,
Otto-Hahn-Strasse 6, 44227 Dortmund, Germany
;
    'Louven, Kathrin' .
;
Technische Universit\"at Dortmund, Fakult\"at Chemie und Chemische Biologie,
Otto-Hahn-Strasse 6, 44227 Dortmund, Germany
;
    'Strohmann, Carsten' .
;
Technische Universit\"at Dortmund, Fakult\"at Chemie und Chemische Biologie,
Otto-Hahn-Strasse 6, 44227 Dortmund, Germany
;
_publ_section_synopsis
;
\a-Aminosilanes are distinguished by a long Si---C bond, which was confirmed in
the title compound. Additionally, the supramolecular interactions were
determined by Hirshfeld surface analysis to investigate the influence of these
contacts on the crystal packing.
;
_chemical_name_systematic
;
1-[(Benzyldimethylsilyl)methyl]-1-ethylpiperidin-1-ium ethanesulfonate
;
_chemical_name_common     ?
_chemical_formula_moiety     'C17 H30 N Si +, C2 H5 O4 S -'
_chemical_formula_sum     'C19 H35 N O4 S Si'
_chemical_formula_iupac     'C17 H30 N Si +, C2 H5 O4 S -'
_chemical_formula_weight     401.63
_chemical_melting_point     ?
_chemical_absolute_configuration     ad
_space_group_crystal_system     monoclinic
_space_group_name_H-M_alt     'P 1 21 1'
_space_group_name_Hall     'P 2yb'
loop_
    _space_group_symop_operation_xyz
    'x, y, z'
    '-x, y+1/2, -z'
_cell_length_a     8.4627(8)
_cell_length_b     12.8187(11)
_cell_length_c     10.3926(9)
_cell_angle_alpha     90
_cell_angle_beta     107.033(3)
_cell_angle_gamma     90
_cell_volume     1077.95(17)
_cell_formula_units_Z     2
_cell_measurement_reflns_used     9642
_cell_measurement_theta_min     2.98
_cell_measurement_theta_max     30.61
_cell_measurement_temperature     100.01
_exptl_crystal_description     block
_exptl_crystal_colour     colourless
_exptl_crystal_size_max     0.816
_exptl_crystal_size_mid     0.439
_exptl_crystal_size_min     0.384
_exptl_crystal_density_diffrn     1.237
_exptl_crystal_density_meas     ?
_exptl_crystal_density_method     ?
_exptl_crystal_F_000     436
_exptl_absorpt_coefficient_mu     0.229
_exptl_absorpt_correction_type     multi-scan
_exptl_absorpt_process_details
;
(SADABS; Bruker, 2021)
;
_exptl_absorpt_correction_T_min     0.6994
_exptl_absorpt_correction_T_max     0.7471
_diffrn_ambient_temperature     100.01
_diffrn_source     'microfocus sealed X-ray tube'
_diffrn_radiation_type     MoK\a
_diffrn_radiation_wavelength     0.71073
_diffrn_radiation_monochromator     'HELIOS mirror optics'
_diffrn_measurement_device_type     'Bruker D8 VENTURE'
_diffrn_measurement_device     'four-circle diffractometer'
_diffrn_measurement_method     '\w and \f scans'
_diffrn_detector     'Bruker D8 VENTURE area detector'
_diffrn_detector_area_resol_mean     10.4167
_diffrn_reflns_number     68418
_diffrn_reflns_av_R_equivalents     0.0211
_diffrn_reflns_av_unetI/netI     0.0126
_diffrn_reflns_theta_min     2.517
_diffrn_reflns_theta_max     32.993
_diffrn_reflns_theta_full     25.242
_diffrn_measured_fraction_theta_max     0.998
_diffrn_measured_fraction_theta_full     0.996
_diffrn_reflns_limit_h_min     -12
_diffrn_reflns_limit_h_max     12
_diffrn_reflns_limit_k_min     -19
_diffrn_reflns_limit_k_max     19
_diffrn_reflns_limit_l_min     -15
_diffrn_reflns_limit_l_max     15
_diffrn_standards_number     0
_diffrn_radiation_probe     x-ray
_refine_special_details     ?
_reflns_number_total     8122
_reflns_number_gt     7987
_reflns_threshold_expression     'I > 2\s(I)'
_refine_ls_structure_factor_coef     Fsqd
_refine_ls_matrix_type     full
_refine_ls_R_factor_all     0.0245
_refine_ls_R_factor_gt     0.0240
_refine_ls_wR_factor_gt     0.0647
_refine_ls_wR_factor_ref     0.0651
_refine_ls_goodness_of_fit_ref     1.051
_refine_ls_restrained_S_all     1.051
_refine_ls_number_reflns     8122
_refine_ls_number_parameters     375
_refine_ls_number_restraints     1
_refine_ls_hydrogen_treatment     refall
_refine_ls_weighting_scheme     calc
_refine_ls_weighting_details
              'w=1/[\s^2^(Fo^2^)+(0.0390P)^2^+0.1456P] where P=(Fo^2^+2Fc^2^)/3'
_atom_sites_solution_hydrogens     difmap
_atom_sites_solution_primary     iterative
_atom_sites_solution_secondary     ?
_refine_ls_shift/su_max     0.001
_refine_ls_shift/su_mean     0.000
_refine_diff_density_max     0.528
_refine_diff_density_min     -0.590
_refine_ls_extinction_method     none
_refine_ls_extinction_coef     .
_refine_ls_abs_structure_details
;
Flack <i>x</i> determined using 3811 quotients
[(<i>I</i>^+^)-(<i>I</i>^-^)]/[(<i>I</i>^+^)+(<i>I</i>^-^)]
(Parsons <i>et al.</i>, 2013)
;
_refine_ls_abs_structure_Flack     -0.005(6)
loop_
    _atom_type_symbol
    _atom_type_description
    _atom_type_scat_dispersion_real
    _atom_type_scat_dispersion_imag
    _atom_type_scat_source
    'C' 'C' 0.0033 0.0016
                         'International Tables Vol C Tables 4.2.6.8 and 6.1.1.4'
    'H' 'H' 0.0000 0.0000
                         'International Tables Vol C Tables 4.2.6.8 and 6.1.1.4'
    'N' 'N' 0.0061 0.0033
                         'International Tables Vol C Tables 4.2.6.8 and 6.1.1.4'
    'O' 'O' 0.0106 0.0060
                         'International Tables Vol C Tables 4.2.6.8 and 6.1.1.4'
    'S' 'S' 0.1246 0.1234
                         'International Tables Vol C Tables 4.2.6.8 and 6.1.1.4'
    'Si' 'Si' 0.0817 0.0704
                         'International Tables Vol C Tables 4.2.6.8 and 6.1.1.4'
_computing_data_collection
;
APEX4 (Bruker, 2021)
;
_computing_cell_refinement
;
SAINT (Bruker, 2021)
;
_computing_data_reduction
;
SAINT (Bruker, 2021)
;
_computing_structure_solution
;
SHELXS (Sheldrick, 2008)
;
_computing_structure_refinement
;
SHELXL (Sheldrick, 2015)
;
_computing_molecular_graphics
;
<i>OLEX2</i> (Dolomanov <i>et al.</i>, 2009)
;
_computing_publication_material
;
<i>CrystalExplorer21</i> (Spackman
<i>et al.</i>,  2021; Turner <i>et al.</i>,  2017),
<i>publCIF</i> (Westrip, 2010), <i>Mercury</i>
(Macrae <i>et al.</i>,  2020),
<i>GaussView 6.016</i> (Frisch <i>et al.</i>,  2016), <i>Gaussian 09
Revision A.02</i>
(Frisch <i>et al.</i>,  2016), <i>SCHAKAL99</i> (Keller, 1999),
<i>Molekel 4.3</i> (Fl\"ukiger <i>et al.</i>,  2000)
;
loop_
    _atom_site_type_symbol
    _atom_site_label
    _atom_site_fract_x
    _atom_site_fract_y
    _atom_site_fract_z
    _atom_site_U_iso_or_equiv
    _atom_site_adp_type
    _atom_site_calc_flag
    _atom_site_occupancy
    _atom_site_disorder_assembly
    _atom_site_disorder_group
    S S1 0.88614(3) 0.62026(2) 0.40720(3) 0.01913(6) Uani d 1 . .
    Si Si1 0.05612(4) 0.31084(3) 0.20000(3) 0.01987(7) Uani d 1 . .
    O O3 1.05747(10) 0.61067(7) 0.48491(8) 0.01886(15) Uani d 1 . .
    O O1 0.85485(10) 0.74269(6) 0.37242(10) 0.01822(15) Uani d 1 . .
    O O4 0.77064(16) 0.60053(10) 0.4817(2) 0.0533(5) Uani d 1 . .
    O O2 0.85245(18) 0.56667(8) 0.27863(13) 0.0439(4) Uani d 1 . .
    N N1 0.35820(12) 0.43767(7) 0.34820(11) 0.01724(16) Uani d 1 . .
    C C10 0.19151(13) 0.39252(8) 0.34376(12) 0.01601(18) Uani d 1 . .
    C C14 0.53245(16) 0.29189(10) 0.48490(16) 0.0253(2) Uani d 1 . .
    C C17 0.41837(15) 0.50777(10) 0.47118(15) 0.0230(2) Uani d 1 . .
    C C6 -0.27742(13) 0.25033(8) 0.16162(10) 0.01469(17) Uani d 1 . .
    C C5 -0.31035(14) 0.14496(9) 0.17585(11) 0.01782(18) Uani d 1 . .
    C C13 0.48527(15) 0.35320(9) 0.35398(14) 0.0211(2) Uani d 1 . .
    C C7 -0.13320(13) 0.30314(9) 0.25953(11) 0.01589(17) Uani d 1 . .
    C C1 -0.38217(16) 0.30517(11) 0.05336(13) 0.0247(2) Uani d 1 . .
    C C15 0.59552(18) 0.36517(13) 0.60478(17) 0.0298(3) Uani d 1 . .
    C C18 0.96437(15) 0.78813(9) 0.30464(13) 0.0206(2) Uani d 1 . .
    C C4 -0.44312(17) 0.09575(11) 0.08387(14) 0.0258(2) Uani d 1 . .
    C C3 -0.54609(16) 0.15050(14) -0.02339(13) 0.0295(3) Uani d 1 . .
    C C16 0.46575(16) 0.44744(12) 0.60249(15) 0.0276(3) Uani d 1 . .
    C C11 0.35005(16) 0.50178(10) 0.22355(15) 0.0245(2) Uani d 1 . .
    C C19 0.93127(16) 0.90390(9) 0.29232(12) 0.0202(2) Uani d 1 . .
    C C12 0.23198(19) 0.59372(11) 0.19959(18) 0.0306(3) Uani d 1 . .
    C C8 0.0020(3) 0.3761(2) 0.03268(16) 0.0472(5) Uani d 1 . .
    C C2 -0.51474(18) 0.25531(15) -0.03823(14) 0.0316(3) Uani d 1 . .
    C C9 0.1422(2) 0.17830(15) 0.1885(3) 0.0455(5) Uani d 1 . .
    H H13A 0.442(2) 0.3078(18) 0.274(2) 0.024(4) Uiso d 1 . .
    H H3 -0.638(3) 0.121(2) -0.085(3) 0.043(6) Uiso d 1 . .
    H H13B 0.583(3) 0.3899(17) 0.346(2) 0.025(5) Uiso d 1 . .
    H H5 -0.241(2) 0.1076(17) 0.250(2) 0.024(4) Uiso d 1 . .
    H H11A 0.318(2) 0.4547(16) 0.1467(19) 0.017(4) Uiso d 1 . .
    H H12A 0.122(3) 0.5740(19) 0.193(2) 0.029(5) Uiso d 1 . .
    H H10A 0.128(3) 0.4494(18) 0.358(2) 0.026(5) Uiso d 1 . .
    H H7A -0.108(3) 0.2671(17) 0.343(2) 0.023(4) Uiso d 1 . .
    H H16A 0.368(3) 0.4130(18) 0.614(2) 0.032(5) Uiso d 1 . .
    H H7B -0.162(3) 0.369(2) 0.277(3) 0.041(6) Uiso d 1 . .
    H H8A -0.071(4) 0.332(3) -0.020(3) 0.056(8) Uiso d 1 . .
    H H18A 1.077(3) 0.7716(19) 0.355(2) 0.037(6) Uiso d 1 . .
    H H17A 0.512(3) 0.5403(16) 0.456(2) 0.023(5) Uiso d 1 . .
    H H16B 0.512(3) 0.504(2) 0.676(3) 0.040(6) Uiso d 1 . .
    H H17B 0.331(3) 0.5512(18) 0.475(2) 0.032(5) Uiso d 1 . .
    H H12B 0.233(3) 0.630(2) 0.106(3) 0.043(6) Uiso d 1 . .
    H H2 -0.586(3) 0.296(2) -0.110(2) 0.041(6) Uiso d 1 . .
    H H11B 0.454(3) 0.525(2) 0.235(2) 0.033(6) Uiso d 1 . .
    H H14A 0.439(3) 0.2515(19) 0.494(2) 0.030(5) Uiso d 1 . .
    H H14B 0.617(3) 0.2459(19) 0.477(2) 0.033(6) Uiso d 1 . .
    H H19A 0.825(3) 0.916(2) 0.235(3) 0.040(6) Uiso d 1 . .
    H H19B 0.945(3) 0.933(2) 0.382(2) 0.037(6) Uiso d 1 . .
    H H9A 0.058(3) 0.133(2) 0.123(3) 0.048(7) Uiso d 1 . .
    H H19C 1.009(3) 0.943(2) 0.251(2) 0.031(5) Uiso d 1 . .
    H H1 -0.362(3) 0.379(2) 0.045(3) 0.041(6) Uiso d 1 . .
    H H10B 0.205(3) 0.3469(18) 0.418(2) 0.027(5) Uiso d 1 . .
    H H9B 0.231(5) 0.175(4) 0.154(4) 0.090(13) Uiso d 1 . .
    H H4 -0.477(3) 0.018(2) 0.093(3) 0.037(6) Uiso d 1 . .
    H H8B 0.103(6) 0.397(4) 0.005(4) 0.095(14) Uiso d 1 . .
    H H18B 0.945(3) 0.751(2) 0.216(2) 0.037(6) Uiso d 1 . .
    H H15A 0.700(4) 0.397(2) 0.597(3) 0.058(8) Uiso d 1 . .
    H H12C 0.274(3) 0.647(2) 0.270(3) 0.046(7) Uiso d 1 . .
    H H15B 0.623(4) 0.327(2) 0.686(3) 0.051(7) Uiso d 1 . .
    H H8C -0.044(5) 0.439(4) 0.038(4) 0.078(11) Uiso d 1 . .
    H H9C 0.167(5) 0.140(4) 0.293(4) 0.092(12) Uiso d 1 . .
loop_
    _atom_site_aniso_label
    _atom_site_aniso_U_11
    _atom_site_aniso_U_22
    _atom_site_aniso_U_33
    _atom_site_aniso_U_12
    _atom_site_aniso_U_13
    _atom_site_aniso_U_23
    S1 0.01109(10) 0.01196(10) 0.03141(13) 0.00019(8) 0.00167(8) 0.00310(9)
    Si1 0.01993(14) 0.02043(14) 0.02339(14) -0.00530(11) 0.01279(11)
                                                                    -0.00846(11)
    O3 0.0134(3) 0.0214(4) 0.0193(3) 0.0031(3) 0.0009(3) 0.0034(3)
    O1 0.0140(3) 0.0118(3) 0.0301(4) 0.0013(3) 0.0084(3) 0.0021(3)
    O4 0.0297(5) 0.0335(7) 0.1128(13) 0.0101(5) 0.0458(7) 0.0345(7)
    O2 0.0507(7) 0.0172(4) 0.0404(6) 0.0058(4) -0.0234(5) -0.0085(4)
    N1 0.0133(4) 0.0120(4) 0.0294(5) -0.0001(3) 0.0109(3) -0.0006(3)
    C10 0.0127(4) 0.0146(4) 0.0237(5) -0.0019(3) 0.0099(3) -0.0023(3)
    C14 0.0194(5) 0.0169(5) 0.0405(7) 0.0031(4) 0.0104(5) 0.0045(4)
    C17 0.0145(4) 0.0161(5) 0.0387(6) -0.0020(4) 0.0082(4) -0.0083(4)
    C6 0.0134(4) 0.0151(4) 0.0158(4) 0.0024(3) 0.0045(3) -0.0004(3)
    C5 0.0185(4) 0.0157(4) 0.0178(4) -0.0026(3) 0.0030(3) -0.0012(3)
    C13 0.0168(4) 0.0148(4) 0.0361(6) 0.0035(4) 0.0148(4) -0.0004(4)
    C7 0.0156(4) 0.0146(4) 0.0185(4) -0.0018(3) 0.0066(3) -0.0030(3)
    C1 0.0215(5) 0.0259(5) 0.0243(5) 0.0078(4) 0.0032(4) 0.0072(5)
    C15 0.0190(5) 0.0313(7) 0.0367(7) 0.0027(5) 0.0047(5) 0.0017(5)
    C18 0.0222(5) 0.0148(4) 0.0282(5) 0.0033(4) 0.0129(4) 0.0036(4)
    C4 0.0235(5) 0.0286(6) 0.0240(5) -0.0094(4) 0.0052(4) -0.0081(4)
    C3 0.0162(5) 0.0506(8) 0.0197(5) -0.0043(5) 0.0022(4) -0.0102(5)
    C16 0.0177(5) 0.0326(6) 0.0321(6) -0.0019(5) 0.0064(4) -0.0093(5)
    C11 0.0217(5) 0.0200(5) 0.0367(6) 0.0007(4) 0.0163(5) 0.0072(5)
    C19 0.0250(5) 0.0131(4) 0.0230(5) -0.0009(4) 0.0081(4) -0.0012(4)
    C12 0.0283(6) 0.0195(5) 0.0444(8) 0.0042(4) 0.0115(6) 0.0082(5)
    C8 0.0582(11) 0.0667(13) 0.0200(6) -0.0352(11) 0.0163(7) -0.0063(7)
    C2 0.0201(5) 0.0496(9) 0.0211(5) 0.0105(6) -0.0004(4) 0.0041(5)
    C9 0.0296(7) 0.0320(7) 0.0824(14) -0.0062(6) 0.0279(9) -0.0332(9)
_geom_special_details
;
 All esds (except the esd in the dihedral angle between two l.s. planes)
 are estimated using the full covariance matrix.  The cell esds are taken
 into account individually in the estimation of esds in distances, angles
 and torsion angles; correlations between esds in cell parameters are only
 used when they are defined by crystal symmetry.  An approximate (isotropic)
 treatment of cell esds is used for estimating esds involving l.s. planes.
;
loop_
    _geom_bond_atom_site_label_1
    _geom_bond_atom_site_label_2
    _geom_bond_site_symmetry_2
    _geom_bond_distance
    _geom_bond_publ_flag
    S1 O3 . 1.4435(8) ?
    S1 O1 . 1.6149(9) ?
    S1 O4 . 1.4364(12) ?
    S1 O2 . 1.4545(13) ?
    Si1 C7 . 1.8814(11) y
    Si1 C8 . 1.862(2) y
    Si1 C9 . 1.8662(18) y
    Si1 C10 . 1.9075(12) y
    O1 C18 . 1.4412(14) ?
    N1 C10 . 1.5130(14) ?
    N1 C17 . 1.5227(17) ?
    N1 C13 . 1.5148(15) ?
    N1 C11 . 1.5186(17) ?
    C10 H10A . 0.94(2) ?
    C10 H10B . 0.95(2) ?
    C14 C13 . 1.5199(19) ?
    C14 C15 . 1.526(2) ?
    C14 H14A . 0.97(2) ?
    C14 H14B . 0.95(2) ?
    C17 C16 . 1.517(2) ?
    C17 H17A . 0.95(2) ?
    C17 H17B . 0.93(2) ?
    C6 C5 . 1.3957(15) ?
    C6 C7 . 1.5019(15) ?
    C6 C1 . 1.4005(16) ?
    C5 C4 . 1.3946(16) ?
    C5 H5 . 0.95(2) ?
    C13 H13A . 0.99(2) ?
    C13 H13B . 0.97(2) ?
    C7 H7A . 0.95(2) ?
    C7 H7B . 0.91(3) ?
    C1 C2 . 1.396(2) ?
    C1 H1 . 0.98(3) ?
    C15 C16 . 1.518(2) ?
    C15 H15A . 1.00(3) ?
    C15 H15B . 0.95(3) ?
    C18 C19 . 1.5086(16) ?
    C18 H18A . 0.97(3) ?
    C18 H18B . 1.00(3) ?
    C4 C3 . 1.388(2) ?
    C4 H4 . 1.05(3) ?
    C3 C2 . 1.387(3) ?
    C3 H3 . 0.93(3) ?
    C16 H16A . 0.98(2) ?
    C16 H16B . 1.04(3) ?
    C11 C12 . 1.5177(19) ?
    C11 H11A . 0.97(2) ?
    C11 H11B . 0.91(2) ?
    C19 H19A . 0.94(3) ?
    C19 H19B . 0.99(2) ?
    C19 H19C . 1.01(2) ?
    C12 H12A . 0.94(2) ?
    C12 H12B . 1.08(3) ?
    C12 H12C . 0.99(3) ?
    C8 H8A . 0.89(3) ?
    C8 H8B . 1.01(5) ?
    C8 H8C . 0.91(4) ?
    C2 H2 . 0.96(3) ?
    C9 H9A . 1.01(3) ?
    C9 H9B . 0.92(4) ?
    C9 H9C . 1.15(4) ?
loop_
    _geom_angle_atom_site_label_1
    _geom_angle_atom_site_label_2
    _geom_angle_atom_site_label_3
    _geom_angle_site_symmetry_1
    _geom_angle_site_symmetry_3
    _geom_angle
    _geom_angle_publ_flag
    O3 S1 O1 . . 106.26(5) ?
    O3 S1 O2 . . 111.61(7) ?
    O4 S1 O3 . . 114.45(8) ?
    O4 S1 O1 . . 101.47(6) ?
    O4 S1 O2 . . 115.54(11) ?
    O2 S1 O1 . . 106.15(6) ?
    C7 Si1 C10 . . 98.35(5) ?
    C8 Si1 C10 . . 114.32(7) ?
    C8 Si1 C7 . . 109.31(9) ?
    C8 Si1 C9 . . 110.06(12) ?
    C9 Si1 C10 . . 113.19(8) ?
    C9 Si1 C7 . . 111.06(7) ?
    C18 O1 S1 . . 114.55(7) ?
    C10 N1 C17 . . 109.32(9) ?
    C10 N1 C13 . . 111.87(9) ?
    C10 N1 C11 . . 111.84(9) ?
    C13 N1 C17 . . 109.24(10) ?
    C13 N1 C11 . . 105.96(9) ?
    C11 N1 C17 . . 108.49(10) ?
    Si1 C10 H10A . . 107.8(13) ?
    Si1 C10 H10B . . 101.7(14) ?
    N1 C10 Si1 . . 125.08(8) ?
    N1 C10 H10A . . 105.8(14) ?
    N1 C10 H10B . . 108.7(13) ?
    H10A C10 H10B . . 106.6(18) ?
    C13 C14 C15 . . 110.47(11) ?
    C13 C14 H14A . . 110.8(14) ?
    C13 C14 H14B . . 104.5(14) ?
    C15 C14 H14A . . 110.4(14) ?
    C15 C14 H14B . . 111.0(15) ?
    H14A C14 H14B . . 110(2) ?
    N1 C17 H17A . . 101.9(12) ?
    N1 C17 H17B . . 108.3(14) ?
    C16 C17 N1 . . 112.92(10) ?
    C16 C17 H17A . . 111.3(13) ?
    C16 C17 H17B . . 105.7(14) ?
    H17A C17 H17B . . 117(2) ?
    C5 C6 C7 . . 120.82(10) ?
    C5 C6 C1 . . 118.15(11) ?
    C1 C6 C7 . . 121.03(10) ?
    C6 C5 H5 . . 118.5(13) ?
    C4 C5 C6 . . 120.72(11) ?
    C4 C5 H5 . . 120.8(13) ?
    N1 C13 C14 . . 113.73(10) ?
    N1 C13 H13A . . 107.5(12) ?
    N1 C13 H13B . . 105.1(13) ?
    C14 C13 H13A . . 112.5(13) ?
    C14 C13 H13B . . 108.6(13) ?
    H13A C13 H13B . . 109.1(17) ?
    Si1 C7 H7A . . 109.8(13) ?
    Si1 C7 H7B . . 108.6(17) ?
    C6 C7 Si1 . . 113.71(7) ?
    C6 C7 H7A . . 108.8(13) ?
    C6 C7 H7B . . 109.9(17) ?
    H7A C7 H7B . . 106(2) ?
    C6 C1 H1 . . 118.4(16) ?
    C2 C1 C6 . . 120.75(13) ?
    C2 C1 H1 . . 120.8(16) ?
    C14 C15 H15A . . 106.7(18) ?
    C14 C15 H15B . . 110.4(18) ?
    C16 C15 C14 . . 109.66(11) ?
    C16 C15 H15A . . 111.9(18) ?
    C16 C15 H15B . . 111.2(18) ?
    H15A C15 H15B . . 107(3) ?
    O1 C18 C19 . . 108.00(9) ?
    O1 C18 H18A . . 108.5(14) ?
    O1 C18 H18B . . 107.5(15) ?
    C19 C18 H18A . . 112.9(15) ?
    C19 C18 H18B . . 114.0(15) ?
    H18A C18 H18B . . 106(2) ?
    C5 C4 H4 . . 123.5(14) ?
    C3 C4 C5 . . 120.81(13) ?
    C3 C4 H4 . . 115.5(14) ?
    C4 C3 H3 . . 123.5(18) ?
    C2 C3 C4 . . 118.93(12) ?
    C2 C3 H3 . . 117.5(18) ?
    C17 C16 C15 . . 111.58(12) ?
    C17 C16 H16A . . 109.3(13) ?
    C17 C16 H16B . . 104.1(15) ?
    C15 C16 H16A . . 108.7(14) ?
    C15 C16 H16B . . 110.8(15) ?
    H16A C16 H16B . . 112.3(19) ?
    N1 C11 H11A . . 107.2(12) ?
    N1 C11 H11B . . 105.7(15) ?
    C12 C11 N1 . . 115.05(11) ?
    C12 C11 H11A . . 109.7(12) ?
    C12 C11 H11B . . 109.4(16) ?
    H11A C11 H11B . . 109.7(19) ?
    C18 C19 H19A . . 109.5(16) ?
    C18 C19 H19B . . 109.3(15) ?
    C18 C19 H19C . . 113.5(14) ?
    H19A C19 H19B . . 111(2) ?
    H19A C19 H19C . . 106(2) ?
    H19B C19 H19C . . 107(2) ?
    C11 C12 H12A . . 112.9(14) ?
    C11 C12 H12B . . 107.8(14) ?
    C11 C12 H12C . . 109.8(16) ?
    H12A C12 H12B . . 108.6(19) ?
    H12A C12 H12C . . 112(2) ?
    H12B C12 H12C . . 106(2) ?
    Si1 C8 H8A . . 103(2) ?
    Si1 C8 H8B . . 113(3) ?
    Si1 C8 H8C . . 110(2) ?
    H8A C8 H8B . . 118(3) ?
    H8A C8 H8C . . 112(3) ?
    H8B C8 H8C . . 101(3) ?
    C1 C2 H2 . . 118.4(17) ?
    C3 C2 C1 . . 120.64(13) ?
    C3 C2 H2 . . 121.0(17) ?
    Si1 C9 H9A . . 110.7(16) ?
    Si1 C9 H9B . . 116(3) ?
    Si1 C9 H9C . . 107(2) ?
    H9A C9 H9B . . 102(3) ?
    H9A C9 H9C . . 107(3) ?
    H9B C9 H9C . . 114(3) ?
loop_
    _geom_torsion_atom_site_label_1
    _geom_torsion_atom_site_label_2
    _geom_torsion_atom_site_label_3
    _geom_torsion_atom_site_label_4
    _geom_torsion_site_symmetry_1
    _geom_torsion_site_symmetry_2
    _geom_torsion_site_symmetry_3
    _geom_torsion_site_symmetry_4
    _geom_torsion
    _geom_torsion_publ_flag
    S1 O1 C18 C19 . . . . -174.27(8) ?
    O3 S1 O1 C18 . . . . 55.64(10) ?
    O4 S1 O1 C18 . . . . 175.59(11) ?
    O2 S1 O1 C18 . . . . -63.30(11) ?
    N1 C17 C16 C15 . . . . 56.11(14) ?
    C10 Si1 C7 C6 . . . . 174.81(8) ?
    C10 N1 C17 C16 . . . . 69.94(12) ?
    C10 N1 C13 C14 . . . . -67.70(13) ?
    C10 N1 C11 C12 . . . . 59.35(15) ?
    C14 C15 C16 C17 . . . . -56.65(16) ?
    C17 N1 C10 Si1 . . . . 173.69(8) ?
    C17 N1 C13 C14 . . . . 53.48(13) ?
    C17 N1 C11 C12 . . . . -61.30(14) ?
    C6 C5 C4 C3 . . . . -0.40(19) ?
    C6 C1 C2 C3 . . . . 0.4(2) ?
    C5 C6 C7 Si1 . . . . 96.96(11) ?
    C5 C6 C1 C2 . . . . -0.59(19) ?
    C5 C4 C3 C2 . . . . 0.2(2) ?
    C13 N1 C10 Si1 . . . . -65.17(13) ?
    C13 N1 C17 C16 . . . . -52.78(12) ?
    C13 N1 C11 C12 . . . . -178.50(12) ?
    C13 C14 C15 C16 . . . . 56.25(15) ?
    C7 C6 C5 C4 . . . . -179.20(11) ?
    C7 C6 C1 C2 . . . . 179.19(11) ?
    C1 C6 C5 C4 . . . . 0.58(17) ?
    C1 C6 C7 Si1 . . . . -82.81(12) ?
    C15 C14 C13 N1 . . . . -56.46(14) ?
    C4 C3 C2 C1 . . . . -0.2(2) ?
    C11 N1 C10 Si1 . . . . 53.52(12) ?
    C11 N1 C17 C16 . . . . -167.85(10) ?
    C11 N1 C13 C14 . . . . 170.17(10) ?
    C8 Si1 C7 C6 . . . . 55.31(11) ?
    C9 Si1 C7 C6 . . . . -66.31(12) ?
loop_
    _geom_hbond_atom_site_label_D
    _geom_hbond_atom_site_label_H
    _geom_hbond_atom_site_label_A
    _geom_hbond_site_symmetry_A
    _geom_hbond_distance_DH
    _geom_hbond_distance_HA
    _geom_hbond_distance_DA
    _geom_hbond_angle_DHA
    _geom_hbond_publ_flag
    C3 H3 O2 2_545 0.93(3) 2.39(3) 3.2990(17) 167(2) yes
    C7 H7B O2 1_455 0.91(3) 2.54(3) 3.3881(16) 156(2) yes
    C17 H17A O4 . 0.95(2) 2.26(2) 3.1815(16) 162.8(17) yes
    C17 H17B O3 1_455 0.93(2) 2.47(2) 3.3680(15) 161.3(19) yes
_shelx_space_group_comment
;
The symmetry employed for this shelxl refinement is uniquely defined
by the following loop, which should always be used as a source of
symmetry information in preference to the above space-group names.
They are only intended as comments.
;
_shelx_estimated_absorpt_T_min     0.835
_shelx_estimated_absorpt_T_max     0.917
_shelx_hkl_file
;
   1   0   0 684.680 14.8582   7
  -2   0   0 5805.66 129.735   1
   3   0   0 1919.19 39.0629  10
  -3   0   0 1690.49 39.3147  11
   3   0   0 1769.80 39.0849   6
   3   0   0 1842.73 39.0984   7
   4   0   0 648.184 13.5965   9
  -4   0   0 658.039 14.1012  11
  -4   0   0 632.786 14.1176   8
  -4   0   0 634.315 13.7597   9
  -4   0   0 585.613 13.9281  10
   4   0   0 597.693 13.9611   6
  -4   0   0 622.883 13.8708   3
   4   0   0 618.625 13.6390   3
  -4   0   0 625.296 14.0859   6
   4   0   0 636.028 13.8827  10
   4   0   0 623.120 13.9760   7
   4   0   0 614.846 14.1081   8
  -5   0   0 578.331 13.2798   6
  -5   0   0 601.008 13.2730  11
   5   0   0 574.442 12.9664  10
   5   0   0 601.478 13.3385  13
   5   0   0 553.980 13.1865   8
   5   0   0 577.434 12.6520   3
   5   0   0 563.886 13.0941   7
   5   0   0 552.220 13.0765   6
  -5   0   0 559.543 13.0962  10
  -5   0   0 578.485 12.8565   9
   5   0   0 595.153 12.6044   9
  -5   0   0 590.911 13.3492   8
  -5   0   0 569.550 12.9886   3
   5   0   0 578.374 12.8008   3
  -6   0   0 57.8745 2.14876   3
  -6   0   0 61.4567 2.49214   5
   6   0   0 62.5035 1.76997   9
  -6   0   0 60.4244 2.46242  11
   6   0   0 58.0130 1.65184   3
   6   0   0 59.1689 2.34510   7
   6   0   0 59.9650 2.43457   8
  -6   0   0 59.2036 2.30373  10
   6   0   0 61.2708 1.85105   3
  -6   0   0 63.1731 2.56512  12
   6   0   0 62.3753 2.13926  10
   6   0   0 58.6102 1.62486   9
   6   0   0 60.6991 2.56560  13
  -6   0   0 55.9552 2.15776   9
   6   0   0 62.8307 2.34188   6
   7   0   0 39.6042 2.16218   7
  -7   0   0 41.7870 2.34204   5
  -7   0   0 34.1904 2.33693  12
  -7   0   0 34.1313 2.32571   6
   7   0   0 38.0116 1.19418   3
   7   0   0 37.8586 1.30698   9
  -7   0   0 36.6057 1.90728   3
   7   0   0 37.6489 2.37401  13
  -7   0   0 36.2676 2.21642  10
   7   0   0 35.7281 1.16578   9
  -7   0   0 35.0380 1.74909   9
   7   0   0 34.7601 1.84360  10
  -7   0   0 37.9503 2.48913  11
   7   0   0 37.2150 2.08730   6
   7   0   0 36.6471 1.37780   3
   8   0   0 32.6035 2.23505   7
   8   0   0 29.0565 2.13627   6
  -8   0   0 31.7154 2.48748   5
   8   0   0 31.5102 2.01863  10
  -8   0   0 29.8037 2.37177  10
  -8   0   0 32.3675 2.61890   6
  -8   0   0 36.1828 2.65654  12
  -8   0   0 30.9039 1.87206   9
  -8   0   0 32.5728 2.04439   3
  -9   0   0 1.18474 1.10603   9
  -9   0   0 0.85376 1.64070   2
  -9   0   0 0.32454 1.41594  12
   9   0   0 1.45861 1.27981   7
  -9   0   0 1.13452 1.14651   3
  -9   0   0 1.64296 1.42979  10
   9   0   0 1.21436 1.22096   6
   9   0   0 3.56517 1.55259  13
  -9   0   0 1.46675 1.70877   5
  -9   0   0 1.52954 1.25791   6
 -10   0   0 146.134 4.99176   6
  10   0   0 145.668 5.05117   7
 -10   0   0 149.727 4.70606   9
 -10   0   0 149.262 5.05159   3
 -10   0   0 147.086 6.00499   5
  10   0   0 142.199 5.31307  13
 -10   0   0 143.304 6.14510   2
  11   0   0 123.158 4.97272   7
 -11   0   0 124.404 5.17959   3
 -11   0   0 118.261 4.55125   9
 -11   0   0 120.563 4.97699  10
 -11   0   0 120.275 5.96534  12
  11   0   0 117.682 5.14759  13
 -11   0   0 125.391 4.91260   6
 -12   0   0 253.267 8.08132  10
  12   0   0 257.788 8.28283  13
  12   0   0 248.561 7.93722   7
 -12   0   0 265.920 7.80497   9
 -12   0   0 257.099 7.94376   6
 -12   0   0 255.444 9.28486  12
 -13   0   0 42.6576 4.98290  10
 -13   0   0 48.7315 6.46458  12
  13   0   0 34.9519 4.13352  13
 -13   0   0 44.6176 4.83992   6
  13   0   0 34.4659 3.60519   7
   1  -1   0 1249.66 29.4412   1
  -1  -1   0 1328.44 32.4733   1
   1   1   0 1327.81 32.8347   1
  -1   1   0 1295.11 29.7739   1
  -3  -1   0 1866.87 42.2507   6
  -3  -1   0 1998.74 42.3637  11
  -3  -1   0 1924.22 42.2014  10
   3  -1   0 1911.01 42.2668   8
   3  -1   0 2048.24 42.0877  14
  -3   1   0 2037.92 43.2032   8
  -3   1   0 2063.80 43.0116  11
   3   1   0 1934.69 43.1059   7
   3   1   0 1923.66 43.1061   6
   4  -1   0 637.008 13.6771  14
   4  -1   0 566.974 13.6879   6
  -4  -1   0 625.406 13.9825  11
  -4  -1   0 602.732 13.7213   3
   4  -1   0 606.318 13.6957   7
  -4  -1   0 613.721 13.6083   9
   4  -1   0 620.290 13.3486   9
   4  -1   0 622.681 13.6176  10
  -4  -1   0 616.980 13.8203  10
  -4  -1   0 630.773 13.9505   6
   4  -1   0 605.220 13.3742   3
  -4  -1   0 639.856 13.9072   8
   4   1   0 718.423 15.0103  13
  -4   1   0 632.348 14.2977  10
  -4   1   0 629.967 14.0698   9
   4   1   0 626.653 14.1357   3
  -4   1   0 643.954 14.5696   8
  -4   1   0 632.701 14.1693   3
   4   1   0 624.977 14.4318   7
  -4   1   0 665.059 14.3643  11
  -4   1   0 633.577 14.3830   6
   4   1   0 620.193 14.4221   6
  -5  -1   0 916.255 21.5269  12
  -5  -1   0 957.265 21.1108   9
   5  -1   0 1002.03 21.1256  10
   5  -1   0 953.629 21.3097   7
   5  -1   0 956.898 20.8680   3
  -5  -1   0 936.756 21.3638  10
   5  -1   0 919.258 21.4334   8
  -5  -1   0 987.571 21.5038   8
   5  -1   0 999.193 21.4768  13
   5  -1   0 936.572 21.2417   6
  -5  -1   0 936.136 21.2651   3
   5  -1   0 953.680 20.7830   3
  -5  -1   0 1016.60 21.6201  11
   5  -1   0 979.944 20.7636   9
   5   1   0 945.106 21.8929   7
   5   1   0 984.800 21.6379   3
   5   1   0 1019.45 21.3969   9
  -5   1   0 1001.41 22.1367   8
  -5   1   0 968.821 21.6543   3
   5   1   0 983.471 21.4746   3
  -5   1   0 971.817 21.8615   6
  -5   1   0 1025.71 21.8728  11
  -5   1   0 959.051 21.7712  10
  -5   1   0 982.895 21.5141   9
   5   1   0 979.964 21.9025  10
   5   1   0 955.427 21.9012   6
   5   1   0 1017.64 22.1260  13
  -6  -1   0 892.268 20.4132   6
   6  -1   0 875.490 20.0146   7
  -6  -1   0 888.081 20.0591   3
  -6  -1   0 942.519 20.4575  11
   6  -1   0 925.355 20.3224  13
   6  -1   0 925.537 19.8613  10
  -6  -1   0 836.999 20.3560  12
  -6  -1   0 925.971 20.4891   5
  -6  -1   0 933.938 20.9312   8
   6  -1   0 877.566 20.0267   6
  -6  -1   0 876.198 20.1837  10
   6  -1   0 881.446 20.2863   8
  -6  -1   0 879.508 19.8767   9
   6   1   0 911.408 19.5480   9
   6   1   0 889.887 20.2191   6
  -6   1   0 887.962 19.7891   9
  -6   1   0 889.012 19.9654   3
   6   1   0 894.512 20.4449  13
   6   1   0 905.131 19.7229   9
   6   1   0 889.939 19.8021   3
  -6   1   0 912.264 20.2656   5
  -6   1   0 919.753 20.2090   6
  -6   1   0 930.332 20.1912  11
   6   1   0 887.651 19.6104   3
  -6   1   0 871.281 20.0997  10
   6   1   0 870.696 20.1953   7
   6   1   0 899.775 20.0306  10
   7  -1   0 1108.84 24.3486  13
   7  -1   0 1064.78 24.3016   8
   7  -1   0 1059.38 23.9916   6
  -7  -1   0 1105.71 24.4983   5
  -7  -1   0 1061.34 24.1473   6
  -7  -1   0 1100.30 24.4733   6
  -7  -1   0 1034.09 24.1756  10
  -7  -1   0 1033.07 24.4655  12
  -7  -1   0 1083.42 24.4476  11
  -7  -1   0 1074.05 23.8306   9
   7  -1   0 1078.77 24.0076   7
  -7  -1   0 1087.30 24.0396   3
  -7   1   0 1089.27 24.3661   5
   7   1   0 1072.76 24.4624  13
   7   1   0 1096.72 23.3385   9
   7   1   0 1053.38 24.1673   7
  -7   1   0 1069.53 23.9272   3
   7   1   0 1076.80 24.1875   6
   7   1   0 1079.19 23.9328  10
   7   1   0 1081.88 23.5845   3
  -7   1   0 1097.75 24.1720  11
   7   1   0 1060.89 23.3896   3
  -7   1   0 1057.71 23.7106   9
  -7   1   0 1049.31 24.0927  10
  -8  -1   0 67.3144 2.85044   3
  -8  -1   0 71.9793 3.63422   6
  -8  -1   0 68.0997 2.94410   6
   8  -1   0 68.9214 2.80956   6
   8  -1   0 71.5727 2.89973   7
  -8  -1   0 73.2891 3.50886   5
   8  -1   0 70.1839 2.52070  10
   8  -1   0 72.4571 3.24544  13
  -8  -1   0 69.7816 3.52379   2
  -8  -1   0 73.1674 3.41954  12
   8  -1   0 66.6219 3.14517   8
  -8  -1   0 72.4070 2.67689   9
  -8  -1   0 62.1058 3.25286  10
  -8   1   0 75.7953 3.51387  11
  -8   1   0 75.0442 3.06565  10
  -8   1   0 77.2403 2.87280   3
   8   1   0 75.3623 3.42797  13
   8   1   0 74.6768 2.84022  10
  -8   1   0 72.0462 3.25828   5
   8   1   0 68.6208 3.05153   6
   8   1   0 77.4077 3.17902   7
   8   1   0 76.1671 2.26180   3
  -8   1   0 78.0600 3.19891   6
   8   1   0 71.8846 2.02372   3
  -8   1   0 72.8940 2.65475   9
  -8   1   0 72.6734 3.39964  12
  -9  -1   0 171.665 5.84318  10
  -9  -1   0 177.069 6.26627   2
   9  -1   0 186.524 5.30764   6
  -9  -1   0 178.661 6.09606  12
  -9  -1   0 175.735 5.13322   9
   9  -1   0 181.387 5.69466  13
   9  -1   0 173.788 5.34287   7
  -9  -1   0 180.982 5.46118   3
  -9  -1   0 183.024 6.12953   5
  -9  -1   0 176.802 5.49593   6
  -9   1   0 183.565 5.38937   3
   9   1   0 183.263 5.63118   7
  -9   1   0 173.463 6.00575  12
   9   1   0 186.041 5.97020  13
   9   1   0 181.831 5.52994   6
  -9   1   0 185.865 5.82809   5
  -9   1   0 178.138 5.38736   6
  -9   1   0 180.789 5.05638   9
  -9   1   0 177.750 5.54565  10
 -10  -1   0 165.907 6.57231   5
  10  -1   0 172.177 5.76916  13
 -10  -1   0 172.254 6.60947   2
 -10  -1   0 165.273 7.43606  12
 -10  -1   0 157.332 6.45621  10
 -10  -1   0 169.388 5.59370   3
 -10  -1   0 175.162 5.64356   6
  10  -1   0 169.058 5.44492   7
 -10  -1   0 166.559 5.20779   9
 -10   1   0 172.488 5.44187   3
 -10   1   0 165.693 5.40985   6
  10   1   0 173.341 5.63770   7
 -10   1   0 156.820 6.51367   2
 -10   1   0 178.699 6.24538   5
 -10   1   0 168.956 5.11264   9
 -10   1   0 161.833 7.29084  12
  10   1   0 166.315 5.93536  13
 -11  -1   0 174.123 6.30147   3
  11  -1   0 187.411 6.02798   7
 -11  -1   0 176.934 7.07178  12
 -11  -1   0 176.675 6.16531   6
  11  -1   0 173.995 6.26825  13
 -11  -1   0 180.804 6.27782  10
 -11  -1   0 181.719 5.87186   9
 -11   1   0 181.845 5.89929   6
  11   1   0 173.980 6.35560  13
 -11   1   0 166.486 6.09360   3
 -11   1   0 169.299 6.90539  12
 -11   1   0 179.869 5.50379   9
  12  -1   0 9.61911 2.29479  13
 -12  -1   0 11.7320 2.46166   6
 -12  -1   0 8.20333 2.38106  10
 -12  -1   0 11.9555 2.38357   9
 -12  -1   0 5.76031 3.12419  12
  12  -1   0 12.6763 2.44206   7
 -12   1   0 8.80297 2.24440   6
 -12   1   0 6.93962 2.17409  10
 -12   1   0 7.46637 2.31458   9
 -12   1   0 8.81698 3.04089  12
  12   1   0 6.56185 2.32365   7
  12   1   0 7.61741 2.34862  13
 -13  -1   0 13.9644 2.96676   6
  13  -1   0 12.3124 2.50874  13
 -13  -1   0 9.31520 2.96251  10
 -13  -1   0 16.1754 4.77972  12
  13   1   0 8.48053 2.94456   7
 -13   1   0 12.3280 4.18880  12
 -13   1   0 14.5653 3.02096  10
  13   1   0 13.5348 2.78545  13
 -13   1   0 18.6457 3.01288   6
   0  -2   0 1813.77 43.7609   1
   0   2   0 1830.79 44.2709   1
   1  -2   0 1956.70 45.4977   1
  -1  -2   0 2004.93 49.6628   1
  -1   2   0 1952.28 46.5482   1
   1   2   0 2067.72 50.3174   1
   2  -2   0 5079.06 112.544   1
  -2  -2   0 5047.75 118.321   1
   2   2   0 5109.32 117.457   1
  -2   2   0 4965.64 111.247   1
  -3  -2   0 1929.90 42.2025   6
  -3  -2   0 1987.50 42.3111  11
   3  -2   0 1906.45 41.8642  10
   3  -2   0 1875.33 42.1822   8
   3  -2   0 2001.95 41.9659  14
  -3  -2   0 1979.01 42.1503  10
  -3  -2   0 1919.47 42.2217  12
  -3   2   0 1999.82 43.1705   8
   3   2   0 1942.34 43.0811   6
   3   2   0 1964.80 43.0091  10
  -3   2   0 2056.33 42.7811  11
   3   2   0 1957.40 43.1849  11
   4  -2   0 225.780 5.19579   7
  -4  -2   0 224.377 5.59219  12
  -4  -2   0 223.432 5.22287   9
  -4  -2   0 224.583 5.40994   8
  -4  -2   0 211.900 5.56815   6
  -4  -2   0 218.732 5.34500   3
   4  -2   0 202.277 5.22803   6
  -4  -2   0 215.312 5.45303   6
   4  -2   0 216.011 5.51572   8
  -4  -2   0 217.132 5.43488  10
  -4  -2   0 227.777 5.64729  11
   4  -2   0 233.912 5.26399  14
   4  -2   0 220.475 5.11745  10
   4   2   0 204.324 5.38042   6
   4   2   0 220.006 5.15924   3
   4   2   0 225.987 5.03898   9
  -4   2   0 214.169 5.54566   8
  -4   2   0 213.633 4.90440   9
  -4   2   0 219.092 5.13272   6
  -4   2   0 218.557 5.11634  11
  -4   2   0 219.879 4.98904   3
   4   2   0 208.149 5.27926  10
  -4   2   0 214.867 5.15768  10
   4   2   0 216.016 5.23566   3
   5  -2   0 1005.35 23.9676   6
  -5  -2   0 1109.38 24.2600  10
  -5  -2   0 1061.56 24.4042  12
   5  -2   0 1068.27 24.3093   8
  -5  -2   0 1129.62 24.2766   8
   5  -2   0 1132.77 24.1942  13
  -5  -2   0 1136.77 24.5093  11
   5  -2   0 1132.38 23.8544  10
   5  -2   0 1129.83 24.0266  14
  -5  -2   0 1060.15 24.1174   3
  -5  -2   0 1019.25 24.6750   9
  -5  -2   0 1075.48 24.2460   6
   5  -2   0 1088.48 23.9636   7
  -5  -2   0 1129.75 24.4268   6
  -5   2   0 1114.57 24.7075   3
  -5   2   0 1161.28 25.3857   8
  -5   2   0 1131.95 24.8452   6
   5   2   0 1165.24 25.3392  13
   5   2   0 1156.63 24.6214   9
  -5   2   0 1115.25 24.5785   9
  -5   2   0 1119.71 24.8704  10
   5   2   0 1117.67 24.8094   9
  -5   2   0 1164.66 24.8671  11
   5   2   0 1093.81 25.1234   6
   5   2   0 1106.59 24.8670   3
  -5   2   0 1143.09 24.9496   5
   5   2   0 1124.39 24.7428   3
   5   2   0 1111.27 25.1311   7
  -6  -2   0 259.896 6.26708   9
  -6  -2   0 263.371 6.86253  11
   6  -2   0 237.002 6.46654  10
   6  -2   0 267.066 6.57949  13
   6  -2   0 257.654 6.68067   8
  -6  -2   0 288.962 8.12297   8
  -6  -2   0 262.633 6.83602   6
  -6  -2   0 246.848 6.53972   6
  -6  -2   0 257.981 6.93782   5
   6  -2   0 258.665 6.29809   7
  -6  -2   0 251.625 6.59993  10
  -6  -2   0 256.396 6.44384   3
  -6  -2   0 245.752 6.78279  12
   6  -2   0 240.521 6.26394   6
   6   2   0 266.519 6.02469   9
  -6   2   0 262.536 6.52460   5
   6   2   0 252.742 6.68059   6
  -6   2   0 260.467 6.12105   9
   6   2   0 258.227 6.21848   9
  -6   2   0 264.358 6.44185  11
   6   2   0 258.900 6.89849  13
   6   2   0 262.542 6.13536   3
   6   2   0 260.012 6.32194   3
   6   2   0 255.246 6.69310   7
  -6   2   0 254.522 6.27685   3
  -6   2   0 250.227 6.41886  10
  -6   2   0 268.290 6.41485   6
  -7  -2   0 442.959 11.6111  12
  -7  -2   0 451.087 11.3530  10
   7  -2   0 485.010 11.3396  13
   7  -2   0 466.312 11.0191   7
   7  -2   0 481.989 10.7509  10
  -7  -2   0 485.016 11.8146   2
   7  -2   0 457.676 11.0010   6
   7  -2   0 466.191 11.4597   8
  -7  -2   0 470.180 11.2102   3
  -7  -2   0 474.790 11.0087   9
  -7  -2   0 485.091 11.7098   5
  -7  -2   0 483.287 11.6960   6
  -7  -2   0 469.725 11.3568   6
   7   2   0 507.497 11.0848   3
   7   2   0 491.227 11.2959   3
   7   2   0 482.690 11.1871   9
  -7   2   0 494.683 11.4470   3
   7   2   0 500.783 10.9822   9
   7   2   0 475.797 11.8053   7
   7   2   0 478.342 11.8174   6
   7   2   0 488.151 11.5929  10
  -7   2   0 501.698 11.5197   6
   7   2   0 477.146 12.0733  13
  -7   2   0 492.169 11.6934   5
  -7   2   0 507.139 11.6153  11
  -7   2   0 486.389 11.5673  10
  -7   2   0 496.022 11.2318   9
   8  -2   0 131.346 4.02852   7
   8  -2   0 136.293 3.63494  10
  -8  -2   0 135.839 4.92779   2
  -8  -2   0 125.822 4.52653  10
  -8  -2   0 131.440 4.23850   3
  -8  -2   0 130.545 3.96257   9
  -8  -2   0 132.562 4.79557   5
   8  -2   0 131.606 4.50411   8
  -8  -2   0 133.207 5.00436   6
   8  -2   0 125.701 3.97477   6
  -8  -2   0 130.298 4.33771   6
   8  -2   0 131.425 4.37353  13
  -8  -2   0 125.220 4.72875  12
   8   2   0 137.099 4.85846  13
   8   2   0 137.836 3.73848   9
   8   2   0 141.445 3.49034   9
   8   2   0 139.774 3.54775   3
   8   2   0 140.708 4.63003   7
   8   2   0 134.427 4.49530   6
   8   2   0 134.617 4.24138  10
  -8   2   0 141.374 4.28827  10
  -8   2   0 139.498 4.53412  11
  -8   2   0 140.244 4.50527   5
   8   2   0 139.525 3.83285   3
  -8   2   0 144.138 4.21976   3
  -8   2   0 142.370 3.97055   9
   9  -2   0 1269.48 28.0771   6
   9  -2   0 1268.29 28.5806  13
  -9  -2   0 1270.16 29.0088   5
  -9  -2   0 1224.32 28.5436  10
  -9  -2   0 1231.47 28.9758  10
  -9  -2   0 1261.92 28.1165   9
  -9  -2   0 1247.12 29.1305  12
   9  -2   0 1258.89 28.1395   7
  -9  -2   0 1240.96 28.5290   6
  -9  -2   0 1260.63 28.4104   3
   9  -2   0 1255.23 28.7050   8
  -9  -2   0 1271.07 29.2225   2
  -9   2   0 1295.51 28.6188   5
  -9   2   0 1252.94 28.2613   3
  -9   2   0 1261.71 27.9815   9
  -9   2   0 1239.52 28.9587  12
   9   2   0 1269.68 28.6331   6
  -9   2   0 1221.53 28.3535  10
   9   2   0 1233.79 29.0229  13
   9   2   0 1299.73 27.4788   9
   9   2   0 1259.15 28.6428   7
 -10  -2   0 16.9801 1.86229   9
 -10  -2   0 16.0698 2.79964  12
 -10  -2   0 18.0479 2.03350   3
  10  -2   0 18.5242 2.17676  13
 -10  -2   0 15.1235 2.04274   6
 -10  -2   0 17.8483 2.19896  10
 -10  -2   0 16.1795 2.66346   2
  10  -2   0 18.8952 1.94440   7
  10   2   0 17.5015 2.45807  13
 -10   2   0 16.1004 2.55861   5
 -10   2   0 13.6967 1.83957   3
 -10   2   0 15.5935 1.87411   6
  10   2   0 19.0897 2.18861   7
 -10   2   0 15.0877 2.67361  12
 -10   2   0 16.9367 1.70438   9
  11  -2   0 70.7568 3.82810   7
 -11  -2   0 61.5500 4.21233   3
 -11  -2   0 71.0652 4.11890   6
 -11  -2   0 67.7160 3.77708   9
 -11  -2   0 67.2967 4.32301  10
 -11  -2   0 68.4241 5.06074  12
  11  -2   0 69.3402 3.98513  13
 -11   2   0 66.4016 4.84469  12
 -11   2   0 69.6650 3.50734   9
  11   2   0 60.6919 4.15651  13
 -11   2   0 69.3190 3.70484   6
  11   2   0 68.0017 4.31074   7
 -11   2   0 76.3873 4.19314   3
  12  -2   0 73.4259 4.44068  13
 -12  -2   0 76.3606 6.01499  12
 -12  -2   0 78.7618 4.64229   9
 -12  -2   0 79.2340 4.84672  10
  12  -2   0 70.8609 4.37706   7
 -12  -2   0 74.9751 4.75024   6
 -12   2   0 77.5416 4.33734   6
  12   2   0 71.2726 4.79558   7
  12   2   0 83.3722 4.89050  13
 -12   2   0 76.9273 5.89373  12
 -13  -2   0 12.6611 6.31715  12
  13  -2   0 15.4500 2.86980  13
 -13  -2   0 9.56194 3.04896   9
 -13  -2   0 14.8477 3.79777  10
 -13  -2   0 11.6746 2.99943   6
  13   2   0 10.7303 2.73893  13
 -13   2   0 8.45843 3.05981  10
 -13   2   0 13.4684 4.43245  12
 -13   2   0 11.9313 2.82550   6
  13   2   0 7.15250 3.06782   7
   0  -3   0 0.59377 0.28804  14
   0  -3   0 0.42056 0.22620   5
   0  -3   0 0.03768 0.23896   4
   0  -3   0 0.70107 0.26622  10
   0  -3   0 0.66390 0.27805  10
   0  -3   0 0.11783 0.25326  11
   0  -3   0 1.02453 0.28121   6
   0  -3   0 0.31663 0.28751   6
   0  -3   0 0.35865 0.25360   2
   0  -3   0 0.76569 0.35405  12
   0   3   0 0.42590 0.23064   3
   0   3   0 0.58803 0.32819   6
   0   3   0 -0.1489 0.24466  10
   0   3   0 0.37880 0.24437   4
   0   3   0 0.41656 0.31844  12
   0   3   0 -0.1433 0.21533  10
   0   3   0 0.23496 0.20803   9
   0   3   0 0.61309 0.20530   9
   0   3   0 0.71232 0.28346  11
   1  -3   0 3866.56 86.5202   1
  -1  -3   0 3697.72 90.5556   1
  -1   3   0 3760.05 86.3294   1
   1   3   0 3734.34 89.9699   1
  -2  -3   0 1305.67 29.0425   2
  -2  -3   0 1363.12 29.0928  10
  -2  -3   0 1347.65 29.2020  11
   2  -3   0 1409.41 28.9380  14
  -2  -3   0 1315.14 29.1444  12
   2  -3   0 1363.98 28.8395  10
   2  -3   0 1321.67 28.6974   9
  -2  -3   0 1321.13 29.0461   3
   2  -3   0 1334.38 29.1766   8
  -2  -3   0 1321.71 28.9477   9
  -2  -3   0 1300.69 29.1100   6
  -2  -3   0 1304.27 29.0983  10
   2   3   0 1293.64 28.8216  11
   2   3   0 1331.64 28.5158   9
   2   3   0 1324.33 28.6822  12
  -2   3   0 1342.76 28.8494   8
   2   3   0 1307.31 28.7652   6
   2   3   0 1326.45 28.6977   6
   2   3   0 1282.95 28.6828  10
  -3  -3   0 1183.00 26.2423   6
   3  -3   0 1239.84 26.0013  14
  -3  -3   0 1184.15 26.1451   3
  -3  -3   0 1160.80 26.2782  12
  -3  -3   0 1172.08 26.2688   6
  -3  -3   0 1223.59 26.2238  10
  -3  -3   0 1255.21 26.4166  11
   3  -3   0 1216.17 25.8417   7
   3  -3   0 1174.31 26.2702   8
   3  -3   0 1185.56 25.8577  10
  -3  -3   0 1159.41 26.2058  10
  -3  -3   0 1173.81 26.0209   9
  -3  -3   0 1188.18 26.2517   2
   3   3   0 1242.64 26.6380   9
  -3   3   0 1246.43 26.5540  10
   3   3   0 1233.07 26.8857  10
  -3   3   0 1228.91 26.5356   7
  -3   3   0 1240.32 26.7629   4
   3   3   0 1209.96 27.0730  11
   3   3   0 1192.74 26.7460   3
   3   3   0 1207.89 26.9660   6
  -3   3   0 1242.78 27.0642   8
  -3   3   0 1194.30 26.4864   3
   3   3   0 1199.74 26.8209   3
   3   3   0 1262.92 26.8836  12
  -4  -3   0 2122.20 44.3600  11
  -4  -3   0 1974.00 44.1050   6
  -4  -3   0 2067.89 44.1103  10
  -4  -3   0 1952.31 44.0796  10
   4  -3   0 2100.49 43.8479  14
   4  -3   0 1977.31 44.1342   8
   4  -3   0 2007.42 43.6362  10
   4  -3   0 1795.25 43.7812   6
  -4  -3   0 2094.66 43.9943   8
   4  -3   0 2047.90 43.7014   7
  -4  -3   0 2061.48 44.2391   2
  -4  -3   0 2148.08 44.2254   6
  -4  -3   0 1987.06 43.9857   3
  -4  -3   0 2030.03 43.8613   9
  -4  -3   0 1970.53 44.2026  12
  -4   3   0 2049.39 44.4685   5
  -4   3   0 2032.56 44.4861   7
   4   3   0 2079.44 44.5003   9
   4   3   0 2041.01 44.7957  10
   4   3   0 2044.09 44.6371   3
  -4   3   0 2098.58 44.3830  11
   4   3   0 2036.01 44.9173   6
  -4   3   0 2102.22 45.0645   8
   4   3   0 2026.84 44.7093   3
   5  -3   0 2057.23 42.8951  10
   5  -3   0 1930.12 43.4746   8
  -5  -3   0 2021.28 43.4290  10
  -5  -3   0 1940.64 43.2773   3
  -5  -3   0 1907.67 43.3719  10
  -5  -3   0 2029.32 43.3426   8
  -5  -3   0 1922.62 43.4180   6
  -5  -3   0 2003.65 43.6369   2
  -5  -3   0 1947.53 43.5891  12
  -5  -3   0 2076.67 43.7192   5
  -5  -3   0 1970.75 43.5199   6
  -5  -3   0 2079.08 43.7190  11
   5  -3   0 2034.10 43.1409  14
   5  -3   0 1988.57 42.9980   7
  -5  -3   0 1947.08 43.1316   9
   5  -3   0 1872.47 43.0577   6
   5   3   0 1986.77 43.6460   9
  -5   3   0 2017.49 43.6285   5
   5   3   0 2042.10 44.0790   6
  -5   3   0 2005.73 43.6044  10
   5   3   0 2059.66 43.5180   9
  -5   3   0 2053.67 44.2627   8
  -5   3   0 1987.09 43.3365   9
   5   3   0 2018.79 43.9065  10
   5   3   0 1926.50 43.9932   7
   5   3   0 2003.99 43.6713   3
   5   3   0 1974.66 43.7602   3
  -5   3   0 2026.10 43.4674   6
   6  -3   0 1405.05 29.4812  10
  -6  -3   0 1285.20 30.1033   6
  -6  -3   0 1330.07 30.4020  11
  -6  -3   0 1303.99 30.0864  10
  -6  -3   0 1344.53 29.8064   9
  -6  -3   0 1341.02 29.9830   3
  -6  -3   0 1408.33 30.4886   5
   6  -3   0 1279.04 29.6840   6
  -6  -3   0 1304.35 30.3465  12
  -6  -3   0 1436.89 30.3978   6
  -6  -3   0 1389.58 30.4577   2
   6  -3   0 1337.61 29.6815   7
  -6  -3   0 1398.99 30.1596  10
   6  -3   0 1405.57 29.9239  13
   6  -3   0 1316.56 30.1789   8
   6  -3   0 1378.04 29.8220  14
  -6   3   0 1348.98 29.9452   6
  -6   3   0 1436.28 30.0605  11
  -6   3   0 1335.85 29.9590   3
  -6   3   0 1331.56 30.0958  10
   6   3   0 1384.89 30.6051   6
   6   3   0 1376.05 30.1977   3
   6   3   0 1370.07 30.5701   7
   6   3   0 1378.09 30.0624   9
   6   3   0 1296.84 30.3310  10
   6   3   0 1370.00 30.0398   3
   6   3   0 1410.69 29.8903   9
  -6   3   0 1390.06 30.1712   5
  -6   3   0 1347.46 29.8157   9
   6   3   0 1410.46 30.7893  13
  -7  -3   0 1209.55 27.2525   3
   7  -3   0 1198.32 27.4787   8
  -7  -3   0 1188.54 27.0331   9
   7  -3   0 1193.76 26.9140   6
  -7  -3   0 1173.66 27.3853  10
  -7  -3   0 1212.88 27.4092  10
  -7  -3   0 1256.70 27.7827   5
   7  -3   0 1255.69 26.5921  10
  -7  -3   0 1164.68 27.3870   6
  -7  -3   0 1209.46 27.7536  12
  -7  -3   0 1209.87 27.7558   2
   7  -3   0 1275.87 27.2516  13
  -7  -3   0 1265.91 27.7583   6
   7  -3   0 1229.06 26.9270   7
   7   3   0 1255.13 27.7117   3
  -7   3   0 1267.11 27.8504   5
   7   3   0 1226.88 28.1879   7
  -7   3   0 1273.44 27.5674   6
  -7   3   0 1236.55 27.6520   3
  -7   3   0 1279.15 27.6918  11
   7   3   0 1257.36 27.4937   3
  -7   3   0 1251.01 27.4672   9
  -7   3   0 1242.43 27.7547  10
   7   3   0 1225.70 28.2110   6
   7   3   0 1275.20 27.3579   9
   7   3   0 1241.06 27.5714   9
   8  -3   0 450.473 11.5592   8
  -8  -3   0 469.083 11.9700   2
   8  -3   0 474.856 11.3495  13
  -8  -3   0 455.388 11.4768  10
  -8  -3   0 469.150 12.0036   6
  -8  -3   0 436.882 11.5814  10
   8  -3   0 469.603 10.4581  10
  -8  -3   0 462.445 11.3435   3
  -8  -3   0 467.231 11.9180   5
  -8  -3   0 459.763 11.5080   6
   8  -3   0 469.306 10.9874   7
  -8  -3   0 466.622 11.0850   9
  -8  -3   0 464.633 11.9443  12
   8   3   0 468.751 10.9311   3
  -8   3   0 470.329 11.1517  10
  -8   3   0 473.127 11.1496  11
  -8   3   0 461.416 11.7203   5
  -8   3   0 470.277 10.8821   6
  -8   3   0 471.227 11.1170   3
   8   3   0 465.213 11.9405  13
   8   3   0 467.319 10.5591   9
   8   3   0 456.793 11.6278   7
   8   3   0 465.538 10.8071   9
  -8   3   0 466.882 10.8484   9
   8   3   0 474.650 10.6721   3
   8   3   0 465.047 11.3234  10
  -9  -3   0 137.518 4.47946   9
  -9  -3   0 137.083 4.83318   6
  -9  -3   0 147.781 5.52442   2
  -9  -3   0 130.781 5.42166  12
  -9  -3   0 129.324 4.70768   3
   9  -3   0 135.154 4.98627   8
   9  -3   0 141.982 4.75554  13
  -9  -3   0 140.039 5.57268   5
  -9  -3   0 134.900 4.89419  10
   9  -3   0 140.745 4.41261   7
  -9   3   0 138.223 4.47289   3
  -9   3   0 137.908 4.42012  10
   9   3   0 144.796 3.90199   9
  -9   3   0 137.677 4.75588   5
   9   3   0 138.874 5.27322  13
   9   3   0 143.608 4.00242   3
  -9   3   0 138.398 4.18942   9
   9   3   0 134.600 5.28615   6
   9   3   0 135.117 3.63342   3
   9   3   0 142.687 5.01917   7
 -10  -3   0 106.117 4.03729   9
  10  -3   0 100.922 4.62572   8
 -10  -3   0 109.342 4.66326  10
 -10  -3   0 100.539 6.13304   6
 -10  -3   0 101.845 5.21332  12
  10  -3   0 100.593 3.94285   7
  10  -3   0 104.977 4.27581  13
 -10  -3   0 92.9152 5.25885   2
 -10  -3   0 100.382 4.55040   3
  10   3   0 114.956 4.84637   7
 -10   3   0 116.258 4.96105   5
  10   3   0 124.052 6.41697   6
 -10   3   0 112.407 5.10438  12
 -10   3   0 116.691 4.01421   9
 -10   3   0 107.979 4.25447   3
  10   3   0 107.082 4.95365  13
  11  -3   0 289.499 7.95382   7
  11  -3   0 288.884 8.43509  13
 -11  -3   0 281.400 10.6120   9
 -11  -3   0 296.021 8.84291  10
 -11  -3   0 294.688 9.65579  12
 -11  -3   0 289.591 8.61981   6
 -11   3   0 282.388 8.21544   3
  11   3   0 289.717 8.61669   7
 -11   3   0 292.125 7.77321   9
 -11   3   0 280.821 9.21941  12
  11   3   0 273.879 8.90296  13
 -11   3   0 285.244 7.95271   6
  12  -3   0 249.614 7.87826  13
 -12  -3   0 254.347 9.58160  12
 -12  -3   0 238.108 8.28854  10
 -12  -3   0 258.553 7.91163   9
 -12  -3   0 248.707 8.21394   6
 -12   3   0 257.818 9.24030  12
  12   3   0 251.378 8.31546   7
 -12   3   0 254.246 7.62327   6
  12   3   0 244.763 8.58679  13
 -13  -3   0 5.48691 3.01532   6
 -13  -3   0 -2.7435 2.93473   9
  13  -3   0 0.03796 2.13812  13
  13   3   0 2.04695 2.92954   7
  13   3   0 4.12999 3.83873  13
 -13   3   0 4.45797 2.69152   6
   0  -4   0 9999.99 224.082   1
   0   4   0 9747.35 219.300   1
  -1  -4   0 3359.68 82.4349   1
   1  -4   0 3195.67 77.6001   1
  -1   4   0 3202.94 77.3459   1
   1   4   0 3215.56 80.9035   1
   2  -4   0 908.365 20.0382   4
  -2  -4   0 903.581 20.2856  12
   2  -4   0 969.208 20.0322   6
  -2  -4   0 896.229 20.2465   6
   2  -4   0 916.366 19.8423  10
  -2  -4   0 925.132 20.2900   6
   2  -4   0 930.131 20.3451   8
  -2  -4   0 905.393 20.1787   3
  -2  -4   0 901.920 20.1093   2
   2  -4   0 923.795 20.0266  14
   2  -4   0 911.030 19.8118   6
  -2  -4   0 935.099 20.3448  11
  -2  -4   0 853.707 20.2716  10
  -2  -4   0 890.221 20.0553   9
   2  -4   0 936.144 19.9373  10
  -2  -4   0 921.508 20.2475  10
   2   4   0 917.226 20.0914  10
   2   4   0 900.293 20.2348  11
   2   4   0 939.729 20.1220   6
  -2   4   0 911.899 19.7753  10
   2   4   0 895.539 20.1704   6
   2   4   0 919.854 20.1168  10
   2   4   0 893.270 20.0057   3
   2   4   0 940.850 19.9096   9
   2   4   0 907.931 19.9590   9
  -2   4   0 880.797 19.7781   3
  -2   4   0 908.421 19.8001   6
   2   4   0 924.859 20.0907  12
  -2   4   0 915.274 19.6495   7
  -2   4   0 902.179 19.9897   4
  -2   4   0 915.224 20.2775   8
  -2   4   0 903.669 19.7293   9
   2   4   0 871.469 20.0450   3
   3  -4   0 201.077 5.46953   8
   3  -4   0 217.846 4.95773  10
  -3  -4   0 217.692 5.30315   3
   3  -4   0 216.250 4.96778   6
   3  -4   0 207.862 4.87807   7
  -3  -4   0 212.797 5.37037  10
  -3  -4   0 213.589 5.38423  10
  -3  -4   0 220.901 5.52944  11
  -3  -4   0 214.927 5.45282  12
  -3  -4   0 209.991 5.30556   2
   3  -4   0 219.090 4.95493  10
  -3  -4   0 211.756 5.15244   9
  -3  -4   0 204.000 5.43507   6
  -3  -4   0 210.952 5.40906   6
   3  -4   0 221.901 5.11089  14
  -3   4   0 209.668 4.68159   9
  -3   4   0 212.863 4.69440   7
  -3   4   0 209.289 5.01932   4
   3   4   0 195.627 5.13385  10
  -3   4   0 209.474 4.73760   6
   3   4   0 208.917 4.90125   9
  -3   4   0 206.037 4.74257  10
   3   4   0 202.065 5.09841   3
   3   4   0 214.100 5.15300  12
  -3   4   0 206.718 5.35943   8
   3   4   0 194.830 5.23170   6
  -3   4   0 203.413 4.73257   3
   3   4   0 203.487 5.02606   3
   3   4   0 188.301 5.64769  11
  -4  -4   0 78.4096 2.64299   6
   4  -4   0 76.6952 2.68018   8
  -4  -4   0 77.1774 2.73880  12
   4  -4   0 85.6107 2.35149  14
   4  -4   0 80.5714 2.12443   7
  -4  -4   0 78.7766 2.39589   9
  -4  -4   0 74.7058 2.62057   2
  -4  -4   0 78.0084 2.66128  10
  -4  -4   0 78.3104 2.78108  11
  -4  -4   0 78.0184 2.52200   3
  -4  -4   0 79.2613 2.85826  10
  -4  -4   0 77.1781 2.71397   6
   4  -4   0 77.4841 2.12943  10
  -4   4   0 99.0039 2.72905   4
  -4   4   0 92.2818 2.42466  10
  -4   4   0 89.9941 2.33635   5
   4   4   0 88.1927 2.95192   6
  -4   4   0 95.0363 2.35468   6
   4   4   0 93.3562 2.70146   3
   4   4   0 94.2527 2.86548  12
   4   4   0 86.0437 2.82735  10
  -4   4   0 87.8941 3.08107   8
   4   4   0 88.1382 2.67629   9
   4   4   0 90.5076 2.79857   3
  -4   4   0 89.0233 2.37509   3
  -4   4   0 92.2691 2.44358   7
   4   4   0 91.5091 2.54521   9
  -4   4   0 96.9128 2.31750   9
  -5  -4   0 11.2673 1.50362  12
  -5  -4   0 10.9469 1.37971  10
  -5  -4   0 8.58032 1.26475   6
  -5  -4   0 11.0404 1.39325   2
  -5  -4   0 7.93678 1.03121   6
   5  -4   0 12.1532 0.93335   7
   5  -4   0 9.04370 0.87054  10
  -5  -4   0 9.83608 1.13278   9
  -5  -4   0 10.5924 1.25124   3
   5  -4   0 10.3463 1.47416  14
   5  -4   0 10.8641 1.21451   8
  -5  -4   0 10.4129 1.36339  11
  -5  -4   0 11.6004 1.24220   8
  -5   4   0 12.5733 1.40452   8
  -5   4   0 15.6321 0.87100   6
  -5   4   0 15.0287 1.27459   4
   5   4   0 11.5907 1.47089   6
   5   4   0 13.0874 1.51956   7
   5   4   0 12.6729 1.21463   9
   5   4   0 15.5205 1.19495   3
  -5   4   0 12.9181 0.93808   5
  -5   4   0 13.8077 0.86358  11
   5   4   0 11.9842 1.26601   3
   5   4   0 15.6295 1.07976   9
   5   4   0 12.8088 1.33814  10
  -6  -4   0 631.121 14.6682   5
  -6  -4   0 593.636 14.3197  10
   6  -4   0 639.171 13.9950  13
  -6  -4   0 617.428 14.2289   3
   6  -4   0 594.784 14.3702   8
  -6  -4   0 615.601 14.5430   2
  -6  -4   0 612.727 14.5534   6
  -6  -4   0 584.990 14.3398   6
  -6  -4   0 598.938 14.5898  12
   6  -4   0 619.835 13.9661  14
   6  -4   0 629.784 13.5242  10
  -6  -4   0 600.012 13.9925   9
  -6  -4   0 597.315 15.3374  10
  -6   4   0 627.249 13.6067   6
  -6   4   0 611.659 13.5551   9
   6   4   0 561.576 14.8260   6
   6   4   0 601.254 14.4132   7
   6   4   0 603.054 14.2376  10
  -6   4   0 616.494 13.6937   3
   6   4   0 613.364 14.0957   3
   6   4   0 624.178 13.7641   9
   6   4   0 628.777 13.9893   3
  -6   4   0 615.113 13.7956  10
   6   4   0 603.989 13.9171   9
   6   4   0 620.478 14.6249  13
  -6   4   0 616.792 13.8080   5
   7  -4   0 107.274 3.97062   8
  -7  -4   0 113.730 3.59557   9
  -7  -4   0 107.543 4.05991  10
  -7  -4   0 112.300 3.97707  10
  -7  -4   0 109.266 3.93395   6
   7  -4   0 114.235 3.36370   7
   7  -4   0 114.017 3.52629  14
  -7  -4   0 110.744 4.27453   5
  -7  -4   0 112.156 4.16889   2
  -7  -4   0 108.320 4.27137  12
   7  -4   0 116.580 3.63442  13
  -7  -4   0 115.214 4.50638   6
  -7   4   0 122.392 3.42636  11
   7   4   0 118.669 3.91500  10
  -7   4   0 118.550 3.27886   9
  -7   4   0 121.274 3.47526   3
  -7   4   0 121.334 3.49164  10
   7   4   0 118.513 3.73271   3
  -7   4   0 124.043 3.60842   5
   7   4   0 121.299 4.18615   7
   7   4   0 118.246 3.32694   9
  -7   4   0 125.062 3.28052   6
   7   4   0 114.895 3.57808   9
   7   4   0 119.943 3.54184   3
   7   4   0 117.206 4.35587   6
  -8  -4   0 -1.0787 1.56129  10
  -8  -4   0 2.38459 1.42607   2
   8  -4   0 1.94000 1.17945   8
  -8  -4   0 0.94062 1.20012  10
  -8  -4   0 -0.3873 1.39413  12
  -8  -4   0 2.11816 1.63544   5
   8  -4   0 3.89940 1.32685  13
  -8  -4   0 1.53224 1.27408   6
  -8  -4   0 2.14632 1.07339   9
   8  -4   0 0.35512 0.95158   7
  -8  -4   0 0.85608 1.11682   3
  -8  -4   0 2.56173 1.96825   6
   8   4   0 1.46565 1.28616   7
   8   4   0 1.59325 0.89377   3
   8   4   0 0.47951 1.02084   3
   8   4   0 3.49244 1.59809  13
  -8   4   0 1.06013 1.19436  11
  -8   4   0 3.13208 1.19036   5
   8   4   0 -0.9125 0.74617   9
  -8   4   0 1.47551 1.11457   4
  -8   4   0 0.90149 0.85029  10
  -8   4   0 1.71804 0.90053   3
  -8   4   0 1.87086 0.84205   9
  -8   4   0 2.07485 0.81742   6
   8   4   0 2.27709 0.96161   9
   8   4   0 2.69706 1.63079   6
   9  -4   0 399.015 9.59724   7
  -9  -4   0 398.853 10.2485   3
  -9  -4   0 385.017 10.3927  10
  -9  -4   0 397.101 10.9418  12
  -9  -4   0 398.881 11.7370   5
  -9  -4   0 395.751 10.8363   2
  -9  -4   0 383.122 10.3158   6
  -9  -4   0 381.968 9.86256   9
   9  -4   0 387.463 10.3902   8
   9   4   0 402.607 9.72787   3
   9   4   0 406.729 9.52015   9
   9   4   0 395.824 10.9200  13
   9   4   0 409.013 10.8144   6
   9   4   0 408.729 10.5677   7
  -9   4   0 398.454 9.90197   3
  -9   4   0 395.739 10.0226   5
  -9   4   0 388.363 9.78831  10
   9   4   0 411.073 9.68441   3
  -9   4   0 392.408 9.60964   9
 -10  -4   0 178.916 9.24406   2
  10  -4   0 148.001 5.16738  13
 -10  -4   0 144.931 5.49347   6
 -10  -4   0 140.287 5.59701   3
 -10  -4   0 149.466 5.13919   9
 -10  -4   0 150.036 5.65710  10
  10  -4   0 152.982 5.72867   8
 -10  -4   0 155.647 6.34902  12
  10  -4   0 146.126 4.78629   7
  10   4   0 154.262 4.13673   9
  10   4   0 145.220 5.83656  13
 -10   4   0 149.445 5.05882   3
  10   4   0 149.817 6.02563   6
  10   4   0 137.606 5.88279   7
 -10   4   0 148.105 4.63740   9
 -11  -4   0 189.243 6.86097  10
  11  -4   0 192.667 6.34446  13
 -11  -4   0 194.711 6.38630   9
  11  -4   0 181.843 5.88423   7
 -11  -4   0 196.761 6.82418   6
 -11  -4   0 195.713 7.77489  12
 -11   4   0 198.770 7.42140  12
 -11   4   0 181.523 6.45897   3
  11   4   0 192.022 6.90516   7
 -11   4   0 193.555 5.98813   6
  11   4   0 184.867 7.05285  13
 -11   4   0 198.184 5.90087   9
 -12  -4   0 69.7525 5.00375  10
 -12  -4   0 68.6637 4.73503   6
 -12  -4   0 69.7851 6.36792  12
  12  -4   0 65.1135 4.23260  13
 -12  -4   0 68.7073 4.69817   9
  12   4   0 59.5775 5.00478   7
 -12   4   0 63.5920 5.67232  12
 -12   4   0 66.2888 4.10667   6
  12   4   0 60.1038 4.64311  13
 -13  -4   0 8.30289 3.46310   6
  13  -4   0 9.03844 2.48986  13
 -13  -4   0 10.8421 3.31530   9
  13   4   0 8.11025 3.11143   7
  13   4   0 5.83718 3.08194  13
   0  -5   0 2.44736 0.39694   2
   0  -5   0 1.22986 0.38495   6
   0  -5   0 1.81995 0.38165   5
   0  -5   0 1.46744 0.44050  14
   0  -5   0 1.83267 0.38239  10
   0  -5   0 1.90774 0.51985  12
   0  -5   0 2.06644 0.43316  10
   0  -5   0 1.77396 0.47523   6
   0   5   0 2.07968 0.43222  10
   0   5   0 1.39734 0.32373   9
   0   5   0 3.21043 0.39835   2
   0   5   0 2.17413 0.43912  10
   0   5   0 2.04822 0.41854   3
   0   5   0 2.35553 0.43330   4
   0   5   0 1.95391 0.49273   6
   0   5   0 2.39933 0.49946   6
   0   5   0 2.28156 0.38141   9
   0   5   0 3.11502 0.48480  11
   0   5   0 1.62958 0.48500  12
   0   5   0 2.38723 0.42750   3
  -1  -5   0 221.800 5.33962   9
   1  -5   0 227.418 5.67432   8
  -1  -5   0 230.342 5.49204  10
  -1  -5   0 218.629 5.44726   3
   1  -5   0 224.971 5.33528  10
  -1  -5   0 231.311 5.58106   6
  -1  -5   0 220.614 5.46376   4
  -1  -5   0 221.192 5.59808  12
   1  -5   0 231.541 5.20434  11
   1  -5   0 228.453 5.41774   6
  -1  -5   0 222.507 5.49424   6
  -1  -5   0 223.783 5.31557   2
   1  -5   0 224.360 5.07474   5
   1  -5   0 231.498 5.36672  14
  -1  -5   0 223.494 5.42852   5
   1  -5   0 214.027 5.26915   6
   1  -5   0 221.343 5.36437   4
  -1  -5   0 226.835 5.48795  10
  -1  -5   0 225.583 5.51154  11
  -1  -5   0 238.736 5.38715  14
  -1   5   0 209.871 5.11495   4
  -1   5   0 209.732 5.04196  10
   1   5   0 208.591 5.18916  11
   1   5   0 202.675 5.10784   3
   1   5   0 205.869 5.00625   9
   1   5   0 206.694 4.92545   2
   1   5   0 217.624 4.99317   9
   1   5   0 208.966 5.10108   3
   1   5   0 200.991 5.21725   6
  -1   5   0 206.152 4.88338   9
  -1   5   0 210.663 4.93562   2
   1   5   0 202.284 5.13789  10
  -1   5   0 211.607 5.07462   6
  -1   5   0 208.841 4.98569  10
  -1   5   0 211.021 4.85646  11
  -1   5   0 213.029 5.26437  12
  -1   5   0 204.587 4.96652   3
   1   5   0 218.206 5.18155   6
   1   5   0 209.660 5.16339  10
  -1   5   0 213.658 5.02081   6
   1   5   0 213.141 5.19436  12
  -2  -5   0 338.581 7.96698   6
   2  -5   0 331.537 7.44947  10
   2  -5   0 343.035 7.69499  14
   2  -5   0 324.260 7.66058   4
  -2  -5   0 324.352 7.72208   2
   2  -5   0 334.070 7.67771   6
  -2  -5   0 335.035 7.87827  10
  -2  -5   0 321.656 7.88681   5
   2  -5   0 339.100 7.58418  10
   2  -5   0 335.986 7.46378   6
  -2  -5   0 324.416 7.88038  10
  -2  -5   0 343.370 7.70403  14
  -2  -5   0 337.044 7.72478   9
  -2  -5   0 337.009 7.99459  11
   2  -5   0 329.096 8.01823   8
  -2  -5   0 324.812 7.84144   3
  -2  -5   0 326.667 7.97340  12
  -2   5   0 354.657 7.93747  10
  -2   5   0 342.625 7.73033   7
  -2   5   0 352.233 7.96456   6
   2   5   0 360.571 8.28057   6
   2   5   0 339.347 8.19537   3
  -2   5   0 358.717 8.35555  12
   2   5   0 347.928 8.09209   9
   2   5   0 344.145 8.35084   6
   2   5   0 352.858 8.24156  12
  -2   5   0 343.999 7.92561   3
   2   5   0 345.232 8.16039   3
   2   5   0 361.313 8.11282   2
   2   5   0 357.118 8.25403  10
   2   5   0 347.909 8.37204  11
   2   5   0 350.500 8.03174   9
  -2   5   0 348.779 7.85405   9
  -2   5   0 352.491 8.04072   2
  -2   5   0 344.739 8.15134   4
   2   5   0 337.203 8.24304  10
   3  -5   0 232.861 5.42346   6
  -3  -5   0 210.906 5.89899  12
  -3  -5   0 221.749 5.61781   2
   3  -5   0 232.483 5.25135  10
  -3  -5   0 220.332 5.73208  10
  -3  -5   0 222.135 5.80988   5
  -3  -5   0 218.720 5.75181   6
   3  -5   0 222.686 5.81537   8
  -3  -5   0 229.261 5.83778   6
  -3  -5   0 229.919 5.54848   9
  -3  -5   0 226.947 5.72818  10
  -3  -5   0 224.243 5.68121   3
  -3  -5   0 231.905 5.90137  11
   3  -5   0 227.695 5.28014  10
   3  -5   0 232.005 5.46476  14
   3  -5   0 227.489 5.20508   6
   3   5   0 192.113 5.12067   9
   3   5   0 216.246 5.06552   9
  -3   5   0 213.907 4.75550   7
  -3   5   0 210.007 4.92648   6
   3   5   0 204.857 5.55396  11
   3   5   0 206.920 5.29101   3
  -3   5   0 209.372 4.89680  10
  -3   5   0 209.703 5.22499   4
   3   5   0 202.408 5.43400   6
  -3   5   0 210.230 4.82557   9
   3   5   0 204.484 5.34072  10
   3   5   0 213.809 5.22611   3
  -3   5   0 206.743 4.89589   3
   3   5   0 215.055 5.32313  12
   4  -5   0 537.314 11.8415  14
   4  -5   0 531.106 11.7330   6
   4  -5   0 524.673 11.5814  10
   4  -5   0 504.537 11.5457   7
  -4  -5   0 513.599 12.3162  12
  -4  -5   0 520.320 12.1407   2
  -4  -5   0 514.073 12.0943   3
  -4  -5   0 541.867 12.2012  10
  -4  -5   0 532.783 12.3572   5
   4  -5   0 534.998 11.5817  10
  -4  -5   0 531.666 12.4189  11
   4  -5   0 501.649 12.2310   8
  -4  -5   0 517.966 11.9240   9
  -4  -5   0 491.410 12.1567  10
  -4  -5   0 497.490 12.1872   6
  -4  -5   0 527.218 12.2794   6
  -4   5   0 507.747 11.5600   3
   4   5   0 505.339 12.3788  11
  -4   5   0 515.452 12.4531   8
  -4   5   0 524.160 11.5825  10
   4   5   0 539.030 11.9864   3
  -4   5   0 527.361 11.5870   6
   4   5   0 540.641 11.7985   9
   4   5   0 506.962 12.2877   6
   4   5   0 519.450 12.1467  10
   4   5   0 510.957 12.0410   3
  -4   5   0 515.381 11.9581   4
  -4   5   0 518.299 11.4901   9
   4   5   0 540.920 12.1150  12
   4   5   0 502.639 11.8809   9
   5  -5   0 474.964 10.4720  10
   5  -5   0 475.167 10.8312  14
  -5  -5   0 461.581 11.1246   3
  -5  -5   0 484.672 11.4955   5
  -5  -5   0 475.995 10.9965   8
  -5  -5   0 456.268 11.2436   6
  -5  -5   0 478.112 11.3844   6
  -5  -5   0 483.703 12.0262  11
   5  -5   0 445.329 11.2464   8
  -5  -5   0 463.768 10.9353   9
  -5  -5   0 453.892 11.4095  12
  -5  -5   0 471.554 11.2429  10
  -5  -5   0 472.178 11.2779   2
  -5  -5   0 470.759 11.2852  10
   5  -5   0 464.186 10.4381  10
   5  -5   0 462.207 10.5291   7
  -5   5   0 482.720 10.7516  10
   5   5   0 468.607 11.0660   9
  -5   5   0 469.978 11.1532   4
   5   5   0 484.789 10.9400   9
   5   5   0 465.186 11.3355  10
  -5   5   0 465.367 10.6899   3
   5   5   0 464.948 11.5557   6
   5   5   0 483.877 11.2532   3
   5   5   0 485.743 11.1611   3
  -5   5   0 487.499 10.6996   6
  -5   5   0 482.460 10.6043   5
  -5   5   0 477.184 10.6070   9
  -6  -5   0 60.1579 2.97634   5
  -6  -5   0 67.5355 2.90213  10
  -6  -5   0 63.7586 2.44886   9
  -6  -5   0 66.2355 2.70041   3
   6  -5   0 62.8361 2.37751  14
   6  -5   0 65.1514 2.11013   7
  -6  -5   0 68.0274 3.05096  10
  -6  -5   0 63.5008 3.20251   6
  -6  -5   0 61.4303 2.78110   6
  -6  -5   0 60.7831 2.88373   2
   6  -5   0 62.1609 2.83662   8
   6  -5   0 64.1981 1.92675  10
   6  -5   0 68.9319 2.54268  13
  -6  -5   0 60.7912 3.01231  12
   6   5   0 73.7200 3.15135  13
   6   5   0 67.4904 2.65286   3
  -6   5   0 68.3189 2.20166  10
   6   5   0 63.7985 2.80651   3
  -6   5   0 70.3168 2.02584   9
   6   5   0 67.4551 2.75767  10
   6   5   0 63.8315 2.48886   9
   6   5   0 69.6072 2.35491   9
  -6   5   0 71.5087 2.08983   6
  -6   5   0 67.3727 2.13587   3
  -6   5   0 66.1319 2.11664   5
   6   5   0 66.0636 2.95802   7
   6   5   0 69.9289 3.18250   6
  -7  -5   0 186.485 5.70089  10
   7  -5   0 186.803 5.66326   8
   7  -5   0 179.812 5.11060  14
   7  -5   0 189.336 4.85082   7
  -7  -5   0 190.181 6.22116   6
  -7  -5   0 186.706 5.50462   3
  -7  -5   0 182.747 5.88585  12
  -7  -5   0 188.327 5.97915   5
  -7  -5   0 180.333 5.18631   9
  -7  -5   0 188.300 5.83915   2
   7  -5   0 195.209 5.17338  13
  -7  -5   0 185.325 5.83873  10
  -7  -5   0 184.572 5.61711   6
  -7   5   0 189.499 4.66917   6
  -7   5   0 190.732 4.85023   3
   7   5   0 182.834 5.43659  10
   7   5   0 188.300 4.90402   9
   7   5   0 192.181 5.92672   6
  -7   5   0 187.090 4.83642   5
   7   5   0 190.734 5.92392  13
   7   5   0 181.802 5.71399   7
  -7   5   0 188.695 4.66746   9
   7   5   0 190.172 5.13004   3
  -7   5   0 185.259 4.83220  10
   7   5   0 184.021 5.08432   9
   7   5   0 183.846 5.21670   3
   8  -5   0 27.0654 2.60888   8
   8  -5   0 25.9186 1.87688   7
  -8  -5   0 28.0914 2.60259  10
   8  -5   0 25.2522 2.17194   6
  -8  -5   0 23.5989 3.06015   6
  -8  -5   0 24.0451 2.82567   2
  -8  -5   0 26.5984 2.47922   3
   8  -5   0 23.2057 2.21503  13
  -8  -5   0 26.0535 2.69279  10
  -8  -5   0 22.1035 2.83659  12
  -8  -5   0 26.3478 2.11833   9
  -8  -5   0 28.1514 3.09406   5
  -8  -5   0 22.4333 2.43530   6
   8  -5   0 30.8633 2.07432  14
   8   5   0 26.1076 2.03622   9
  -8   5   0 30.2246 1.78087  11
   8   5   0 29.9420 3.13697   6
   8   5   0 25.4933 1.85686   9
  -8   5   0 30.4140 1.98696   3
   8   5   0 29.4873 2.77761   7
  -8   5   0 30.5646 1.71275   9
   8   5   0 27.7053 1.90695   3
  -8   5   0 31.1816 2.04681   5
   8   5   0 25.8139 2.37048  10
   8   5   0 28.0835 2.25643   3
   8   5   0 25.6877 2.82043  13
  -8   5   0 31.5425 1.78490  10
  -8   5   0 29.1335 2.47663   4
  -8   5   0 30.8015 1.65923   6
   9  -5   0 13.8820 1.81627  13
   9  -5   0 12.3324 1.43817   7
  -9  -5   0 13.9612 1.92816   3
  -9  -5   0 9.90464 1.89066  10
  -9  -5   0 11.6185 1.94104   6
  -9  -5   0 13.6151 1.72225   9
   9  -5   0 9.36971 1.81555   8
  -9  -5   0 10.6842 2.17138  12
  -9  -5   0 8.85308 2.09929   2
  -9   5   0 11.1380 1.32642   9
   9   5   0 12.3973 2.40195   6
   9   5   0 9.89938 1.16831   3
   9   5   0 14.9067 1.48943   9
   9   5   0 10.8414 1.47900   3
  -9   5   0 10.5208 1.33165  10
   9   5   0 12.8368 2.08375   7
  -9   5   0 12.2675 1.72754   5
   9   5   0 11.6293 2.11724  13
  -9   5   0 8.66645 1.46200   3
 -10  -5   0 207.800 6.98949  10
 -10  -5   0 214.366 7.01449   3
 -10  -5   0 212.498 6.48960   9
  10  -5   0 202.189 6.29225  13
  10  -5   0 222.238 7.10017   8
  10  -5   0 202.502 5.89643   7
 -10  -5   0 205.405 7.66843  12
 -10  -5   0 208.807 6.92935   6
  10   5   0 207.853 7.41240   6
  10   5   0 206.792 7.28496  13
 -10   5   0 213.533 5.92312   9
  10   5   0 213.132 5.65256   9
  10   5   0 209.410 7.00998   7
 -10   5   0 207.177 6.26542   3
 -11  -5   0 57.7805 4.10083   9
 -11  -5   0 55.7440 5.36894  12
 -11  -5   0 57.3850 4.47225  10
  11  -5   0 61.9560 3.72764  13
 -11  -5   0 56.6782 4.29492   6
  11  -5   0 61.7675 4.58166   8
 -11   5   0 58.9598 3.47779   9
  11   5   0 54.4555 4.42584  13
  11   5   0 58.7675 4.58924   7
 -11   5   0 55.7352 4.67668  12
 -12  -5   0 124.262 6.39530  10
 -12  -5   0 125.376 5.90271   9
 -12  -5   0 126.572 6.16525   6
 -12  -5   0 131.012 7.61905  12
  12  -5   0 134.739 5.28555  13
 -12   5   0 124.562 5.05196   6
  12   5   0 128.665 6.20624   7
  12   5   0 122.389 6.04615  13
 -12   5   0 117.523 6.72284  12
 -13  -5   0 13.4650 3.53550   9
  13  -5   0 17.9876 2.68018  13
  13   5   0 13.5020 3.48063  13
  13   5   0 15.5215 3.73262   7
   0  -6   0 8061.27 187.320   1
   0   6   0 7744.60 181.943   1
  -1  -6   0 1216.26 27.2459   4
  -1  -6   0 1252.99 27.1357  14
  -1  -6   0 1189.27 27.2610   6
   1  -6   0 1246.29 27.1102  10
   1  -6   0 1246.89 26.9584  11
  -1  -6   0 1188.46 27.2289  10
  -1  -6   0 1216.44 27.1722   5
   1  -6   0 1272.63 27.1378  14
  -1  -6   0 1268.54 27.3902   6
   1  -6   0 1243.69 27.4935   8
   1  -6   0 1213.15 27.1352   4
  -1  -6   0 1214.00 27.0490   2
  -1  -6   0 1254.26 27.3039  11
   1  -6   0 1224.48 27.0444   6
  -1  -6   0 1236.44 27.4400  12
   1  -6   0 1241.13 26.8127   5
  -1  -6   0 1276.39 27.2853  10
   1  -6   0 1278.37 27.2321   6
  -1   6   0 1195.89 25.9787  10
   1   6   0 1147.56 26.2480   6
  -1   6   0 1219.66 26.0210   6
   1   6   0 1182.10 25.9681   9
   1   6   0 1162.55 25.8473   2
  -1   6   0 1203.93 25.8507   9
  -1   6   0 1204.54 26.0862   6
  -1   6   0 1173.88 25.8084  11
   1   6   0 1143.89 26.0748   3
  -1   6   0 1172.16 26.1111   4
   1   6   0 1195.35 26.1949  11
   1   6   0 1190.03 25.9466   9
   1   6   0 1188.69 26.2063  10
  -1   6   0 1154.36 26.0696  10
  -1   6   0 1133.27 25.9325   3
   1   6   0 1160.72 26.0884   3
   1   6   0 1228.44 26.1836   6
  -1   6   0 1197.80 25.8731   2
  -1   6   0 1204.13 26.2744  12
   1   6   0 1217.70 26.2112  12
   1   6   0 1190.47 26.1677  10
  -2  -6   0 1321.57 30.0078  12
   2  -6   0 1370.60 29.4734  10
   2  -6   0 1302.42 30.2957   8
  -2  -6   0 1367.53 29.8402  10
   2  -6   0 1318.38 29.2946  10
   2  -6   0 1344.78 29.3484   6
   2  -6   0 1381.04 29.6110   6
  -2  -6   0 1340.89 29.6014   2
   2  -6   0 1358.48 29.5718   4
  -2  -6   0 1313.28 29.6048   9
  -2  -6   0 1328.86 29.7909   5
  -2  -6   0 1344.78 29.7752   3
   2  -6   0 1360.58 29.1922  11
  -2  -6   0 1384.82 29.9183  11
  -2  -6   0 1264.34 29.9794   6
  -2  -6   0 1397.46 29.8132  10
  -2  -6   0 1386.89 29.6003  14
   2  -6   0 1388.71 29.5977  14
  -2  -6   0 1394.21 29.9136   6
   2   6   0 1392.74 29.8480   6
   2   6   0 1325.62 29.7681   3
   2   6   0 1303.98 29.6070   9
  -2   6   0 1343.75 29.3755   9
  -2   6   0 1355.39 29.5377   2
   2   6   0 1316.06 29.8146  10
   2   6   0 1340.61 29.5781   2
   2   6   0 1366.69 29.8193  12
  -2   6   0 1404.86 29.9758  12
  -2   6   0 1364.29 29.4931  10
  -2   6   0 1357.49 29.1960  11
   2   6   0 1280.59 29.9760  11
   2   6   0 1414.87 29.8425  10
   2   6   0 1389.38 29.5630   9
  -2   6   0 1361.67 29.7426   4
  -2   6   0 1337.26 29.2309   7
  -2   6   0 1350.12 29.5212   6
  -2   6   0 1318.31 29.4672   3
  -3  -6   0 638.855 14.7662   5
   3  -6   0 643.314 14.3777  14
  -3  -6   0 609.237 14.7612  10
  -3  -6   0 613.439 14.4497   9
  -3  -6   0 671.893 14.4413  14
   3  -6   0 623.929 14.7914   8
  -3  -6   0 645.105 14.5454   2
  -3  -6   0 649.794 14.8633  11
   3  -6   0 656.096 14.2142  10
  -3  -6   0 650.851 14.7970   6
   3  -6   0 632.090 14.0522   6
  -3  -6   0 612.537 14.8082  12
   3  -6   0 669.227 14.3711   6
   3  -6   0 645.032 14.1102  10
  -3  -6   0 652.844 14.6875  10
  -3  -6   0 625.423 14.6425   3
  -3  -6   0 620.634 14.7083   6
  -3   6   0 610.534 13.8620   3
   3   6   0 619.803 14.3533  10
   3   6   0 625.971 14.2066   3
  -3   6   0 638.605 13.9308   6
   3   6   0 606.279 14.1188   9
  -3   6   0 629.652 13.8842  10
   3   6   0 645.749 14.3792   6
   3   6   0 638.602 14.3088  12
   3   6   0 603.345 14.2725   3
  -3   6   0 619.929 13.6295   7
   3   6   0 645.176 14.0542   9
   3   6   0 614.513 14.4908   6
   3   6   0 614.643 14.5532  11
  -3   6   0 626.410 14.2167   4
  -3   6   0 608.821 13.7619   9
  -4  -6   0 93.7494 3.19180  10
  -4  -6   0 92.1978 3.06460   3
  -4  -6   0 92.2906 3.33514  12
  -4  -6   0 92.8595 3.17345  10
   4  -6   0 94.8693 2.56384  10
   4  -6   0 95.0491 2.79140  14
   4  -6   0 93.0464 2.57658   6
  -4  -6   0 90.4572 3.26709   6
  -4  -6   0 89.3973 2.88599   9
  -4  -6   0 92.8645 3.18761   6
  -4  -6   0 90.0298 3.36975  11
   4  -6   0 95.3308 2.54398  10
   4  -6   0 89.2302 3.25222   8
   4  -6   0 98.5075 2.76449   6
  -4  -6   0 92.0190 3.05258   2
   4   6   0 99.4344 3.26769  10
   4   6   0 102.338 3.08816   3
  -4   6   0 100.755 2.71333  10
  -4   6   0 99.2741 2.68871   3
  -4   6   0 90.5214 3.53022   8
   4   6   0 96.5327 3.45126   6
   4   6   0 106.012 2.93980   9
   4   6   0 99.4070 3.04374   9
  -4   6   0 96.5860 2.58534   9
   4   6   0 96.5905 3.16513   3
  -4   6   0 104.904 2.76612   6
   4   6   0 102.979 3.27681  12
  -5  -6   0 842.404 18.7656  10
  -5  -6   0 848.828 19.0064   5
  -5  -6   0 793.834 18.9401  12
  -5  -6   0 819.529 18.8870   6
  -5  -6   0 797.597 18.6498   3
   5  -6   0 811.348 17.8676  10
  -5  -6   0 831.014 18.7373   2
  -5  -6   0 783.320 18.4157   9
   5  -6   0 816.886 18.2870  14
   5  -6   0 817.374 17.8665  10
  -5  -6   0 799.657 18.7776  10
   5  -6   0 795.032 18.7965   8
  -5  -6   0 783.803 18.7560   6
   5  -6   0 855.183 18.1661   6
  -5   6   0 825.084 18.1018   6
  -5   6   0 825.363 18.0313   7
  -5   6   0 812.943 17.9591   9
   5   6   0 846.688 18.3327   9
   5   6   0 807.291 18.6445   3
  -5   6   0 805.385 18.0531   3
   5   6   0 807.015 18.4573   9
   5   6   0 800.491 18.9783   6
  -5   6   0 798.654 18.0735  10
   5   6   0 801.885 18.7709  10
   5   6   0 841.254 18.5622   3
  -5   6   0 842.237 18.6381   4
   6  -6   0 321.206 7.62194   7
  -6  -6   0 316.576 8.75126  12
  -6  -6   0 322.686 8.51244   6
  -6  -6   0 328.463 8.59100  10
  -6  -6   0 331.045 8.56729   2
   6  -6   0 328.261 7.79405   6
  -6  -6   0 329.764 8.81270   6
  -6  -6   0 324.793 8.54116  10
   6  -6   0 334.190 8.01135  14
   6  -6   0 324.204 8.55594   8
  -6  -6   0 323.806 8.13113   9
   6   6   0 326.094 8.39592  10
   6   6   0 326.258 8.68918  13
   6   6   0 325.355 8.55467   7
   6   6   0 317.052 7.89671   9
  -6   6   0 329.705 7.64190   6
   6   6   0 326.769 8.24362   3
  -6   6   0 329.253 7.69102  10
   6   6   0 336.786 8.15921   3
   6   6   0 322.219 8.71340   6
   6   6   0 328.759 8.07069   9
  -6   6   0 322.285 7.62818   3
  -7  -6   0 147.975 5.15825  10
  -7  -6   0 157.319 6.71679   6
  -7  -6   0 142.184 4.95517   2
   7  -6   0 141.669 4.27718  14
  -7  -6   0 141.528 4.80237   6
   7  -6   0 140.070 3.93668   7
  -7  -6   0 141.556 5.18851  12
  -7  -6   0 138.474 5.14022   5
   7  -6   0 138.918 4.84859   8
   7  -6   0 145.053 4.23651  13
  -7  -6   0 138.277 4.41501   9
  -7  -6   0 144.500 4.71304   3
  -7  -6   0 139.920 4.82434  10
  -7   6   0 139.990 3.68162   5
   7   6   0 146.974 4.31374   3
   7   6   0 139.750 5.01193  13
  -7   6   0 141.724 3.78783   6
  -7   6   0 143.525 3.71058   9
   7   6   0 139.438 5.05391   6
   7   6   0 140.060 4.23913   9
  -7   6   0 141.531 3.84751   3
   7   6   0 135.140 4.56682  10
   7   6   0 137.973 4.42696   3
   7   6   0 139.269 4.81549   7
  -7   6   0 140.405 3.85041  10
  -8  -6   0 90.7315 4.42363  12
   8  -6   0 92.7895 4.00123   8
  -8  -6   0 97.7375 4.35766   2
   8  -6   0 90.7579 3.11835   7
  -8  -6   0 89.5992 4.80813  10
  -8  -6   0 95.5596 4.58256   5
  -8  -6   0 89.8755 3.93584   6
  -8  -6   0 97.0002 3.98801   3
  -8  -6   0 88.0405 4.01260  10
   8  -6   0 92.9175 3.41765  14
  -8  -6   0 98.2646 3.67764   9
   8  -6   0 97.9769 3.46230  13
  -8   6   0 95.3053 2.97489   5
   8   6   0 90.4613 4.30328  13
   8   6   0 92.8948 3.77872  10
  -8   6   0 94.0063 2.99921   6
   8   6   0 96.3147 4.50548   6
   8   6   0 96.4804 3.40141   3
   8   6   0 92.3511 3.40062   9
   8   6   0 98.6930 3.67728   3
  -8   6   0 90.5795 3.02025  10
  -8   6   0 95.2937 2.92128   9
   8   6   0 91.5977 4.10747   7
  -8   6   0 93.0507 3.15276   3
  -9  -6   0 116.521 4.81164   3
  -9  -6   0 120.565 4.37762   9
   9  -6   0 118.208 3.82745   7
  -9  -6   0 111.377 5.20143   2
  -9  -6   0 114.023 4.87250  10
  -9  -6   0 105.959 4.69512   6
   9  -6   0 119.678 4.14670  13
  -9  -6   0 116.799 5.48926  12
   9  -6   0 119.774 4.93616   8
   9   6   0 118.080 5.13057  13
   9   6   0 118.556 3.86676   3
   9   6   0 124.289 4.99893   7
  -9   6   0 119.871 4.06562   3
  -9   6   0 116.703 4.02948   5
  -9   6   0 119.697 3.71505   9
  -9   6   0 114.013 3.92084  10
   9   6   0 117.149 5.32309   6
   9   6   0 129.328 4.08686   9
  10  -6   0 82.2111 3.69186  13
 -10  -6   0 78.8491 4.59367  10
 -10  -6   0 82.5258 4.42539   6
 -10  -6   0 68.2940 5.11419  12
  10  -6   0 74.2584 3.38643   7
  10  -6   0 70.6040 4.45072   8
  10   6   0 81.6735 5.22499   6
 -10   6   0 76.7461 3.76012   3
  10   6   0 76.5726 4.68610  13
  10   6   0 82.2699 3.36947   9
  10   6   0 72.6642 4.57963   7
 -10   6   0 75.0354 3.32174   9
 -11  -6   0 29.1361 3.21963  10
 -11  -6   0 27.8108 3.09625   6
 -11  -6   0 35.3474 3.97611  12
 -11  -6   0 28.0199 2.86338   9
  11  -6   0 34.4398 4.28050   8
  11  -6   0 25.2306 2.60335  13
  11   6   0 34.9592 4.37741   7
  11   6   0 39.3818 4.28664  13
 -12  -6   0 255.341 8.61769   9
 -12  -6   0 279.390 10.5063  12
 -12  -6   0 261.533 9.01259   6
 -12  -6   0 266.344 9.25028  10
 -12   6   0 255.930 9.49522  12
  12   6   0 254.827 8.96514   7
  12   6   0 257.231 9.10217  13
   0  -7   0 1.32856 0.57863  14
   0  -7   0 2.50233 0.60034  11
   0  -7   0 1.14017 0.61756   6
   0  -7   0 2.90169 0.51530   5
   0  -7   0 0.61572 0.54799  10
   0  -7   0 2.74938 0.59920   4
   0  -7   0 2.05049 0.57440   6
   0  -7   0 2.15667 0.57345  10
   0   7   0 2.26350 0.68900  10
   0   7   0 1.66934 0.52239   3
   0   7   0 4.42610 0.78495  12
   0   7   0 3.01155 0.62452  11
   0   7   0 1.52409 0.53375   3
   0   7   0 2.73174 0.54822   9
   0   7   0 1.18925 0.58869  10
   0   7   0 1.81063 0.62434   6
   0   7   0 2.23768 0.46066   2
   1  -7   0 119.578 3.30624   6
  -1  -7   0 124.523 3.67617   6
  -1  -7   0 124.057 3.51508   4
   1  -7   0 126.284 3.52528   6
  -1  -7   0 124.747 3.54563  10
   1  -7   0 122.695 3.23901  10
  -1  -7   0 121.500 3.42172   5
   1  -7   0 124.772 3.07231   5
   1  -7   0 119.418 3.37954  10
  -1  -7   0 120.037 3.30806   2
  -1  -7   0 128.781 3.41609  14
  -1  -7   0 121.958 3.53521   6
   1  -7   0 127.697 3.25966  11
   1  -7   0 121.600 3.79468   8
   1  -7   0 121.009 3.40132   4
  -1  -7   0 121.862 3.49192  10
  -1  -7   0 125.047 3.56219  11
   1   7   0 116.617 3.40269   6
   1   7   0 113.360 3.05862   2
  -1   7   0 115.065 3.52932  12
   1   7   0 113.158 3.16405   9
   1   7   0 113.711 3.31870   3
   1   7   0 111.428 3.20362   9
  -1   7   0 112.050 3.18201   3
   1   7   0 108.392 3.48816   6
  -1   7   0 131.811 3.15632   9
  -1   7   0 109.837 3.29425  10
  -1   7   0 113.869 3.35691   4
  -1   7   0 115.689 3.27196   6
   1   7   0 118.047 3.41650  10
   1   7   0 114.056 3.43065  12
  -1   7   0 116.635 3.36660   6
   1   7   0 111.249 3.31729   3
   1   7   0 114.484 3.48033  11
  -1   7   0 120.918 3.28175  10
  -1   7   0 117.736 3.07858  11
  -1   7   0 118.523 3.09280   2
   2  -7   0 588.159 13.9383   8
   2  -7   0 596.647 13.2575   6
  -2  -7   0 608.104 13.8359  11
   2  -7   0 586.583 13.4622   4
  -2  -7   0 595.560 13.9375  12
   2  -7   0 592.457 13.1902  10
  -2  -7   0 599.003 13.4960   2
   2  -7   0 598.656 13.4813  14
   2  -7   0 616.462 13.5516   6
  -2  -7   0 553.285 13.4764   9
  -2  -7   0 581.119 13.7531   6
  -2  -7   0 585.753 13.7238  10
  -2  -7   0 616.413 13.5307  14
  -2  -7   0 596.541 13.8273   6
  -2  -7   0 613.922 13.7431  10
   2  -7   0 597.100 13.1044  11
   2  -7   0 603.040 13.3947  10
  -2  -7   0 579.792 13.6930   3
  -2  -7   0 576.718 13.6652   5
  -2   7   0 575.430 12.9660  10
   2   7   0 576.414 12.9883   2
   2   7   0 562.980 13.2890  10
   2   7   0 590.496 13.3116  10
   2   7   0 550.700 13.1938   3
   2   7   0 553.457 13.4105   6
  -2   7   0 553.868 12.9201   3
   2   7   0 578.559 13.2684  12
  -2   7   0 577.702 12.6375  11
  -2   7   0 580.377 12.8251   9
   2   7   0 587.317 13.3218   6
   2   7   0 582.222 13.0061   9
  -2   7   0 590.917 13.2499   4
  -2   7   0 580.012 12.9663   2
   2   7   0 542.510 13.0270   9
  -2   7   0 594.385 13.4683  12
   2   7   0 549.335 13.3704  11
  -2   7   0 579.522 13.0043   6
   3  -7   0 392.405 9.79545   8
  -3  -7   0 397.277 9.60060   3
   3  -7   0 401.817 9.37358  14
  -3  -7   0 389.859 9.67402   6
  -3  -7   0 360.377 10.0587  10
  -3  -7   0 400.486 9.79898  11
   3  -7   0 393.937 8.97779  10
  -3  -7   0 375.705 9.35220   9
   3  -7   0 405.393 8.95570   6
  -3  -7   0 401.761 9.75950   6
  -3  -7   0 394.497 9.81812  12
  -3  -7   0 400.800 9.69290   5
  -3  -7   0 403.400 9.63801  10
  -3  -7   0 413.656 9.35786  14
   3  -7   0 407.572 9.13309  10
  -3  -7   0 398.470 9.44543   2
   3  -7   0 408.434 9.30711   6
   3   7   0 393.569 9.91059  11
   3   7   0 381.180 9.86418   6
   3   7   0 384.702 9.45832   9
   3   7   0 391.603 9.74148  10
   3   7   0 411.171 9.40488   9
   3   7   0 403.363 9.66788   3
  -3   7   0 400.794 9.61640   4
  -3   7   0 404.657 9.90699  12
   3   7   0 421.350 9.73928  12
   3   7   0 410.301 9.75413   6
  -3   7   0 393.696 9.26821  10
  -3   7   0 417.474 9.34452   6
  -3   7   0 408.120 9.44153   2
  -3   7   0 398.942 9.12414   9
   3   7   0 404.456 9.59064   3
  -3   7   0 408.857 8.92551   7
  -3   7   0 394.412 9.22665   3
   4  -7   0 618.891 13.2174  10
  -4  -7   0 582.830 13.8870  10
  -4  -7   0 574.859 13.8380   3
  -4  -7   0 592.781 13.7598   2
   4  -7   0 589.424 13.1978  10
  -4  -7   0 579.665 14.1051  12
  -4  -7   0 584.518 13.9633  10
  -4  -7   0 596.986 13.5534  14
  -4  -7   0 572.216 14.0058   6
   4  -7   0 577.900 14.0190   8
   4  -7   0 609.513 13.4420   6
  -4  -7   0 597.990 14.0504   5
  -4  -7   0 576.621 13.9444   6
   4  -7   0 610.444 13.2113   6
   4  -7   0 595.275 13.5071  14
  -4  -7   0 575.548 13.6267   9
  -4   7   0 587.388 13.2087   3
   4   7   0 594.418 13.6402   3
   4   7   0 581.801 13.8490  10
   4   7   0 570.583 13.5386   9
  -4   7   0 594.544 13.2614  10
   4   7   0 581.540 14.0484   6
  -4   7   0 592.086 13.1017   9
  -4   7   0 598.614 13.2913   6
   4   7   0 592.988 13.7825  12
   4   7   0 573.677 13.7306   3
  -4   7   0 587.705 13.6967   4
   4   7   0 596.875 13.4250   9
  -5  -7   0 1473.87 32.0557  10
  -5  -7   0 1412.26 31.9489   3
  -5  -7   0 1399.93 32.1691   6
  -5  -7   0 1394.51 32.2477  12
   5  -7   0 1441.17 31.0724  10
   5  -7   0 1481.37 31.3945   6
   5  -7   0 1439.37 31.5454  14
  -5  -7   0 1437.49 32.1043  10
   5  -7   0 1423.41 31.3764   6
  -5  -7   0 1437.43 31.7283   9
  -5  -7   0 1453.89 31.9574   2
  -5  -7   0 1366.23 32.0558   6
  -5  -7   0 1471.68 32.2585   5
   5  -7   0 1375.50 32.0528   8
  -5   7   0 1453.72 31.0356   6
  -5   7   0 1414.48 30.7888   7
   5   7   0 1430.98 31.7442  10
   5   7   0 1406.55 31.9552   6
  -5   7   0 1413.71 31.5530   4
   5   7   0 1400.40 31.3728   9
   5   7   0 1457.30 31.4985   3
   5   7   0 1438.01 31.6029   3
  -5   7   0 1378.66 30.9773  10
  -5   7   0 1391.00 30.8294   9
  -5   7   0 1395.78 30.9344   3
  -6  -7   0 412.637 11.0569  12
  -6  -7   0 422.652 10.4529   9
  -6  -7   0 422.190 10.8503   6
  -6  -7   0 437.332 10.9130  10
   6  -7   0 438.388 10.2710  14
   6  -7   0 428.636 10.8588   8
  -6  -7   0 425.295 10.7229   3
  -6  -7   0 435.700 10.9081  10
   6   7   0 439.060 10.1680   3
   6   7   0 407.733 10.4773   7
   6   7   0 401.473 9.98909   9
   6   7   0 390.783 12.5785  13
  -6   7   0 416.514 9.39967   9
   6   7   0 407.535 10.6874   6
  -6   7   0 420.919 9.59953   6
   6   7   0 406.321 10.3797  10
  -6   7   0 418.844 9.52502   3
   6   7   0 408.858 10.2225   3
  -6   7   0 413.114 9.58307  10
  -7  -7   0 526.858 13.0587   2
   7  -7   0 522.080 12.0981  13
  -7  -7   0 510.941 13.0365   6
   7  -7   0 517.419 13.0236   8
   7  -7   0 512.873 12.0902   6
   7  -7   0 523.353 12.4034  14
  -7  -7   0 527.412 13.1017  10
  -7  -7   0 522.668 12.6162   9
  -7  -7   0 522.521 13.1778  10
  -7  -7   0 534.734 12.9541   3
  -7  -7   0 512.944 13.3639  12
  -7   7   0 513.630 11.9016   3
  -7   7   0 521.325 11.7701   9
   7   7   0 532.860 12.5080   3
   7   7   0 519.343 13.2137   6
   7   7   0 513.534 13.0056   7
   7   7   0 521.840 12.8052  10
   7   7   0 520.238 12.3758   9
   7   7   0 518.578 13.1894  13
  -7   7   0 510.183 11.9486  10
  -7   7   0 525.613 11.9496   6
  -8  -7   0 154.331 5.56591   2
  -8  -7   0 149.113 5.38120   6
   8  -7   0 155.096 4.61055  13
  -8  -7   0 151.674 5.81365  12
   8  -7   0 146.649 4.69993  14
  -8  -7   0 151.290 5.33288   3
   8  -7   0 153.723 5.38449   8
  -8  -7   0 148.511 4.94253   9
  -8  -7   0 156.413 5.47421  10
  -8   7   0 151.187 4.26553  10
   8   7   0 149.613 5.12301  10
   8   7   0 141.367 5.57224  13
   8   7   0 152.345 5.81190   6
  -8   7   0 154.294 4.36640   3
   8   7   0 152.668 5.43565   7
  -8   7   0 160.279 4.72242   6
   8   7   0 153.673 4.75002   9
   8   7   0 155.483 4.96069   3
  -8   7   0 154.157 4.14775   9
   9  -7   0 2.60101 1.35275  14
  -9  -7   0 4.63630 1.84869   3
  -9  -7   0 1.85765 2.04900   2
  -9  -7   0 2.68792 2.19799   6
  -9  -7   0 3.07203 1.91280  10
  -9  -7   0 5.40444 3.32905  12
   9  -7   0 2.11099 1.28075   7
  -9  -7   0 2.95754 1.52892   9
   9  -7   0 1.92602 1.97082   8
   9  -7   0 3.39731 2.48460  13
   9   7   0 5.42092 2.37195   6
   9   7   0 3.44936 1.55563   3
   9   7   0 3.16557 1.91406  13
  -9   7   0 3.44132 1.30513   3
  -9   7   0 1.99369 1.16915   9
   9   7   0 3.30368 1.42704   9
 -10  -7   0 113.640 6.11850  12
 -10  -7   0 110.005 5.45435  10
 -10  -7   0 122.232 5.35299   6
 -10  -7   0 107.172 4.84780   9
  10  -7   0 111.403 5.39373   8
  10   7   0 111.328 5.37939   7
  10   7   0 111.962 6.08499   6
  10   7   0 110.683 5.57856  13
 -10   7   0 108.263 3.96573   9
 -10   7   0 107.055 4.36187   3
  10   7   0 114.590 4.11243   9
 -11  -7   0 175.183 6.49292   9
 -11  -7   0 166.062 7.85373  12
  11  -7   0 172.397 6.90137   8
 -11  -7   0 175.426 7.22313  10
 -11  -7   0 166.709 6.82570   6
  11   7   0 169.254 7.19311  13
  11   7   0 183.159 7.07233   7
 -12  -7   0 79.8886 7.01400  12
  12  -7   0 64.8717 5.78023   8
 -12  -7   0 81.4211 5.56674   6
 -12  -7   0 73.0872 5.37665   9
 -12  -7   0 61.3215 5.72540  10
  12   7   0 73.9202 5.79274   7
 -12   7   0 68.6011 6.07273  12
  12   7   0 75.8344 5.50378  13
   0  -8   0 609.470 13.9144   2
   0  -8   0 619.440 14.1908   6
   0  -8   0 618.194 13.9567   5
   0  -8   0 619.555 14.1306  11
   0  -8   0 606.951 14.1935   4
   0  -8   0 621.946 14.1108  10
   0  -8   0 619.952 14.2085  10
   0  -8   0 631.253 14.1433  14
   0  -8   0 638.756 14.3868   6
   0  -8   0 615.967 14.5011  12
   0   8   0 611.334 13.7759   2
   0   8   0 613.259 14.0969   3
   0   8   0 565.192 15.1702  10
   0   8   0 636.504 14.2184   6
   0   8   0 611.167 14.0531  11
   0   8   0 638.352 13.9593   9
   0   8   0 628.936 14.1420   3
   0   8   0 610.935 14.1854  10
   0   8   0 595.325 13.9119   9
   0   8   0 618.740 14.2979   6
   0   8   0 635.857 14.3595  12
   1  -8   0 29.8026 1.69176   6
  -1  -8   0 32.8051 1.87518   6
  -1  -8   0 30.0275 1.51397  14
   1  -8   0 28.8588 1.51108   4
  -1  -8   0 29.7837 1.63551   4
   1  -8   0 32.7305 1.56976  10
  -1  -8   0 32.7502 1.94472  12
   1  -8   0 28.4466 1.50271  14
  -1  -8   0 27.0867 1.56347  10
   1  -8   0 35.7124 1.44081  11
  -1  -8   0 30.2006 1.52148   5
  -1  -8   0 34.8069 1.77537  10
  -1  -8   0 30.7369 1.68139  11
   1  -8   0 30.4947 1.35455  10
   1  -8   0 31.4076 1.21441   5
   1  -8   0 29.1301 1.97475   8
   1  -8   0 29.9954 1.43866   6
  -1  -8   0 23.9007 1.92284   6
  -1  -8   0 30.0589 1.43597   2
  -1   8   0 28.9951 1.31472   2
   1   8   0 27.2007 1.69707  11
   1   8   0 26.6578 1.55998   3
   1   8   0 27.2284 1.69677  12
   1   8   0 24.9846 1.46027   9
  -1   8   0 26.0119 1.37331   9
  -1   8   0 26.0764 1.44061   3
   1   8   0 29.2587 1.60124   3
  -1   8   0 28.2586 1.46780  10
  -1   8   0 27.5802 1.31986  11
  -1   8   0 27.1347 1.52510   6
   1   8   0 28.4062 1.81695   6
  -1   8   0 30.9589 1.68120   6
   1   8   0 27.8096 1.42352   9
  -1   8   0 32.8718 1.65956   4
   1   8   0 29.1304 1.67127  10
  -1   8   0 26.8984 1.61628  10
  -1   8   0 28.0506 1.76580  12
   1   8   0 26.8909 1.72111  10
   1   8   0 30.0014 1.29165   2
   2  -8   0 193.125 4.81392   6
   2  -8   0 193.945 5.38810  10
   2  -8   0 192.566 4.96694  10
  -2  -8   0 197.115 5.39685  11
   2  -8   0 195.451 5.04328  14
   2  -8   0 193.776 4.65393  11
  -2  -8   0 200.563 5.06291  14
  -2  -8   0 190.197 5.26176  10
  -2  -8   0 192.655 5.52422  12
  -2  -8   0 192.768 5.41161   6
  -2  -8   0 193.956 5.23823   4
  -2  -8   0 198.061 5.03933   2
  -2  -8   0 188.679 5.30900   6
   2  -8   0 197.694 5.14394   6
  -2  -8   0 189.990 5.28426  10
  -2  -8   0 190.031 5.19413   5
  -2  -8   0 191.021 5.05188   9
   2  -8   0 192.113 5.01701   4
   2  -8   0 196.579 5.57621   8
  -2   8   0 186.881 4.82581   3
   2   8   0 186.511 5.21175  10
   2   8   0 183.885 5.28652  11
   2   8   0 181.040 5.32236   6
   2   8   0 169.044 5.36216   3
   2   8   0 184.910 5.08614   3
   2   8   0 190.738 4.83024   2
   2   8   0 194.673 5.20299  10
  -2   8   0 192.400 4.92315   6
  -2   8   0 192.452 5.13247   4
  -2   8   0 195.569 5.41532  12
   2   8   0 191.877 5.22568   6
   2   8   0 191.301 4.89030   9
  -2   8   0 185.242 4.86071  10
  -2   8   0 190.349 4.79681   2
   2   8   0 181.552 4.92436   9
   2   8   0 192.073 5.18589  12
   3  -8   0 331.703 7.88203   6
   3  -8   0 324.301 7.69945  10
  -3  -8   0 324.102 7.94672   2
  -3  -8   0 334.629 8.23054  10
  -3  -8   0 319.526 8.24219   6
   3  -8   0 323.184 8.39261   8
  -3  -8   0 323.089 8.43118  12
   3  -8   0 333.770 7.86903  14
  -3  -8   0 317.339 8.20367  10
   3  -8   0 330.954 7.46683   6
  -3  -8   0 317.285 7.93983   9
  -3  -8   0 322.910 8.17006   3
  -3  -8   0 313.183 8.34769  11
   3  -8   0 324.456 7.46726  10
  -3  -8   0 330.842 7.90026  14
  -3  -8   0 305.009 8.28991   6
   3   8   0 310.463 7.89254  12
   3   8   0 304.831 8.11396  11
   3   8   0 311.806 7.85978   3
   3   8   0 305.770 7.93927   6
  -3   8   0 313.788 7.45364   3
   3   8   0 316.460 7.63640   9
   3   8   0 301.445 8.13278   6
   3   8   0 307.927 8.00674  10
   3   8   0 320.569 7.80196   3
  -3   8   0 311.103 7.50492  10
   3   8   0 309.801 7.68159   9
  -3   8   0 325.048 8.23064  12
  -3   8   0 322.732 7.62342   2
  -3   8   0 299.981 7.85522   6
   3   8   0 320.054 7.92975  10
   4  -8   0 29.5947 2.21633   8
  -4  -8   0 29.6510 2.29806  12
   4  -8   0 29.3542 1.43301  10
  -4  -8   0 21.9361 2.04449   5
  -4  -8   0 28.0891 2.11216  10
  -4  -8   0 26.5600 2.17213  10
   4  -8   0 29.8300 1.29606   6
   4  -8   0 28.4373 1.69446  14
   4  -8   0 31.5187 1.86001   6
  -4  -8   0 30.4209 1.99443  14
  -4  -8   0 32.6330 1.82279   9
  -4  -8   0 26.6901 2.02873   6
  -4  -8   0 28.6316 1.93458   2
  -4  -8   0 30.2527 2.00251   3
  -4  -8   0 32.8385 2.88577   6
   4   8   0 33.1040 2.04293   3
  -4   8   0 35.8308 1.72437   6
   4   8   0 31.8213 1.88302   9
  -4   8   0 36.6264 1.89136   2
   4   8   0 38.8137 1.98164   3
  -4   8   0 34.8774 1.60439  10
  -4   8   0 32.9021 1.97898   9
  -4   8   0 34.3643 1.56780   3
   4   8   0 34.1262 2.41413   6
  -4   8   0 35.2490 1.95820   4
   5  -8   0 144.620 4.88961   8
  -5  -8   0 144.427 4.43381   9
  -5  -8   0 143.641 4.27137  14
  -5  -8   0 148.247 4.70526   3
  -5  -8   0 151.500 4.85003  10
   5  -8   0 152.900 4.28781  14
  -5  -8   0 143.329 4.76633   6
  -5  -8   0 142.866 5.01304  12
   5  -8   0 149.022 3.80710  10
  -5  -8   0 146.943 4.92656  10
  -5  -8   0 147.619 4.61123   2
  -5  -8   0 150.519 4.89299   5
   5  -8   0 148.967 3.98454   6
   5   8   0 149.957 4.65247   3
   5   8   0 136.266 4.98367  10
  -5   8   0 151.105 4.11827   6
  -5   8   0 148.609 3.98871   3
   5   8   0 150.280 4.47164   9
   5   8   0 142.986 5.02047   6
  -5   8   0 152.838 3.72950   7
   5   8   0 159.981 4.58322   3
  -5   8   0 158.490 4.77877   4
  -5   8   0 152.854 3.89167   9
  -5   8   0 150.500 4.06429  10
  -6  -8   0 88.9422 3.62190   3
  -6  -8   0 86.0379 3.66962   2
   6  -8   0 89.7789 3.14545  14
  -6  -8   0 84.4974 3.33286   9
  -6  -8   0 94.1328 4.23087  10
  -6  -8   0 91.1641 3.74809   6
  -6  -8   0 83.3726 4.01459  12
   6  -8   0 86.3219 3.76317   8
  -6  -8   0 90.5957 3.83325  10
  -6   8   0 87.6955 2.87693   6
   6   8   0 84.8978 3.98518   6
  -6   8   0 88.4503 2.73955   3
   6   8   0 85.9026 3.73996   7
   6   8   0 89.3679 3.33463   3
   6   8   0 91.1281 3.63288  10
  -6   8   0 89.4237 2.63747   9
   6   8   0 86.1094 3.30303   9
   6   8   0 83.8059 3.81102  13
  -6   8   0 88.3329 2.82377  10
   6   8   0 92.5386 3.53979   3
  -7  -8   0 151.309 6.05365  10
   7  -8   0 150.094 4.35588   6
  -7  -8   0 152.407 5.30977   2
  -7  -8   0 153.312 4.97457   9
  -7  -8   0 165.476 5.53651  10
  -7  -8   0 159.549 5.32506   3
   7  -8   0 152.462 5.43528   8
  -7  -8   0 156.991 5.77583   5
  -7  -8   0 160.701 5.84358  12
   7  -8   0 151.254 4.67385  14
  -7  -8   0 158.539 5.41839   6
  -7   8   0 161.557 4.39997  10
  -7   8   0 153.035 5.27935   4
   7   8   0 163.229 5.82338   6
   7   8   0 165.236 5.16808   3
  -7   8   0 158.417 4.30639   3
   7   8   0 158.600 4.89957   9
   7   8   0 155.761 5.59768  13
  -7   8   0 161.279 4.18206   9
  -7   8   0 156.248 4.44335   6
   7   8   0 158.627 5.49687   7
   7   8   0 161.749 5.30664  10
  -8  -8   0 222.211 7.11986   6
  -8  -8   0 225.784 7.16673  10
  -8  -8   0 231.603 6.69530   9
   8  -8   0 220.619 6.35976  14
  -8  -8   0 230.176 7.18054   2
  -8  -8   0 223.394 7.04619   3
  -8  -8   0 224.013 7.64333  12
   8  -8   0 220.356 7.09080   8
   8   8   0 226.611 7.48442   6
   8   8   0 225.195 6.82460  10
   8   8   0 212.954 7.21372  13
   8   8   0 222.499 6.34265   9
  -8   8   0 218.612 5.84519  10
   8   8   0 218.457 6.37393   3
  -8   8   0 225.730 5.63125   9
   8   8   0 220.981 7.05014   7
   8   8   0 231.215 6.60878   3
  -9  -8   0 187.281 6.93882   2
  -9  -8   0 203.123 7.48541  12
   9  -8   0 195.026 5.93502  14
  -9  -8   0 198.236 6.75976   6
  -9  -8   0 190.146 6.73627   3
   9  -8   0 193.702 6.71485   8
  -9  -8   0 181.854 9.05124  10
   9   8   0 205.024 5.85983   9
   9   8   0 197.595 6.85574   7
   9   8   0 200.859 6.20840   3
   9   8   0 193.999 5.98442   3
   9   8   0 188.116 6.99057  13
  -9   8   0 195.884 5.30483   9
  -9   8   0 194.655 5.65466   3
   9   8   0 200.971 7.35468   6
  10  -8   0 334.932 10.1288   8
 -10  -8   0 347.917 10.2158   6
 -10  -8   0 345.835 11.0852  12
 -10  -8   0 344.048 9.76403   9
 -10  -8   0 342.455 10.3266  10
  10   8   0 328.926 10.5376  13
  10   8   0 353.151 10.3294   7
  10   8   0 361.454 9.09883   9
  10   8   0 359.193 10.9143   6
 -10   8   0 339.192 8.77878   9
 -11  -8   0 14.7008 2.67371   9
 -11  -8   0 14.3201 3.60929  12
 -11  -8   0 15.0187 2.95026  10
 -11  -8   0 12.3574 2.76241   6
  11  -8   0 12.8258 2.81885   8
  11   8   0 14.5967 2.83657   7
  11   8   0 16.3533 3.03998  13
  12  -8   0 0.44977 2.96508   8
 -12  -8   0 -0.3611 3.09041  10
 -12  -8   0 8.80634 3.01258   9
 -12  -8   0 5.46795 3.06758   6
 -12  -8   0 11.1657 4.01425  12
  12   8   0 -1.7449 3.04790   7
 -12   8   0 3.29013 3.36854  12
  12   8   0 6.60798 3.78731  13
   0  -9   0 2.33698 0.97259  12
   0  -9   0 2.09047 0.78090  11
   0  -9   0 1.74906 0.72360  14
   0  -9   0 1.70017 0.61384   2
   0  -9   0 1.60180 0.67888   4
   0  -9   0 0.46021 0.70030   6
   0  -9   0 0.55618 0.88405   6
   0  -9   0 1.16834 0.60176  10
   0  -9   0 1.72099 0.81920  10
   0  -9   0 1.35081 0.58088   5
   0   9   0 0.99335 0.87264  12
   0   9   0 1.71548 0.83972  10
   0   9   0 0.23913 0.59423   9
   0   9   0 1.49019 0.53237   2
   0   9   0 1.58030 0.76018  10
   0   9   0 2.74439 0.86181  11
   0   9   0 1.19431 0.67600   3
   0   9   0 2.09038 0.86187   6
   0   9   0 1.46017 0.68678   9
   0   9   0 1.56879 0.87788   6
   0   9   0 1.46423 0.68106   3
  -1  -9   0 89.0854 2.95255   4
  -1  -9   0 81.1758 2.66049   2
  -1  -9   0 81.4664 2.86626  10
  -1  -9   0 84.8660 2.91861  14
   1  -9   0 83.5134 2.71489   6
  -1  -9   0 82.3659 2.97772  11
  -1  -9   0 82.8878 3.18577   6
   1  -9   0 80.0578 2.81094  10
  -1  -9   0 85.3005 2.76101   5
  -1  -9   0 82.9248 2.97116   6
   1  -9   0 82.2175 2.59033  10
   1  -9   0 86.2963 3.34945   8
   1  -9   0 85.8181 2.79302  14
  -1  -9   0 85.2537 3.25981  12
   1  -9   0 87.2678 2.68650  11
   1  -9   0 83.4686 2.40784   5
   1  -9   0 82.9009 3.03830   6
  -1  -9   0 84.3185 3.04385  10
   1  -9   0 83.9321 2.79851   4
  -1   9   0 78.1988 2.64244   3
  -1   9   0 78.6793 2.54068   9
   1   9   0 79.1175 2.77551   3
  -1   9   0 72.4561 2.82024   6
  -1   9   0 76.8523 2.89833   4
   1   9   0 80.3310 2.91782  10
   1   9   0 75.1912 2.63837   9
  -1   9   0 78.4243 2.51521   9
  -1   9   0 79.0438 2.72039  10
   1   9   0 74.5698 2.98225   6
   1   9   0 79.9158 2.92234   6
   1   9   0 75.2496 2.91205  10
  -1   9   0 78.4959 3.06309  12
  -1   9   0 75.3855 2.40358   2
   1   9   0 73.5970 2.85142  11
   1   9   0 78.5748 2.96596  12
  -1   9   0 79.6761 2.71610   3
  -1   9   0 78.6889 2.76354   6
   1   9   0 77.2966 2.39801   2
   1   9   0 76.8518 2.75497   3
  -1   9   0 78.1338 2.47866  11
  -1   9   0 76.2639 2.82581  10
   1   9   0 74.8281 2.60266   9
   2  -9   0 42.6367 1.55864  11
  -2  -9   0 38.8186 2.27432  11
  -2  -9   0 39.0613 2.14763   6
   2  -9   0 42.3599 1.87821   4
  -2  -9   0 40.3805 1.88846  14
  -2  -9   0 40.6227 2.39322  12
  -2  -9   0 41.7951 2.09064  10
   2  -9   0 41.9391 2.14728   6
   2  -9   0 36.9329 2.41291   8
  -2  -9   0 39.1002 2.28948  10
   2  -9   0 40.1248 1.67237   6
  -2  -9   0 40.6136 1.90338   2
  -2  -9   0 42.1376 2.06165   5
  -2  -9   0 41.0756 2.06221   4
  -2   9   0 48.0769 2.01370  10
  -2   9   0 45.4905 2.15725   4
   2   9   0 43.6512 2.07494   3
  -2   9   0 44.0658 1.79185   9
  -2   9   0 45.3745 2.05102   6
  -2   9   0 43.1797 2.51881  12
   2   9   0 40.7395 2.38701   6
   2   9   0 43.9411 2.34005   6
   2   9   0 40.5001 2.23305  10
   2   9   0 43.7618 2.33730  11
   2   9   0 44.7925 2.15648   3
  -2   9   0 52.8133 1.90493   2
  -2   9   0 43.3567 1.88883   3
   2   9   0 45.5900 1.84294   2
   2   9   0 42.7633 2.33933  10
   2   9   0 46.5633 2.33164  12
   2   9   0 44.3237 2.01901   9
  -3  -9   0 60.4947 2.32940  14
  -3  -9   0 61.7657 2.74948   6
  -3  -9   0 59.6235 2.71916  10
  -3  -9   0 59.7041 2.86028  10
  -3  -9   0 61.4263 2.66406   5
  -3  -9   0 60.6710 2.40222   9
   3  -9   0 58.8941 1.94394   6
  -3  -9   0 60.4123 2.44872   2
   3  -9   0 57.5169 2.88115   8
  -3  -9   0 57.4189 2.60608   3
   3  -9   0 54.8534 2.31493   4
   3  -9   0 62.8811 2.36895  14
  -3  -9   0 60.9055 2.95994  12
   3  -9   0 56.7709 1.91975  10
  -3   9   0 61.6952 2.14645   9
   3   9   0 64.4726 2.99568   6
  -3   9   0 59.0188 2.30917  10
   3   9   0 63.4260 2.67278   3
   3   9   0 61.6147 2.88203  10
  -3   9   0 63.4629 2.39080   6
  -3   9   0 63.0964 2.37489   2
  -3   9   0 64.1510 1.81224   7
   3   9   0 61.8252 2.49832   9
  -3   9   0 62.9273 2.60889   4
  -3   9   0 58.9667 2.24782   3
  -3   9   0 63.3469 3.17730  12
   3   9   0 62.7411 2.83841  10
  -4  -9   0 874.362 19.8091   2
  -4  -9   0 877.112 20.1357  10
   4  -9   0 877.696 19.1413   6
   4  -9   0 864.911 20.1886   8
  -4  -9   0 864.932 20.3766  12
   4  -9   0 817.696 19.8867  10
  -4  -9   0 857.546 20.1477   6
  -4  -9   0 892.371 19.6965  14
  -4  -9   0 852.502 19.7750   9
  -4  -9   0 881.987 20.1253  10
  -4  -9   0 828.888 20.5612   3
  -4  -9   0 888.771 20.1733   5
   4  -9   0 867.267 19.6084  14
   4   9   0 873.877 19.6667   3
   4   9   0 833.784 19.5055   9
   4   9   0 859.216 20.1481   6
  -4   9   0 854.699 19.1592   3
  -4   9   0 866.999 19.2845  10
  -4   9   0 870.859 18.9696   7
  -4   9   0 883.362 19.4884   2
  -4   9   0 845.055 19.0136   9
  -4   9   0 862.532 19.7771   4
   4   9   0 876.252 19.9576  10
   4   9   0 787.395 20.1818   3
   5  -9   0 294.053 8.23087   8
  -5  -9   0 281.422 8.36598  12
  -5  -9   0 289.812 8.28966  10
  -5  -9   0 293.449 8.15791   6
   5  -9   0 311.955 7.09434  10
   5  -9   0 304.383 7.25035   6
  -5  -9   0 304.842 8.24191  10
  -5  -9   0 305.192 7.95544   2
  -5  -9   0 297.515 7.76965   9
  -5  -9   0 303.069 7.63885  14
  -5  -9   0 308.243 8.12437   3
   5  -9   0 288.318 7.53605  14
   5   9   0 285.040 7.58172   9
  -5   9   0 298.922 7.01959   9
  -5   9   0 286.250 7.23161  10
   5   9   0 302.573 8.32859   6
  -5   9   0 294.866 7.62929   2
  -5   9   0 296.962 7.14303   3
   5   9   0 275.687 7.64040   3
  -5   9   0 292.011 6.79469   7
   5   9   0 291.234 7.81569   3
  -5   9   0 300.563 7.30471   6
   5   9   0 305.139 8.13531  10
  -6  -9   0 902.329 21.5765   6
  -6  -9   0 913.200 21.6492  10
   6  -9   0 913.975 20.8641  14
  -6  -9   0 920.928 20.9368  14
  -6  -9   0 917.833 21.9050  12
  -6  -9   0 905.758 21.5845  10
  -6  -9   0 882.549 21.0908   9
   6  -9   0 891.015 21.5190   8
  -6  -9   0 939.361 21.3985   2
  -6  -9   0 941.074 21.5162   3
  -6  -9   0 945.776 22.6723   5
  -6   9   0 912.676 20.5357   3
  -6   9   0 919.203 20.4156   9
   6   9   0 935.213 21.7675  13
   6   9   0 907.776 21.8691   6
   6   9   0 918.316 21.5961   7
  -6   9   0 927.643 21.2654   2
   6   9   0 933.329 21.3918   3
  -6   9   0 896.844 20.6546  10
   6   9   0 915.454 21.0979   9
   6   9   0 935.879 21.6462  10
  -6   9   0 928.207 20.7018   6
  -7  -9   0 215.743 6.60628   2
  -7  -9   0 205.166 6.61656   6
   7  -9   0 205.177 5.92796  14
  -7  -9   0 209.101 6.76785  10
  -7  -9   0 212.435 5.98502  14
  -7  -9   0 203.680 7.00979  12
  -7  -9   0 206.641 6.18938   9
   7  -9   0 207.532 5.53481   6
  -7  -9   0 210.172 6.59554   3
   7  -9   0 205.343 6.60446   8
   7   9   0 206.356 6.00436   9
   7   9   0 204.377 6.59433   7
   7   9   0 208.720 6.73602  13
   7   9   0 202.668 6.88467  10
  -7   9   0 206.201 5.55938   6
   7   9   0 207.440 6.16177   3
   7   9   0 202.734 6.96939   6
  -7   9   0 205.644 5.22367   9
  -7   9   0 203.676 5.36248   3
  -7   9   0 206.167 5.53135  10
   7   9   0 212.044 6.30906   3
  -8  -9   0 318.651 8.62008  14
   8  -9   0 322.026 9.48948   8
  -8  -9   0 342.897 10.0910  12
  -8  -9   0 335.461 9.59271  10
  -8  -9   0 322.259 9.58980   6
  -8  -9   0 329.297 9.46310   3
  -8  -9   0 329.911 8.99007   9
   8  -9   0 317.480 8.58192  14
  -8  -9   0 321.679 9.38028   2
  -8   9   0 333.924 8.25041   3
   8   9   0 333.755 9.80547   7
  -8   9   0 327.893 8.03728   9
  -8   9   0 339.655 9.01442  10
   8   9   0 340.681 9.14811   3
   8   9   0 325.984 8.93988   3
   8   9   0 327.180 9.78385  13
   8   9   0 339.572 9.55411  10
   8   9   0 347.282 8.84976   9
   8   9   0 338.237 10.0378   6
   9  -9   0 299.450 9.13468   8
  -9  -9   0 309.144 9.87265  12
  -9  -9   0 284.460 9.37423   2
  -9  -9   0 303.783 8.66725   9
   9  -9   0 292.557 8.22675  14
  -9  -9   0 304.861 9.34683  10
  -9  -9   0 297.907 9.12148   6
   9   9   0 316.963 8.65395   3
   9   9   0 322.353 8.38164   9
   9   9   0 290.446 9.43538  13
   9   9   0 311.086 9.29689   7
  -9   9   0 290.077 7.92114   3
  -9   9   0 301.472 7.58328   9
   9   9   0 307.373 9.74011   6
 -10  -9   0 42.5676 5.26054  12
 -10  -9   0 46.8165 3.97396   9
 -10  -9   0 38.1516 4.07573   6
 -10  -9   0 51.0152 4.71027  10
  10  -9   0 45.3551 4.29466   8
  10   9   0 41.9292 5.20909   6
  10   9   0 41.4133 4.40087  13
  10   9   0 44.4772 4.49609   7
 -11  -9   0 299.934 9.77446  10
 -11  -9   0 279.313 9.00422   9
 -11  -9   0 284.251 8.43445  14
  11  -9   0 277.436 9.40886   8
 -11  -9   0 265.602 10.6266  12
 -11  -9   0 281.450 9.50646   6
  11   9   0 301.107 9.72883   7
  11   9   0 278.928 9.85589  13
 -12  -9   0 -1.5329 2.85297  14
 -12  -9   0 0.33770 3.21146   9
  12   9   0 6.29141 3.39861  13
   0 -10   0 1315.19 29.0614   5
   0 -10   0 1344.81 29.3303  11
   0 -10   0 1334.14 29.2619  10
   0 -10   0 1306.00 29.2828  14
   0 -10   0 1309.15 29.3396   6
   0 -10   0 1280.00 29.7296  12
   0 -10   0 1299.20 28.9675   2
   0 -10   0 1348.89 29.3938   4
   0  10   0 1291.81 28.5132  10
   0  10   0 1219.53 28.3316   3
   0  10   0 1217.04 28.6012   6
   0  10   0 1245.15 28.1660   9
   0  10   0 1273.56 28.5564  10
   0  10   0 1293.01 28.4674   3
   0  10   0 1270.59 27.9463   2
   0  10   0 1321.36 28.5433   6
   0  10   0 1304.92 28.7293  12
  -1 -10   0 1253.71 27.6482   5
  -1 -10   0 1233.31 27.6740  14
   1 -10   0 1245.15 28.2908   8
   1 -10   0 1238.57 27.6740   4
   1 -10   0 1244.98 27.6713  14
   1 -10   0 1232.15 27.4368  10
  -1 -10   0 1231.25 27.8177   4
  -1 -10   0 1267.10 27.8935  11
  -1 -10   0 1234.81 28.2219  12
   1 -10   0 1249.77 27.2263   5
   1 -10   0 1228.45 27.5660   6
   1 -10   0 1264.62 27.5221  11
  -1 -10   0 1218.81 27.8500   6
  -1 -10   0 1255.37 27.7955  10
  -1 -10   0 1223.28 27.4530   2
  -1  10   0 1181.41 26.9396   3
   1  10   0 1215.02 27.3050  12
   1  10   0 1174.64 27.3572   6
   1  10   0 1186.67 27.2364  10
  -1  10   0 1241.27 27.4633  12
   1  10   0 1202.24 27.1707  11
   1  10   0 1195.11 26.6414   2
   1  10   0 1298.05 27.3238  10
  -1  10   0 1152.12 27.1234   6
   1  10   0 1284.73 27.3305   6
   1  10   0 1160.10 26.8622   9
  -1  10   0 1280.14 27.1577   6
   1  10   0 1215.91 27.1291   3
  -1  10   0 1215.57 26.6458   2
  -1  10   0 1183.71 27.1342  10
  -1  10   0 1216.13 27.0746   3
   1  10   0 1210.39 27.1159   3
  -1  10   0 1190.91 27.1155  10
  -1  10   0 1144.39 26.7327   9
  -1  10   0 1204.37 27.2279   4
  -2 -10   0 195.991 5.44597   4
  -2 -10   0 188.822 5.53501   6
  -2 -10   0 185.003 5.80774  12
   2 -10   0 195.708 5.23436   4
  -2 -10   0 194.690 5.25661  14
   2 -10   0 188.417 5.83568   8
  -2 -10   0 189.013 5.44333  10
  -2 -10   0 191.276 5.17480   2
   2 -10   0 193.702 4.98617   6
   2 -10   0 193.436 4.84122  11
   2 -10   0 190.193 5.22408  14
  -2  10   0 197.938 5.30516  10
  -2  10   0 193.314 5.52135   4
  -2  10   0 191.651 5.01568   9
   2  10   0 192.264 5.05432   2
   2  10   0 188.327 5.59172  10
   2  10   0 187.196 5.25205   9
   2  10   0 186.808 5.60104  10
  -2  10   0 192.326 5.03518   2
   2  10   0 187.590 5.73342   6
   2  10   0 199.032 6.20971   6
   2  10   0 188.624 5.45028   3
  -2  10   0 191.314 5.15402   3
  -2  10   0 196.332 5.32663   6
   2  10   0 189.805 5.39536   3
  -3 -10   0 103.944 4.10861  12
   3 -10   0 108.170 3.00640   6
  -3 -10   0 107.685 3.87861   6
  -3 -10   0 103.627 3.44859  14
   3 -10   0 104.317 2.98880  10
   3 -10   0 109.770 4.10235   8
  -3 -10   0 104.786 3.50430   2
   3 -10   0 109.962 3.56578   4
  -3 -10   0 105.733 3.76816   5
  -3 -10   0 102.993 3.81645  10
   3 -10   0 104.687 3.42777  14
  -3 -10   0 101.662 3.49523   9
  -3 -10   0 103.675 3.69949   4
   3  10   0 109.457 3.91991   3
  -3  10   0 112.080 3.44927   2
   3  10   0 107.769 3.62091   9
  -3  10   0 110.440 2.87427   7
   3  10   0 112.240 4.19381   6
  -3  10   0 114.320 3.85735   4
  -3  10   0 108.306 3.48248  10
  -3  10   0 107.907 3.25176   9
   3  10   0 110.881 4.03971  10
   3  10   0 110.215 4.11542  10
  -3  10   0 107.889 3.36381   3
  -3  10   0 107.160 3.56764   6
  -4 -10   0 386.523 9.70804   9
   4 -10   0 391.285 9.00750   6
  -4 -10   0 393.919 9.60208  14
  -4 -10   0 388.257 10.1180   6
  -4 -10   0 385.844 9.69599   2
  -4 -10   0 402.547 10.1176  10
   4 -10   0 385.975 10.2174   8
  -4 -10   0 386.339 10.0001   3
  -4 -10   0 386.316 10.3534  12
  -4 -10   0 390.514 10.0698   5
   4 -10   0 381.447 9.51893  14
  -4  10   0 390.451 8.55423   7
   4  10   0 383.999 9.73879   3
  -4  10   0 396.952 9.32534   6
   4  10   0 371.677 9.45477   9
  -4  10   0 388.886 9.39695   2
  -4  10   0 383.828 8.96946   9
  -4  10   0 322.171 9.52978   4
   4  10   0 379.550 10.1553   6
  -4  10   0 386.304 9.26859  10
   4  10   0 384.896 9.94916  10
  -4  10   0 391.118 9.11785   3
  -5 -10   0 450.619 10.8475  14
  -5 -10   0 430.442 10.9826   9
  -5 -10   0 437.277 11.3305   3
  -5 -10   0 446.155 11.7585  12
  -5 -10   0 436.111 11.4083   6
  -5 -10   0 442.799 11.4294  10
  -5 -10   0 454.416 11.1106   2
   5 -10   0 430.648 10.7212  14
   5 -10   0 448.523 10.3499   6
   5 -10   0 428.712 11.4271   8
   5 -10   0 459.800 10.2228  10
  -5  10   0 454.971 10.8756  10
  -5  10   0 435.765 11.2664   6
  -5  10   0 484.386 11.9175   4
   5  10   0 445.578 11.1602   9
  -5  10   0 462.306 11.2048   2
   5  10   0 449.145 11.8902   6
   5  10   0 453.525 11.4471   3
   5  10   0 457.903 11.7172  10
  -5  10   0 462.961 10.7047   3
  -5  10   0 447.190 10.5429   9
  -6 -10   0 589.472 14.9767   5
  -6 -10   0 611.672 14.1794  14
  -6 -10   0 585.404 15.1486  12
  -6 -10   0 585.407 14.3619   9
   6 -10   0 591.286 14.0693  14
  -6 -10   0 572.934 14.7676   6
  -6 -10   0 589.530 14.7220   3
  -6 -10   0 605.162 14.5715   2
  -6 -10   0 615.448 14.9022  10
   6 -10   0 577.714 14.7504   8
  -6  10   0 588.660 13.8171  10
  -6  10   0 598.193 13.5024   9
   6  10   0 604.506 14.4058   3
   6  10   0 591.753 15.0870   6
  -6  10   0 591.755 13.8623   6
   6  10   0 591.203 14.2275   9
   6  10   0 608.814 14.5470   3
  -6  10   0 561.205 14.5707   4
  -6  10   0 599.412 13.6747   3
   6  10   0 587.226 14.8152  13
   6  10   0 593.290 14.7387   7
  -6  10   0 602.627 14.3988   2
   6  10   0 595.020 14.8268  10
   7 -10   0 214.121 7.01205   8
  -7 -10   0 225.650 7.07307   3
  -7 -10   0 212.617 7.00367   6
  -7 -10   0 214.997 7.18160  10
  -7 -10   0 229.698 6.65750   9
  -7 -10   0 221.499 7.48341  12
   7 -10   0 213.199 6.23617  14
  -7 -10   0 226.517 6.95002   2
  -7 -10   0 218.490 6.32437  14
  -7  10   0 218.221 5.81788   3
   7  10   0 228.160 7.56618   6
   7  10   0 209.658 7.11250  13
   7  10   0 225.995 6.75166   3
  -7  10   0 215.069 5.99977  10
  -7  10   0 224.280 5.65142   9
   7  10   0 236.647 6.84330   3
   7  10   0 227.631 7.21043   7
  -7  10   0 218.401 6.82091   2
   7  10   0 223.651 7.30554  10
   7  10   0 225.497 6.48760   9
  -8 -10   0 65.1570 4.47231   9
   8 -10   0 72.4222 3.41282  14
   8 -10   0 76.0110 4.34608   8
  -8 -10   0 74.6234 4.25533   6
  -8 -10   0 75.8848 3.49100  14
  -8 -10   0 77.1450 4.47562   2
  -8 -10   0 76.9962 4.58050  10
  -8 -10   0 77.1799 4.35223   3
   8  10   0 76.7682 5.09133   6
  -8  10   0 80.3452 2.89093   9
   8  10   0 78.7959 4.54634   7
   8  10   0 76.6504 4.48300  13
   8  10   0 82.0204 4.92506  10
   8  10   0 81.4662 4.07399   3
   8  10   0 82.2290 3.84238   9
  -8  10   0 75.6835 3.06592   3
  -8  10   0 81.7694 4.72787   2
   9 -10   0 38.0765 2.98707  14
  -9 -10   0 30.0693 2.92055  14
  -9 -10   0 33.5702 3.86819   6
   9 -10   0 34.6920 3.90565   8
  -9 -10   0 34.4739 4.55210  12
  -9 -10   0 32.6795 4.26726  10
  -9 -10   0 32.4198 3.44024   9
   9  10   0 38.2329 4.63643   6
   9  10   0 34.0522 4.01048  13
   9  10   0 43.6856 3.81103   3
   9  10   0 32.6489 3.61042   9
  -9  10   0 26.1319 2.67535   3
  -9  10   0 30.5758 2.33706   9
   9  10   0 34.7754 4.08761   7
 -10 -10   0 24.2533 3.10859   6
 -10 -10   0 28.4211 3.35333  10
  10 -10   0 28.3410 3.32933  14
 -10 -10   0 33.0109 3.96870   9
 -10 -10   0 35.9636 3.26343  14
 -10 -10   0 33.2753 4.17486  12
  10 -10   0 22.8305 2.87017   8
  10  10   0 30.6667 3.36112   7
  10  10   0 35.2072 4.29425  13
  10  10   0 41.0924 3.53857   9
  10  10   0 34.2052 4.54712   6
 -11 -10   0 28.6688 3.67641  14
 -11 -10   0 23.7471 3.38547  10
 -11 -10   0 23.2887 4.26108  12
  11 -10   0 24.5217 3.53085   8
 -11 -10   0 25.8237 3.54269   6
 -11 -10   0 27.0978 3.21514   9
  11  10   0 22.5080 3.49338  13
  11  10   0 19.9674 3.43298   7
   0 -11   0 20.1710 2.29734  12
   0 -11   0 13.6608 1.80170  11
   0 -11   0 14.5186 1.52481  14
   0  11   0 17.1820 2.00358  10
   0  11   0 12.7723 1.64570   3
   1 -11   0 143.720 4.39123  14
  -1 -11   0 146.281 5.01114  12
  -1 -11   0 144.646 4.42351  14
   1 -11   0 149.693 4.39608   6
   1 -11   0 150.785 4.17387  10
   1 -11   0 151.688 5.09063   8
   1 -11   0 152.256 3.97712   5
   1 -11   0 151.346 4.32484  11
  -1 -11   0 151.128 4.80549  11
  -1 -11   0 151.722 4.24565   2
  -1 -11   0 150.488 4.59097   4
   1 -11   0 149.319 4.44395   4
  -1 -11   0 150.262 4.39337   5
  -1 -11   0 149.855 4.51358  10
  -1 -11   0 144.247 4.63241   6
   1  11   0 157.147 4.19944   2
   1  11   0 152.448 4.49709   9
   1  11   0 143.490 5.91523   3
   1  11   0 150.053 4.69364   3
  -1  11   0 165.191 4.84544   6
  -1  11   0 153.156 4.69208  10
  -1  11   0 157.468 4.67936   3
  -1  11   0 156.935 4.57680   3
  -1  11   0 150.013 4.79863   6
   1  11   0 145.640 4.96991   6
   1  11   0 153.013 4.99284   6
   1  11   0 162.717 4.95866  10
   1  11   0 148.259 4.86610  10
  -1  11   0 154.620 4.18671   2
  -1  11   0 146.045 4.73986   4
  -1  11   0 156.940 4.37411   9
  -1  11   0 154.416 4.85363  10
  -2 -11   0 513.912 13.0207  12
   2 -11   0 521.603 13.0467   8
  -2 -11   0 530.948 12.2645   2
  -2 -11   0 519.047 12.3713  14
  -2 -11   0 527.443 12.5057   5
  -2 -11   0 468.229 13.1800  10
   2 -11   0 515.304 12.3352  14
  -2 -11   0 541.410 12.6513   4
   2 -11   0 521.996 12.0825   6
  -2 -11   0 514.869 12.6653   6
   2 -11   0 526.886 11.9206  11
   2  11   0 525.150 12.6599   3
  -2  11   0 531.386 12.7804   4
  -2  11   0 526.146 12.1237   2
   2  11   0 517.796 12.1432   2
  -2  11   0 532.910 12.5246  10
  -2  11   0 530.140 12.5284   6
   2  11   0 499.234 12.7798  10
  -2  11   0 503.435 12.1077   9
  -2  11   0 522.226 12.3573   3
   2  11   0 520.674 12.4093   9
   2  11   0 522.965 12.8310  10
   2  11   0 513.364 12.9702   6
   3 -11   0 622.604 14.8787  14
  -3 -11   0 626.963 15.3397   4
   3 -11   0 634.850 14.3882  10
  -3 -11   0 635.577 14.9595  14
  -3 -11   0 634.141 15.3033  10
  -3 -11   0 627.418 15.3744   6
   3 -11   0 629.334 15.5681   8
   3 -11   0 660.648 14.4464   6
  -3 -11   0 640.073 15.2440   5
  -3 -11   0 647.675 14.9496   2
  -3 -11   0 631.227 15.6903  12
   3 -11   0 652.316 14.8755   4
  -3  11   0 662.176 15.4316  10
  -3  11   0 673.557 15.2291   2
  -3  11   0 688.429 15.4847   6
   3  11   0 641.520 15.4223   9
  -3  11   0 668.428 15.2652   3
   3  11   0 657.461 16.1048   6
   3  11   0 662.009 15.7176   3
  -3  11   0 597.534 15.6742   4
  -3  11   0 668.232 14.6192   7
   3  11   0 649.678 15.8731  10
  -3  11   0 678.465 15.0887   9
  -4 -11   0 489.605 11.8943   2
  -4 -11   0 482.122 12.2839  10
  -4 -11   0 488.770 11.8940   9
   4 -11   0 467.450 11.6675  14
   4 -11   0 490.833 11.1196   6
   4 -11   0 499.430 11.2311  10
   4 -11   0 485.188 12.4473   8
  -4 -11   0 478.195 11.7359  14
  -4 -11   0 477.467 12.5994  12
  -4 -11   0 491.136 12.1605   4
  -4 -11   0 484.424 12.3160   6
  -4  11   0 472.991 11.3245   3
   4  11   0 470.299 11.9350   3
   4  11   0 460.626 12.3911   6
   4  11   0 464.842 11.6683   9
  -4  11   0 485.771 11.6059   2
  -4  11   0 473.678 11.5835   6
   4  11   0 467.441 12.1675  10
   4  11   0 560.392 14.1360   3
  -4  11   0 474.642 10.6721   7
  -4  11   0 477.919 11.1758   9
  -4  11   0 469.290 11.5030  10
  -5 -11   0 165.819 5.71880  10
   5 -11   0 167.971 5.06046  14
  -5 -11   0 173.598 5.79166   6
  -5 -11   0 175.825 5.85883   5
  -5 -11   0 162.448 6.06471   2
   5 -11   0 170.995 4.58789   6
  -5 -11   0 167.496 5.63498   3
  -5 -11   0 174.356 5.34736   9
  -5 -11   0 166.968 5.09681  14
  -5 -11   0 170.883 6.12511  12
   5 -11   0 166.516 5.84432   8
   5 -11   0 176.238 4.57867  10
   5  11   0 167.274 5.83274  10
   5  11   0 168.515 5.39182   3
   5  11   0 180.717 5.59580   3
  -5  11   0 166.685 5.59128   4
  -5  11   0 165.501 4.85032   3
  -5  11   0 168.094 4.95950  10
  -5  11   0 171.949 5.08678   6
  -5  11   0 166.982 4.57525   9
   5  11   0 169.540 6.01186   6
   5  11   0 165.000 5.21476   9
   5  11   0 171.119 5.65376  13
  -5  11   0 169.616 5.24460   2
  -6 -11   0 38.9989 3.12270   3
  -6 -11   0 42.1868 3.65201  12
  -6 -11   0 43.0696 3.43482  10
  -6 -11   0 42.7009 3.14269   6
  -6 -11   0 45.8832 3.13961   2
  -6 -11   0 40.7448 2.48446  14
   6 -11   0 41.6118 3.31059   8
   6 -11   0 46.6656 2.61967  14
  -6 -11   0 45.9364 2.88465   9
  -6  11   0 42.6139 2.40161  10
   6  11   0 39.6047 2.74719   9
   6  11   0 41.8157 3.20884  13
   6  11   0 42.2691 3.13025   3
  -6  11   0 41.3044 2.08307   9
   6  11   0 42.5339 3.70938   6
  -6  11   0 41.2806 2.23520   3
   6  11   0 43.1063 3.10507   3
   6  11   0 44.1217 3.55198  10
   6  11   0 38.5456 3.29675   7
  -6  11   0 40.9238 3.11674   2
  -7 -11   0 131.838 4.97648   9
  -7 -11   0 130.986 5.39534   3
   7 -11   0 129.953 4.49950  14
  -7 -11   0 132.030 4.58015  14
  -7 -11   0 128.631 5.39592  10
  -7 -11   0 131.257 5.26178   2
   7 -11   0 129.670 5.36176   8
  -7 -11   0 125.891 5.83212  12
   7  11   0 140.859 5.77187  10
  -7  11   0 137.943 4.18538   3
  -7  11   0 129.893 3.96798   9
   7  11   0 137.136 4.89821   9
   7  11   0 132.518 5.85132   7
   7  11   0 140.793 6.00514   6
  -7  11   0 135.441 5.29106   2
   7  11   0 138.477 5.21690   3
   7  11   0 129.775 5.40786  13
   8 -11   0 5.31716 2.05626   8
  -8 -11   0 1.26647 2.16682   2
  -8 -11   0 1.07212 1.70703   9
  -8 -11   0 6.94926 2.31520  10
  -8 -11   0 5.09649 2.44722  12
  -8 -11   0 4.22364 1.62941  14
  -8 -11   0 4.35154 2.02933   6
   8 -11   0 3.24765 1.49432  14
   8  11   0 1.62535 2.08767   9
  -8  11   0 4.15805 1.21991   9
   8  11   0 3.60315 2.21590   7
  -8  11   0 3.10518 1.30453   3
   8  11   0 2.47942 2.39273   6
   8  11   0 1.24063 1.98197  13
   8  11   0 3.63129 1.87124   3
   9 -11   0 224.258 7.53937  14
   9 -11   0 256.992 8.35007   8
  -9 -11   0 249.156 7.94155   9
  -9 -11   0 248.091 7.34390  14
  -9 -11   0 245.330 8.37464   6
  -9 -11   0 255.157 8.68479  10
  -9 -11   0 253.760 9.32334  12
   9  11   0 259.789 9.31179   6
  -9  11   0 244.052 6.69413   9
   9  11   0 250.077 8.68839  13
   9  11   0 260.368 8.04749   3
   9  11   0 252.813 8.51775   7
   9  11   0 261.990 7.65226   9
 -10 -11   0 56.6628 4.60988   9
 -10 -11   0 60.4537 3.93532  14
 -10 -11   0 59.2117 5.27939  10
 -10 -11   0 60.7251 4.90479   6
 -10 -11   0 57.7885 6.09081  12
  10 -11   0 50.4971 3.97654  14
  10 -11   0 57.9193 4.85621   8
  10  11   0 68.0947 4.16868   9
  10  11   0 58.4598 5.27202   7
  10  11   0 54.5922 4.79321  13
  11 -11   0 76.0106 6.18454   8
 -11 -11   0 78.9413 6.44823   6
 -11 -11   0 81.7030 5.18471  14
 -11 -11   0 79.9170 7.44616  12
 -11 -11   0 74.7411 5.55240   9
 -11 -11   0 77.3283 6.35034  10
  11  11   0 72.8737 8.24118  13
  11  11   0 82.7622 6.67670   7
   0 -12   0 104.160 3.32888   5
   0 -12   0 100.217 3.56557  14
   0 -12   0 100.928 3.69678   4
   0 -12   0 107.646 4.27795  12
   0 -12   0 101.293 3.43767  10
   0 -12   0 103.651 3.72951   6
   0 -12   0 109.549 3.27785   2
   0 -12   0 100.150 3.71729  11
   0  12   0 99.3793 3.60841   3
   0  12   0 98.6604 3.38364   9
   0  12   0 92.4526 3.89885   6
   0  12   0 103.638 3.98789   6
   0  12   0 101.567 3.11242   2
   0  12   0 96.6365 3.67881   3
   0  12   0 97.9202 3.89375  10
   0  12   0 93.7470 3.78772  10
  -1 -12   0 615.667 14.8559   4
  -1 -12   0 592.867 15.0295  12
  -1 -12   0 618.046 14.4827  10
   1 -12   0 610.659 13.8551   5
   1 -12   0 617.489 14.2664  11
   1 -12   0 602.742 15.0882   8
  -1 -12   0 618.169 14.1075   2
  -1 -12   0 587.378 14.3511  14
   1 -12   0 617.096 14.1237  10
   1 -12   0 624.363 14.4270   4
  -1 -12   0 606.482 14.5885   6
   1 -12   0 588.799 14.3603  14
   1 -12   0 615.620 14.3235   6
  -1  12   0 632.376 14.7179   3
  -1  12   0 594.544 14.8665  10
  -1  12   0 624.899 14.7499  10
   1  12   0 624.640 14.9413  10
   1  12   0 617.387 14.7399   3
   1  12   0 608.278 15.0443   6
   1  12   0 613.686 14.9403  10
   1  12   0 604.835 14.7139   3
   1  12   0 589.679 14.4392   9
  -1  12   0 620.920 14.0730   2
  -1  12   0 613.204 14.8112   6
  -1  12   0 619.597 14.5827   3
  -1  12   0 618.981 14.7796   6
  -1  12   0 605.175 14.3212   9
   1  12   0 624.678 14.1176   2
   2 -12   0 270.558 7.94315   8
   2 -12   0 278.278 7.17415   4
  -2 -12   0 267.580 7.30026   5
  -2 -12   0 270.860 7.54141   6
  -2 -12   0 268.330 7.45634  10
  -2 -12   0 271.358 7.05789   2
   2 -12   0 264.648 7.15823  14
  -2 -12   0 267.183 7.95063  12
   2 -12   0 278.830 6.75750  11
  -2 -12   0 268.346 7.18380  14
  -2 -12   0 271.107 7.42541   4
   2  12   0 260.626 7.55970  10
  -2  12   0 272.394 7.01732   3
  -2  12   0 264.276 7.23792  10
  -2  12   0 260.169 6.75104   9
   2  12   0 263.322 7.28645   3
   2  12   0 260.588 7.55087  10
  -2  12   0 262.311 7.14421   3
   2  12   0 258.203 7.03823   9
   2  12   0 266.515 6.76539   2
  -2  12   0 261.270 6.68511   2
   2  12   0 260.336 7.66906   6
  -2  12   0 269.747 7.25333   6
   3 -12   0 45.7305 3.18602   8
  -3 -12   0 49.3924 2.94362   6
  -3 -12   0 44.6390 3.22387  12
  -3 -12   0 44.0756 2.86850  10
  -3 -12   0 43.6007 2.42657   2
  -3 -12   0 43.3948 2.67071   4
   3 -12   0 44.8614 2.43773   4
  -3 -12   0 42.9073 2.37644  14
   3 -12   0 42.2640 1.94598   6
  -3 -12   0 42.1626 2.75076   5
   3 -12   0 44.8268 1.92119  10
   3 -12   0 45.1777 2.38716  14
  -3  12   0 43.8649 2.29063   3
   3  12   0 39.6739 2.46110   9
   3  12   0 45.3295 3.15867  10
  -3  12   0 41.7390 2.69234   6
   3  12   0 40.1012 3.10744   6
   3  12   0 41.5579 2.68566   3
  -3  12   0 43.0720 2.28670   2
  -3  12   0 42.9119 2.11059   9
  -3  12   0 43.1736 1.71882   7
  -3  12   0 43.3317 2.48624  10
  -4 -12   0 109.919 3.86596  14
   4 -12   0 108.614 3.29960  10
  -4 -12   0 113.241 4.79683  12
   4 -12   0 104.366 3.80938  14
  -4 -12   0 111.049 4.44525   6
  -4 -12   0 108.104 4.37398  10
   4 -12   0 107.896 3.19059   6
  -4 -12   0 108.669 4.29544   4
  -4 -12   0 112.283 4.09272   2
   4 -12   0 110.280 4.69271   8
   4  12   0 114.389 4.38951   3
  -4  12   0 108.294 4.43666   2
   4  12   0 123.790 4.80436  10
   4  12   0 122.458 4.20562   9
  -4  12   0 117.797 4.07335  10
   4  12   0 117.789 4.95027   6
   4  12   0 116.648 4.32108   3
  -4  12   0 120.656 4.29871   6
   4  12   0 115.709 4.45598  13
  -4  12   0 118.671 3.06903   7
  -4  12   0 116.041 4.52675   4
  -4  12   0 119.519 3.66374   9
  -4  12   0 118.257 3.80107   3
   5 -12   0 89.6348 2.93906   6
   5 -12   0 90.7251 4.20843   8
  -5 -12   0 90.2453 4.01683   4
  -5 -12   0 79.7078 3.67399   9
   5 -12   0 82.9664 3.42036  14
  -5 -12   0 83.7744 4.35068   5
  -5 -12   0 85.8157 4.24413  10
  -5 -12   0 82.8219 3.79703   2
  -5 -12   0 84.7151 3.45040  14
  -5 -12   0 88.2009 4.12527   6
  -5 -12   0 86.1887 4.49736  12
   5  12   0 103.362 6.12374   3
   5  12   0 85.3479 3.68160   9
   5  12   0 90.8445 4.00597   3
  -5  12   0 88.8237 3.08855   9
  -5  12   0 104.989 5.39272   4
   5  12   0 86.4979 4.07840  13
   5  12   0 86.1672 4.42386  10
   5  12   0 81.4743 4.51084   6
  -5  12   0 89.4831 3.55314  10
  -5  12   0 91.2391 3.74863   2
  -5  12   0 87.3194 3.27134   3
   6 -12   0 30.7317 3.40332   8
  -6 -12   0 32.9929 2.77751   9
  -6 -12   0 28.2931 3.22342   3
  -6 -12   0 34.5260 3.71960  12
  -6 -12   0 32.2984 3.03229   2
  -6 -12   0 29.2949 3.41583  10
  -6 -12   0 32.4327 3.22144   6
  -6 -12   0 31.6466 2.43067  14
   6 -12   0 32.1481 2.48609  14
   6  12   0 32.0347 3.18144   3
   6  12   0 28.2138 3.08432  13
   6  12   0 32.5725 3.34328   7
  -6  12   0 24.6782 3.05722   2
  -6  12   0 28.9094 2.21409   3
   6  12   0 33.1384 3.64533   6
   6  12   0 24.0401 2.74668  10
  -6  12   0 25.1614 1.97548   9
   6  12   0 23.2837 2.70997   9
   7 -12   0 10.8879 1.84789  14
   7 -12   0 14.2314 2.42271   8
  -7 -12   0 11.2979 2.19536   6
  -7 -12   0 11.9005 3.01753  12
  -7 -12   0 14.6124 2.13494   9
  -7 -12   0 14.9804 1.93718  14
  -7 -12   0 20.3569 2.71894  10
  -7 -12   0 15.3543 2.38990   2
  -7  12   0 13.5000 1.43955   9
   7  12   0 12.9073 2.42143   9
   7  12   0 14.3294 2.39796  13
   7  12   0 15.6339 2.72762  10
  -7  12   0 13.0390 1.57088   3
   7  12   0 13.3330 2.17961   3
   7  12   0 14.4980 2.41804   7
  -7  12   0 11.0709 2.53831   2
   7  12   0 8.42806 2.60101   6
  -8 -12   0 221.719 7.83922   2
  -8 -12   0 223.663 8.64820  12
  -8 -12   0 227.794 7.83594   6
  -8 -12   0 238.514 8.19634  10
   8 -12   0 231.348 7.83731   8
   8 -12   0 220.318 6.96593  14
  -8 -12   0 229.926 7.38266   9
  -8 -12   0 226.311 6.84785  14
  -8  12   0 221.866 6.09490   9
   8  12   0 243.013 8.03268   7
   8  12   0 230.239 7.64574   3
   8  12   0 225.204 7.88297  13
  -8  12   0 215.431 6.33683   3
   8  12   0 233.692 8.53887   6
   8  12   0 238.102 7.15284   9
   9 -12   0 128.938 6.12153   8
  -9 -12   0 129.310 6.97166  12
  -9 -12   0 121.771 5.61264   9
   9 -12   0 127.586 5.16089  14
  -9 -12   0 121.873 4.93052  14
  -9 -12   0 129.336 6.40288  10
  -9 -12   0 121.783 5.94474   6
   9  12   0 129.616 5.28154   9
   9  12   0 115.993 6.22424   7
   9  12   0 118.951 5.94258  13
   9  12   0 118.795 6.88461   6
  10 -12   0 74.3052 5.60127   8
 -10 -12   0 72.9861 5.57659   6
 -10 -12   0 83.1772 6.92972  12
 -10 -12   0 85.2942 4.67730  14
 -10 -12   0 81.6469 5.40419   9
 -10 -12   0 90.4211 6.14136  10
  10 -12   0 82.6022 4.49950  14
  10  12   0 86.7462 5.70656  13
  10  12   0 90.1501 4.77736   9
  10  12   0 97.4552 6.23677   7
 -11 -12   0 5.24533 3.78112  10
 -11 -12   0 5.59370 2.82643  14
  11  12   0 1.07872 3.06211  13
   0 -13   0 5.24966 1.27376   4
   0 -13   0 6.39309 1.04903  10
   0 -13   0 5.75309 1.37313   6
   0 -13   0 5.67142 1.02670   2
   0 -13   0 7.61276 1.35373  14
   0 -13   0 9.92383 1.81365  12
   0  13   0 4.35191 1.21435   3
   0  13   0 6.36437 1.53898  10
   0  13   0 9.40397 1.72870   6
   0  13   0 2.32809 1.61623  10
   0  13   0 4.87542 1.18950   3
   0  13   0 4.25104 0.92679   2
   0  13   0 5.94103 1.21243   9
   1 -13   0 125.625 4.26811  14
   1 -13   0 132.631 4.29204  11
   1 -13   0 124.455 5.02556   8
  -1 -13   0 125.307 4.97689  12
   1 -13   0 135.226 4.27979   6
  -1 -13   0 124.834 4.22794  14
  -1 -13   0 128.104 4.50168   6
   1 -13   0 130.227 3.99818  10
   1 -13   0 128.109 3.68111   5
   1 -13   0 120.009 4.28864   4
  -1 -13   0 132.474 4.24122   5
  -1 -13   0 127.284 4.43805   4
  -1 -13   0 126.229 3.98142   2
  -1 -13   0 133.155 4.33571  10
  -1  13   0 127.387 4.08275   9
   1  13   0 121.884 4.80126   6
  -1  13   0 124.079 4.26550   3
   1  13   0 130.511 4.47021   3
   1  13   0 127.810 4.48143   3
   1  13   0 123.647 4.90597  10
  -1  13   0 123.891 4.77528   6
   1  13   0 123.957 4.77395  10
   1  13   0 124.494 4.18209   9
  -1  13   0 127.906 3.78624   2
  -1  13   0 123.728 4.57103  10
  -1  13   0 125.323 4.44315   3
   1  13   0 122.533 3.76730   2
   2 -13   0 90.2367 3.27143   6
  -2 -13   0 86.2560 4.21659  12
   2 -13   0 90.5653 3.44965  14
  -2 -13   0 92.5900 3.66057   5
  -2 -13   0 83.2781 3.37354  14
  -2 -13   0 91.4230 3.35575   2
  -2 -13   0 85.6333 3.64177   4
   2 -13   0 85.6982 3.03331  11
   2 -13   0 89.1756 3.42639   4
   2 -13   0 90.0773 4.31227   8
  -2 -13   0 86.4796 3.87248   6
  -2 -13   0 85.6750 3.77516  10
   2  13   0 83.0022 3.64231   3
  -2  13   0 84.2331 3.72165  10
  -2  13   0 88.0349 3.07679   2
   2  13   0 87.2478 4.07921   6
   2  13   0 87.4143 3.13610   2
   2  13   0 86.3633 3.69595   3
  -2  13   0 82.2386 3.35320   3
  -2  13   0 89.6372 3.61743   3
  -2  13   0 87.8966 3.19520   9
  -2  13   0 90.6311 3.99058   6
  -2  13   0 78.8885 3.79905   4
   2  13   0 86.7425 4.02229  10
   2  13   0 75.1882 3.38698   9
  -3 -13   0 31.0811 2.84545  10
  -3 -13   0 29.8214 2.33112   2
  -3 -13   0 32.5132 2.23277  14
  -3 -13   0 29.5684 2.64639   4
   3 -13   0 28.6526 1.74334  10
   3 -13   0 31.5167 2.37608   4
   3 -13   0 30.3108 1.77292   6
  -3 -13   0 35.1278 2.82690   6
   3 -13   0 27.1686 3.11089   8
  -3 -13   0 29.2227 3.12435  12
   3 -13   0 31.1125 2.29323  14
  -3  13   0 30.4102 2.53938   3
   3  13   0 31.4182 3.06975  10
  -3  13   0 27.3043 2.01274   9
  -3  13   0 26.4681 2.88958   4
  -3  13   0 28.1504 1.65475   7
   3  13   0 28.8790 2.64158   3
   3  13   0 32.2572 3.18409   6
  -3  13   0 31.8451 2.26199   3
   3  13   0 30.5987 2.37479   9
  -3  13   0 29.7987 2.59801  10
   3  13   0 31.9329 2.69066   3
  -3  13   0 30.7386 2.24898   2
  -3  13   0 34.1046 2.96716   6
   3  13   0 32.8353 2.68227  13
  -4 -13   0 22.7836 2.60017   4
  -4 -13   0 18.9414 2.05091  14
   4 -13   0 20.9622 2.17013  14
  -4 -13   0 28.0720 2.88483  12
   4 -13   0 20.8533 1.51383   6
  -4 -13   0 25.2988 2.86056  10
  -4 -13   0 23.2058 2.47212   2
   4 -13   0 27.4897 2.99927   8
  -4 -13   0 23.0253 2.95550   5
  -4 -13   0 21.5598 2.37039   6
  -4  13   0 18.3221 2.35802   4
  -4  13   0 22.5998 2.07522   3
   4  13   0 18.8795 2.58376   3
   4  13   0 23.5739 2.54113  10
  -4  13   0 21.3892 2.45742  10
  -4  13   0 22.5117 1.94552   9
  -4  13   0 22.5713 2.38088   2
   4  13   0 20.1876 2.30471   9
   4  13   0 22.7493 2.56225   6
   4  13   0 22.6676 2.62466  13
   5 -13   0 348.206 9.06483  14
   5 -13   0 351.765 9.94442   8
  -5 -13   0 338.077 9.76954   6
  -5 -13   0 349.252 9.61229   4
   5 -13   0 330.005 9.56541   6
  -5 -13   0 341.118 9.28748   2
  -5 -13   0 346.658 9.07255  14
  -5 -13   0 335.713 10.1374  12
  -5 -13   0 346.602 9.79005  10
   5  13   0 342.664 9.49713  13
   5  13   0 344.206 9.54894   3
  -5  13   0 346.039 9.12890   2
   5  13   0 338.210 9.95065  10
  -5  13   0 339.988 8.69135   3
   5  13   0 341.303 9.21389   9
  -5  13   0 340.367 8.47051   9
   5  13   0 338.411 10.0941   6
  -6 -13   0 248.350 8.07111  10
   6 -13   0 246.812 10.6720   8
  -6 -13   0 258.881 8.05617   4
   6 -13   0 249.466 7.19037  14
  -6 -13   0 252.835 8.57868  12
  -6 -13   0 256.479 7.68865   2
  -6 -13   0 247.447 7.18826  14
  -6 -13   0 234.979 9.82281   6
  -6 -13   0 257.647 7.56991   9
  -6  13   0 250.750 7.52789   2
   6  13   0 246.611 7.72094  13
   6  13   0 254.113 7.69426   3
   6  13   0 241.223 7.59405   9
  -6  13   0 245.387 6.67940   3
   6  13   0 212.807 9.10712   7
  -6  13   0 252.410 6.50473   9
   6  13   0 257.193 8.27583  10
   6  13   0 240.831 8.38067   6
   7 -13   0 292.028 9.22623   8
  -7 -13   0 305.509 9.33297   6
   7 -13   0 295.552 8.34465  14
  -7 -13   0 297.915 9.90219  12
  -7 -13   0 292.700 9.05113   2
  -7 -13   0 303.665 8.83547   9
  -7 -13   0 306.089 9.50466  10
  -7 -13   0 299.261 8.33287  14
  -7  13   0 297.928 7.61656   9
   7  13   0 291.013 9.13481  13
   7  13   0 316.245 9.74065  10
   7  13   0 302.046 9.88971   6
   7  13   0 296.347 8.51636   9
  -7  13   0 292.416 7.82648   3
   7  13   0 294.102 9.26569   7
  -8 -13   0 80.3865 5.41611  10
   8 -13   0 68.6791 4.05366  14
   8 -13   0 82.0830 5.11769   8
  -8 -13   0 87.7155 4.64276   9
  -8 -13   0 71.9354 5.69351  12
  -8 -13   0 76.1400 4.86914   6
  -8 -13   0 79.9174 3.88530  14
   8  13   0 82.7702 5.16114   7
  -8  13   0 80.6175 3.31419   9
   8  13   0 73.5640 4.76407  13
   8  13   0 69.6940 5.75772   6
   8  13   0 81.9621 4.40712   9
   9 -13   0 29.7002 3.53689   8
  -9 -13   0 33.5580 4.41994  12
  -9 -13   0 29.7559 3.49263   6
   9 -13   0 34.7739 3.49215  14
  -9 -13   0 32.2342 3.65051  10
  -9 -13   0 41.2248 4.34145   9
  -9 -13   0 35.0179 3.47277  14
   9  13   0 34.6543 4.25395   6
   9  13   0 29.1515 3.57720   7
   9  13   0 37.3975 3.93564   9
   9  13   0 25.2872 3.30372  13
 -10 -13   0 120.078 7.95130  12
 -10 -13   0 119.546 6.09085   9
 -10 -13   0 103.714 6.28975   6
  10 -13   0 98.6590 6.51201   8
 -10 -13   0 113.319 5.61285  14
  10 -13   0 107.223 5.13562  14
 -10 -13   0 101.140 6.94898  10
  10  13   0 114.260 8.50001  13
  10  13   0 113.861 5.62022   9
  10  13   0 108.096 6.86227   7
   0 -14   0 317.322 9.42158   8
   0 -14   0 328.950 8.62919   4
   0 -14   0 332.585 8.30072   5
   0 -14   0 312.384 8.49861  14
   0 -14   0 322.315 8.64012   6
   0 -14   0 312.972 9.23419  12
   0 -14   0 323.883 8.34990  10
   0  14   0 303.613 8.60588   6
   0  14   0 300.657 7.50766   2
   0  14   0 304.498 8.29116   3
   0  14   0 291.454 8.34737   3
   0  14   0 301.373 8.76845  10
   0  14   0 305.403 8.72505  10
   0  14   0 298.349 7.98374   9
  -1 -14   0 765.335 17.9620  10
   1 -14   0 760.253 18.8279   8
  -1 -14   0 761.695 18.1033   4
  -1 -14   0 745.704 18.6940  12
  -1 -14   0 754.281 17.8240   5
   1 -14   0 741.012 17.9357  14
   1 -14   0 825.198 19.2730  11
   1 -14   0 755.457 17.5669  10
  -1 -14   0 763.621 17.4852   2
   1 -14   0 776.203 17.9585   4
  -1 -14   0 727.262 17.8903  14
  -1 -14   0 760.249 18.1951   6
   1 -14   0 764.146 17.2353   5
   1 -14   0 770.839 17.8491   6
   1  14   0 760.157 17.8336   3
  -1  14   0 737.838 16.9085   2
   1  14   0 750.375 17.0074   2
  -1  14   0 746.667 17.6290   3
  -1  14   0 726.775 17.3005   9
  -1  14   0 748.187 17.8155   3
   1  14   0 717.835 17.7972   3
  -1  14   0 758.520 18.2652  10
   1  14   0 738.942 18.2342   6
   1  14   0 777.928 17.2047  13
   1  14   0 724.536 17.4504   9
   1  14   0 734.405 18.2046  10
   1  14   0 730.862 18.1131  10
  -2 -14   0 24.5485 2.77292  10
  -2 -14   0 25.0029 2.61233   5
  -2 -14   0 27.5713 2.25515  14
   2 -14   0 28.7510 2.45711   4
   2 -14   0 24.4416 2.34144  14
  -2 -14   0 26.8535 2.24529   2
   2 -14   0 29.4222 2.31114   6
  -2 -14   0 32.9155 3.35931  12
  -2 -14   0 30.0528 2.66971   4
  -2 -14   0 26.3947 2.79826   6
   2 -14   0 23.6577 2.65908   8
  -2  14   0 27.6243 2.70082   3
  -2  14   0 25.3460 2.08350   2
   2  14   0 27.5690 3.20663  10
  -2  14   0 27.4071 2.40975   3
   2  14   0 22.6013 3.00592   6
   2  14   0 26.5516 2.65297  13
  -2  14   0 26.0618 2.14760   9
   2  14   0 21.7062 2.28888   9
   2  14   0 22.8136 2.66972   3
   3 -14   0 131.392 4.08685   6
  -3 -14   0 132.088 5.60362  12
  -3 -14   0 131.754 5.05507   6
   3 -14   0 126.518 5.28508   8
  -3 -14   0 136.733 4.93675   4
   3 -14   0 125.296 4.53029   4
   3 -14   0 123.872 4.50359  14
  -3 -14   0 133.637 5.03148  10
  -3 -14   0 127.326 4.89977   5
  -3 -14   0 128.533 4.47934  14
  -3 -14   0 130.851 4.52824   2
  -3  14   0 128.193 4.41343   2
   3  14   0 123.473 4.50442   9
   3  14   0 130.878 5.35453  10
   3  14   0 123.543 4.83365   3
   3  14   0 117.855 5.29228   6
  -3  14   0 127.105 4.85724   3
  -3  14   0 123.766 4.36457   3
  -3  14   0 126.947 4.12601   9
   4 -14   0 46.5967 2.79775  14
  -4 -14   0 46.0556 3.40351   4
  -4 -14   0 42.9491 3.29255   6
  -4 -14   0 47.2769 3.56907  10
  -4 -14   0 41.0259 2.67198  14
  -4 -14   0 43.8338 3.71865   5
   4 -14   0 40.8469 2.01344   6
   4 -14   0 43.5124 3.73405   8
  -4 -14   0 40.2218 3.70310  12
  -4 -14   0 45.4605 3.09199   2
   4  14   0 47.0972 3.26489  13
   4  14   0 46.5795 3.97629  10
  -4  14   0 44.7492 3.10669   2
   4  14   0 38.5863 3.27254   3
   4  14   0 40.2651 2.99504   9
  -4  14   0 43.2097 2.75630   3
  -4  14   0 46.4305 2.53775   9
   4  14   0 48.4538 3.95971   6
  -5 -14   0 258.948 7.96915   4
  -5 -14   0 264.185 8.17479  10
   5 -14   0 223.984 8.99641   8
  -5 -14   0 260.160 7.33381  14
  -5 -14   0 261.203 8.16451   6
  -5 -14   0 260.476 8.61826  12
   5 -14   0 253.091 7.32829  14
  -5 -14   0 254.458 7.58839   2
  -5  14   0 261.412 7.64051   2
   5  14   0 257.431 7.98470   3
   5  14   0 262.006 7.89253  13
  -5  14   0 261.735 6.95003   9
   5  14   0 266.081 7.67549   9
  -5  14   0 262.924 7.21322   3
   5  14   0 264.540 8.58881  10
   5  14   0 260.954 8.72015   6
   6 -14   0 77.5403 3.73322  14
  -6 -14   0 72.2214 3.57440  14
   6 -14   0 75.9266 4.79227   8
  -6 -14   0 74.9084 5.06398  12
  -6 -14   0 75.8228 4.63009   4
  -6 -14   0 77.2969 4.46105   2
  -6 -14   0 78.9013 4.61330  10
  -6 -14   0 80.8188 4.60511   6
   6  14   0 78.1577 5.32541  10
  -6  14   0 80.5038 3.30476   9
   6  14   0 70.5455 4.30790  13
  -6  14   0 76.5360 3.50753   3
   6  14   0 75.3067 4.62195   7
   6  14   0 73.4468 4.04095   9
  -7 -14   0 -1.2989 2.42602   2
   7 -14   0 -0.6348 1.76218  14
  -7 -14   0 -1.3469 2.54267  12
   7 -14   0 2.71688 2.03415   8
  -7 -14   0 0.46060 2.69312  10
  -7 -14   0 2.36535 2.17829   6
  -7 -14   0 1.22956 1.65318  14
   7  14   0 4.85256 2.25804  13
   7  14   0 0.34515 1.82834   9
   7  14   0 1.81077 2.10625   7
  -7  14   0 1.09069 1.24345   9
   7  14   0 3.65367 3.03481  10
  -7  14   0 -1.1330 1.54051   3
   7  14   0 0.61651 2.81077   6
   8 -14   0 27.7694 3.30246  14
  -8 -14   0 28.6022 3.18094  14
  -8 -14   0 30.8404 3.42162   6
  -8 -14   0 27.8111 3.97277  12
  -8 -14   0 29.8935 3.51570  10
  -8 -14   0 31.6516 3.85787   9
   8 -14   0 27.6144 3.24509   8
   8  14   0 39.5749 4.11076  13
   8  14   0 24.9086 3.39703   7
   8  14   0 35.1192 3.92748   9
   8  14   0 36.1856 4.17895   6
   9 -14   0 34.0641 3.65423  14
  -9 -14   0 34.7554 3.89368   6
   9 -14   0 30.7918 3.62171   8
  -9 -14   0 31.3028 3.97988  10
  -9 -14   0 38.8238 4.66908   9
  -9 -14   0 36.3286 4.65546  12
   9  14   0 35.0769 4.48169  13
   9  14   0 31.1611 4.48642   6
   9  14   0 47.4255 4.41374   9
   9  14   0 32.2420 3.87257   7
  10 -14   0 102.485 5.22447  14
 -10 -14   0 113.881 5.64165  14
 -10 -14   0 113.594 7.51621  10
  10  14   0 117.551 6.91098  13
  10  14   0 119.522 5.93412   9
   0 -15   0 4.01155 1.98032   8
   0 -15   0 5.72176 1.43205  14
   0 -15   0 3.22306 1.43977   4
   0 -15   0 3.82852 1.20072  10
   0 -15   0 3.40252 1.33792   5
   0 -15   0 1.99300 1.50909   6
   0  15   0 3.42085 1.45905   3
   0  15   0 3.40734 1.34664   9
   0  15   0 2.54868 1.23215   2
   0  15   0 5.31927 1.85875   6
   1 -15   0 275.784 7.78034  14
  -1 -15   0 281.589 7.69900   5
  -1 -15   0 273.730 7.71047  14
  -1 -15   0 276.928 8.65717  12
  -1 -15   0 279.718 7.23078   2
  -1 -15   0 285.586 7.98480   4
  -1 -15   0 262.520 8.29060  10
   1 -15   0 276.187 8.64608   8
   1 -15   0 275.866 7.64578   6
   1 -15   0 277.893 7.75489   4
  -1 -15   0 280.638 8.06497   6
   1 -15   0 283.670 6.98039   5
  -1  15   0 279.720 7.86473   3
   1  15   0 274.669 8.43832  10
  -1  15   0 274.022 7.51505   9
   1  15   0 273.043 7.35851   2
  -1  15   0 277.282 7.10781   2
   1  15   0 270.217 8.44650   6
   1  15   0 282.965 7.76463   9
   1  15   0 265.029 8.03943   3
   1  15   0 292.645 7.78174  13
   2 -15   0 278.508 7.73090   4
  -2 -15   0 276.924 8.15886   6
  -2 -15   0 268.277 8.05147  10
  -2 -15   0 276.194 7.43685   2
  -2 -15   0 285.726 8.05831   4
  -2 -15   0 275.924 7.74135  14
   2 -15   0 282.004 8.69306   8
   2 -15   0 283.008 7.47363   6
  -2 -15   0 270.239 8.63834  12
   2 -15   0 273.907 7.74559  14
   2  15   0 272.197 8.65177  10
   2  15   0 290.912 8.88967   6
   2  15   0 291.837 7.83954  13
  -2  15   0 278.438 7.97485   3
   2  15   0 287.097 8.37938   3
  -2  15   0 289.018 7.71120   9
   2  15   0 288.547 8.00123   9
  -2  15   0 287.203 7.39866   2
  -3 -15   0 241.180 7.39816   4
  -3 -15   0 239.706 7.54435  10
   3 -15   0 239.211 7.97376   8
  -3 -15   0 237.550 7.48176   6
  -3 -15   0 238.239 6.89751   2
   3 -15   0 251.256 7.11161   4
  -3 -15   0 237.409 6.96223  14
  -3 -15   0 233.857 8.08861  12
  -3 -15   0 245.065 7.57751   5
   3 -15   0 232.982 6.97750  14
   3 -15   0 246.042 6.52378   6
   3  15   0 252.283 8.18454   6
   3  15   0 228.895 8.88268   9
   3  15   0 245.857 7.14730  13
  -3  15   0 248.547 7.01925   3
   3  15   0 234.765 7.88182  10
  -3  15   0 233.026 6.63961   9
   3  15   0 242.470 7.49265   3
  -4 -15   0 88.6860 4.56860   4
  -4 -15   0 82.0015 3.76193  14
  -4 -15   0 84.1638 4.53616   6
  -4 -15   0 86.4536 4.73399  10
   4 -15   0 85.5110 3.79896  14
  -4 -15   0 84.1734 5.15829  12
   4 -15   0 81.8758 5.60661   8
  -4 -15   0 88.7835 4.03259   2
   4  15   0 75.9645 7.58430   6
   4  15   0 79.4382 4.09069  13
  -4  15   0 81.7824 3.34742   9
  -4  15   0 82.0386 3.69969   3
   4  15   0 74.1319 4.94926  10
   4  15   0 80.3612 3.98120   9
  -5 -15   0 51.8942 4.30884  10
   5 -15   0 41.5386 3.11160  14
   5 -15   0 46.8586 4.25677   8
  -5 -15   0 58.8274 6.03519  12
  -5 -15   0 49.1831 3.05006  14
  -5 -15   0 48.0079 4.01589   6
  -5 -15   0 46.6782 3.86249   2
  -5 -15   0 49.0012 4.14826   4
  -5  15   0 45.8256 3.20271   3
  -5  15   0 49.4326 2.78252   9
   5  15   0 50.4293 3.95529   7
   5  15   0 42.3352 3.46189   9
   5  15   0 47.7873 4.72178  10
   5  15   0 52.1856 3.79995  13
   5  15   0 43.2208 4.53548   6
  -6 -15   0 105.036 5.67963  10
  -6 -15   0 117.210 5.53076   6
   6 -15   0 113.012 5.63855   8
  -6 -15   0 105.135 6.07010  12
  -6 -15   0 108.570 4.44945  14
   6 -15   0 105.992 4.69662  14
  -6  15   0 113.626 4.16625   9
   6  15   0 113.595 5.20685  13
   6  15   0 119.733 6.40425  10
   6  15   0 115.746 6.30813   6
   6  15   0 112.764 5.58799   7
   6  15   0 119.663 5.07104   9
  -6  15   0 109.076 4.51275   3
  -7 -15   0 37.1552 3.23545  14
   7 -15   0 29.6325 2.92287  14
   7 -15   0 25.4510 3.05425   8
  -7 -15   0 35.9562 4.27787   6
  -7 -15   0 35.1990 4.63006  10
  -7 -15   0 26.8148 3.66270  12
  -7  15   0 32.3412 2.89937   9
   7  15   0 40.4278 3.95342   9
   7  15   0 32.0807 3.96009   6
   7  15   0 30.2036 3.31851   7
   7  15   0 31.6997 3.79579  13
   8 -15   0 27.1552 3.42461   8
  -8 -15   0 30.8531 3.48263  14
   8 -15   0 26.7848 2.84630  14
  -8 -15   0 35.0516 4.22150  12
  -8 -15   0 27.4608 3.52369   6
  -8 -15   0 31.6230 3.92745  10
   8  15   0 39.3234 4.21592   9
   8  15   0 29.1284 3.54939   7
   8  15   0 22.5544 3.16724  13
   8  15   0 26.3140 4.19609   6
  -9 -15   0 3.75148 2.65045  14
  -9 -15   0 1.03342 3.93509  12
   9 -15   0 4.30529 3.37695   8
  -9 -15   0 4.62915 3.22522   6
  -9 -15   0 6.54749 3.46060  10
   9 -15   0 0.76806 2.11759  14
   9  15   0 4.23040 4.20961   6
   9  15   0 2.49803 2.54958   9
   9  15   0 0.18345 3.98924   7
   9  15   0 5.85558 4.02305  13
   0 -16   0 877.872 20.4476   4
   0 -16   0 876.316 20.4268   6
   0 -16   0 852.776 21.3600   8
   0 -16   0 840.276 20.3710  14
   0  16   0 821.203 19.9155   3
   0  16   0 840.510 19.5845   9
   1 -16   0 234.890 7.14955  14
   1 -16   0 247.910 7.09848   6
  -1 -16   0 250.308 7.50606   6
  -1 -16   0 241.977 8.17654  12
  -1 -16   0 249.779 7.21247   5
   1 -16   0 242.520 8.34734   8
   1 -16   0 240.802 7.24992   4
  -1 -16   0 251.753 7.47615   4
  -1 -16   0 239.536 7.16494  14
   1  16   0 222.564 7.35510   3
  -1  16   0 235.272 7.24814   3
   1  16   0 236.159 7.85795   6
  -1  16   0 243.471 6.89779   9
   1  16   0 246.043 8.08632  10
  -2 -16   0 67.2922 3.50056  14
  -2 -16   0 77.7761 4.21809   5
   2 -16   0 73.5997 3.46396   6
  -2 -16   0 73.1452 4.23650  10
  -2 -16   0 66.8794 4.15642   4
   2 -16   0 70.6274 3.71242   4
   2 -16   0 70.5027 3.58769  14
  -2 -16   0 62.3155 4.63645  12
  -2 -16   0 67.8127 4.03914   6
   2 -16   0 71.8039 4.74072   8
   2  16   0 64.7830 4.59710  10
  -2  16   0 69.8314 3.44157   9
   2  16   0 65.7951 3.68323   9
   2  16   0 66.8928 4.46319   6
   2  16   0 67.6358 3.85345  13
  -2  16   0 70.8231 3.74345   3
  -3 -16   0 37.7441 3.71186   4
  -3 -16   0 39.4296 3.68749   6
   3 -16   0 32.6597 4.53040   8
  -3 -16   0 37.1980 2.85003  14
  -3 -16   0 36.0912 3.89467  10
  -3 -16   0 37.5260 4.42049  12
   3 -16   0 38.2048 2.95744  14
  -3  16   0 38.3062 2.92594   9
   3  16   0 37.0104 4.22593   6
   3  16   0 37.0112 3.28240   9
  -3  16   0 39.0199 3.26752   3
   3  16   0 38.0795 4.41311  10
   3  16   0 42.1193 3.42373  13
  -4 -16   0 547.260 14.3642   4
  -4 -16   0 563.694 14.6051  10
   4 -16   0 557.423 13.9217  14
  -4 -16   0 543.711 13.8252  14
  -4 -16   0 553.881 15.4998  12
   4 -16   0 542.947 14.7398   8
   4  16   0 550.450 15.3436   6
   4  16   0 560.478 15.2244  10
  -4  16   0 550.157 13.8919   3
  -4  16   0 567.664 13.6400   9
   4  16   0 569.468 14.2760   9
   4  16   0 566.819 14.2777  13
   5 -16   0 100.675 5.63156   8
   5 -16   0 99.4915 4.59821  14
  -5 -16   0 105.639 4.44455  14
  -5 -16   0 106.353 5.61490  10
  -5 -16   0 108.645 5.49284   6
  -5 -16   0 115.927 6.28393  12
   5  16   0 102.995 4.83918   9
   5  16   0 101.423 4.85357  13
  -5  16   0 104.971 4.15549   9
   5  16   0 101.783 6.12680  10
   5  16   0 103.063 5.35297   7
  -5  16   0 104.842 5.25490   3
   5  16   0 101.818 5.96142   6
  -6 -16   0 7.16722 2.05525  14
  -6 -16   0 5.59819 2.52293   6
  -6 -16   0 10.9077 2.96336  10
   6 -16   0 9.74242 2.59782   8
   6 -16   0 6.60454 2.06910  14
  -6 -16   0 9.63653 3.07030  12
   6  16   0 2.27860 2.40600   7
   6  16   0 6.63234 3.02981   6
   6  16   0 7.29836 2.26220  13
   6  16   0 6.98559 3.43498  10
   6  16   0 8.70649 2.29528   9
   7 -16   0 18.9597 3.21449   8
   7 -16   0 20.0758 2.65266  14
  -7 -16   0 22.2887 3.53066  10
  -7 -16   0 27.0743 3.39907   6
  -7 -16   0 23.3203 3.95778  12
   7  16   0 18.3086 3.79733   6
   7  16   0 18.1531 2.87633  13
  -7  16   0 22.8483 2.79334   9
   7  16   0 18.9820 3.15833   7
   7  16   0 26.0478 2.83101   9
   8 -16   0 148.656 7.31883   8
   8 -16   0 141.055 5.78715  14
  -8 -16   0 140.874 7.83051  10
  -8 -16   0 174.523 8.50576  12
  -8 -16   0 146.735 7.15483   6
  -8 -16   0 142.600 6.02438  14
   8  16   0 151.583 7.48385   7
   8  16   0 164.094 6.54783   9
   8  16   0 160.121 8.47792   6
   8  16   0 151.070 6.84659  13
   0 -17   0 6.83416 2.00025   6
   0 -17   0 2.72456 1.81780   4
   0 -17   0 10.9224 3.24314   8
   0  17   0 3.48984 1.74103   9
  -1 -17   0 66.4352 4.19366   4
   1 -17   0 72.8238 3.89308   6
  -1 -17   0 68.2458 4.92066  12
  -1 -17   0 71.6426 5.85953   8
  -1 -17   0 73.4231 4.11128   6
  -1 -17   0 66.3709 3.61402  14
   1 -17   0 63.1850 3.65603  14
   1 -17   0 64.7105 5.38750   8
   1  17   0 61.0786 4.48421   6
  -1  17   0 67.6841 3.68093   9
   1  17   0 67.5053 3.78324   9
   2 -17   0 495.156 13.8574   8
  -2 -17   0 504.384 13.3261   4
  -2 -17   0 492.842 12.7807  14
   2 -17   0 480.821 12.7402  14
  -2 -17   0 520.292 13.3329   6
   2  17   0 511.041 14.1140  10
  -2  17   0 507.967 12.6648   9
   2  17   0 500.199 13.9659   6
   2  17   0 496.501 12.9706   9
  -3 -17   0 71.6898 5.19982  12
  -3 -17   0 67.8665 3.74703  14
   3 -17   0 68.2758 5.05314   8
  -3  17   0 71.6963 3.74612   9
   3  17   0 73.1195 4.09400  13
   3  17   0 70.3641 5.10525   6
   3  17   0 65.8537 5.35324  10
   3  17   0 73.3043 4.12080   9
   4 -17   0 50.4551 3.67704  14
  -4 -17   0 48.0048 4.34794   6
  -4 -17   0 52.4898 5.13192  12
  -4 -17   0 46.5636 3.34964  14
   4 -17   0 46.9358 4.56498   8
   4  17   0 51.8461 5.02346   6
  -4  17   0 49.7014 3.34830   9
   4  17   0 49.9011 3.86838   9
   4  17   0 45.0542 4.22806   7
   4  17   0 47.2972 5.15887  10
   4  17   0 51.6986 3.87403  13
  -5 -17   0 20.8802 3.00586   6
  -5 -17   0 18.6557 2.47441  14
   5 -17   0 24.3674 3.30886   8
  -5 -17   0 18.5607 3.64176  12
   5 -17   0 18.4994 2.55248  14
   5  17   0 26.8593 3.14689   7
   5  17   0 19.9864 2.59839   9
   5  17   0 22.9433 3.65819  10
   5  17   0 22.2251 2.83038  13
   5  17   0 18.7027 3.41391   6
  -5  17   0 28.0257 3.16431   9
  -6 -17   0 124.049 7.21603  12
   6 -17   0 120.918 6.40392   8
  -6 -17   0 129.552 6.39000   6
   6 -17   0 127.751 5.31034  14
  -6 -17   0 120.204 5.36894  14
  -6  17   0 127.353 5.05696   9
   6  17   0 131.635 5.77583  13
   6  17   0 134.855 7.27434   6
   6  17   0 139.709 6.52089   7
   6  17   0 129.220 5.81341   9
   7 -17   0 49.1028 5.41953   8
  -7 -17   0 54.4097 6.50808  12
  -7 -17   0 42.7154 5.13942   6
  -7 -17   0 48.5540 4.07259  14
   7 -17   0 37.9298 3.76756  14
   7  17   0 37.3674 4.44987   9
   7  17   0 35.4197 4.16422  13
   7  17   0 35.6833 3.97409   7
   7  17   0 37.9486 4.71811   6
  -8 -17   0 10.5697 2.80783  14
  -8 -17   0 5.77071 4.52026  12
   8 -17   0 7.15284 2.37971  14
   8  17   0 4.48416 4.43541   6
   8  17   0 7.77845 5.56775  13
   0 -18   0 206.305 8.11551   8
   0 -18   0 197.166 6.83772   6
   0  18   0 203.317 6.71707   9
   1 -18   0 80.5252 4.25058  14
  -1 -18   0 84.2702 5.84264   8
  -1 -18   0 76.1123 6.39068  14
  -1 -18   0 87.4559 4.75079   6
   1 -18   0 91.0675 5.91919   8
  -1  18   0 90.3845 4.36134   9
   1  18   0 83.2988 4.45453   9
   2 -18   0 34.9524 3.47711  14
  -2 -18   0 39.3565 4.12448  12
   2 -18   0 44.7321 4.75925   8
  -2  18   0 35.7011 3.47524   9
   2  18   0 37.7006 3.64556   9
   2  18   0 47.7885 4.66374   6
   3 -18   0 194.952 6.68768  14
  -3 -18   0 210.261 9.10216  14
  -3 -18   0 202.068 7.42963   6
  -3 -18   0 194.694 8.08094  12
   3 -18   0 194.905 7.75732   8
   3  18   0 208.573 8.59758  10
   3  18   0 208.397 6.86863  13
   3  18   0 217.292 7.15515   9
  -3  18   0 214.573 6.67255   9
   3  18   0 193.953 8.18715   6
   3  18   0 211.572 7.36848   7
   4 -18   0 158.635 5.93358  14
  -4 -18   0 154.624 6.67276   6
  -4 -18   0 155.417 7.81876  12
   4 -18   0 154.748 7.05353   8
  -4 -18   0 154.867 5.92944  14
  -4  18   0 168.266 5.73395   9
   4  18   0 156.463 6.21153   9
   4  18   0 164.625 7.80702  10
   4  18   0 156.421 6.06291  13
   4  18   0 151.400 7.41039   6
   4  18   0 171.756 6.77078   7
  -5 -18   0 99.1614 5.72182   6
  -5 -18   0 92.1264 4.69101  14
   5 -18   0 81.5244 5.95715   8
  -5 -18   0 88.4469 6.58308  12
   5 -18   0 73.2776 4.39692  14
   5  18   0 88.8507 7.15118  10
   5  18   0 95.3094 4.95423  13
  -5  18   0 95.5164 4.58589   9
   5  18   0 91.0483 6.52711   6
   5  18   0 93.1646 5.79949   7
   5  18   0 94.8943 5.17870   9
  -6 -18   0 5.57896 2.34483  14
  -6 -18   0 4.15904 2.95846   6
   6 -18   0 4.01820 2.96820   8
  -6 -18   0 6.70916 3.82060  12
   6 -18   0 5.07311 2.20553  14
  -6  18   0 7.15832 2.41496   9
   6  18   0 4.33489 2.54648   9
   6  18   0 3.27343 3.66681   6
   6  18   0 10.1243 3.14174   7
   6  18   0 4.24134 2.30544  13
  -7 -18   0 50.0540 4.32427  14
  -7 -18   0 45.9753 5.39394  12
   7 -18   0 51.5095 4.16782  14
   7  18   0 51.0719 5.66831   6
   7  18   0 50.8647 4.78493  13
   0 -19   0 3.48958 2.94389   8
   0 -19   0 6.20382 2.16626  14
   0  19   0 2.61467 2.02833   9
   1 -19   0 230.291 7.52526  14
   1 -19   0 231.864 8.82095   8
  -1 -19   0 229.398 7.52782  14
  -1 -19   0 232.276 8.93639   8
   1  19   0 243.058 7.77054   9
  -1  19   0 238.780 7.58875   9
  -2 -19   0 14.2353 3.54555   8
   2 -19   0 12.7181 2.42355  14
  -2 -19   0 12.3535 2.48807  14
  -2 -19   0 17.1828 2.98231   6
   2 -19   0 8.83181 3.09249   8
  -2 -19   0 15.0567 3.44186  12
   2  19   0 15.4374 2.81354   7
  -2  19   0 12.8929 2.31362   9
   2  19   0 15.7736 3.26324   6
   2  19   0 15.7351 2.51921   9
   3 -19   0 20.7005 3.34784   8
   3 -19   0 24.4174 2.89450  14
  -3 -19   0 30.3360 3.40854   6
  -3 -19   0 26.4528 4.01924  12
  -3 -19   0 24.5910 2.84593  14
   3  19   0 28.6079 3.32464   7
   3  19   0 38.6771 4.22532   9
   3  19   0 29.2383 3.81752   6
  -3  19   0 30.2600 2.82486   9
  -4 -19   0 5.70840 2.97590   6
  -4 -19   0 1.31704 3.45532  12
   4 -19   0 5.90793 3.05576   8
   4 -19   0 4.82677 2.18966  14
  -4 -19   0 0.84276 2.14695  14
   4  19   0 5.46638 2.52052   9
   4  19   0 7.67305 3.40508   6
   4  19   0 5.15962 2.80911   7
   4  19   0 7.99678 2.60826  13
  -4  19   0 4.97352 2.23427   9
  -5 -19   0 149.968 8.66705  12
   5 -19   0 141.140 7.60620   8
   5 -19   0 143.137 5.90129  14
  -5 -19   0 157.633 7.37080   6
  -5 -19   0 142.236 5.97346  14
   5  19   0 141.491 8.07988   6
   5  19   0 140.587 7.24213   7
   5  19   0 141.834 6.11801  13
   5  19   0 148.009 6.64676   9
  -5  19   0 154.132 5.98686   9
   6 -19   0 75.2214 4.75944  14
  -6 -19   0 99.6783 6.95782   6
  -6 -19   0 78.7497 4.91774  14
  -6 -19   0 75.9532 7.70722  12
   6  19   0 87.2765 5.40823  13
   6  19   0 99.4975 9.72386   7
   0 -20   0 186.079 6.66570  14
   0 -20   0 184.428 8.47879   8
   0  20   0 174.566 6.62314   9
   1 -20   0 100.014 6.77929   8
  -1 -20   0 114.418 5.16952  14
   1 -20   0 99.0714 4.98060  14
  -1 -20   0 124.938 7.35765   8
  -1  20   0 120.651 5.59349   9
   1  20   0 122.525 5.73216   9
  -2 -20   0 47.9902 6.23405   8
   2 -20   0 47.2067 5.76360   8
  -2 -20   0 43.6505 3.89565  14
   2 -20   0 45.1394 3.84928  14
   2  20   0 46.6654 4.55750   9
  -2  20   0 47.7382 4.31673   9
  -3 -20   0 8.43582 3.89981   8
  -3 -20   0 -1.8396 3.88837  12
  -3 -20   0 2.46268 2.24720  14
   3 -20   0 4.19254 3.27710   8
   3 -20   0 1.40148 2.01537  14
   3  20   0 3.94222 2.49049   9
   3  20   0 15.6151 3.80893   6
   3  20   0 6.26346 3.01893   7
  -3  20   0 5.89392 2.45085   9
   4 -20   0 80.8169 4.66295  14
   4 -20   0 63.8283 6.61631   8
  -4 -20   0 75.6747 7.57735  12
  -4 -20   0 92.4842 6.19600   6
  -4 -20   0 71.7906 4.58874  14
  -4  20   0 74.4009 5.03278   9
   4  20   0 88.0315 6.50444   7
   0 -21   0 1.37461 2.14469  14
   0 -21   0 -1.6038 3.54818   8
   0  21   0 10.9148 4.20344   9
   1 -21   0 46.8605 4.90020   8
   1 -21   0 56.3008 4.21948  14
  -1 -21   0 56.0393 4.11771  14
  -1 -21   0 59.1680 7.07144   8
  -1  21   0 65.0164 5.61098   9
  -2 -21   0 27.3839 4.64842   8
   2 -21   0 24.2216 4.10453   8
  -2 -21   0 31.6249 3.71421  14
   2 -21   0 26.6869 3.12326  14
  -2  21   0 29.5595 3.86818   9
  13   0  -1 53.7560 4.80463   7
 -13   0   1 61.8997 6.56021  12
  13   0  -1 61.4948 4.53434  13
 -13   0   1 53.9029 4.52185  10
 -13   0   1 57.1495 4.49295   6
 -12   0   1 -0.4051 1.94645  10
 -12   0   1 -1.9338 2.64643  12
  12   0  -1 -0.7120 2.00010   7
 -12   0   1 1.72871 2.01303   9
 -12   0   1 -1.1443 1.93980   6
 -11   0   1 19.4286 2.29966   3
  11   0  -1 25.5009 3.27460   7
 -11   0   1 25.0861 2.96675  10
 -11   0   1 25.5734 3.13864  12
  11   0  -1 22.8440 3.03843  13
 -11   0   1 23.0849 2.16756   9
 -10   0   1 223.933 6.47881   6
  10   0  -1 216.626 6.98245  13
 -10   0   1 231.349 7.70641   2
 -10   0   1 228.349 7.48834  12
 -10   0   1 231.600 7.39270   5
 -10   0   1 226.735 6.20463   9
 -10   0   1 228.064 6.54790   3
  10   0  -1 230.880 6.69407   7
 -10   0   1 224.277 6.61229  10
  -9   0   1 210.661 6.10079  10
  -9   0   1 215.125 6.50316   5
   9   0  -1 200.184 5.70652   6
  -9   0   1 215.776 6.81981   2
   9   0  -1 205.476 5.50063  10
  -9   0   1 216.011 5.60431   9
   9   0  -1 207.913 6.32115  13
  -9   0   1 209.123 5.87604   6
   9   0  -1 205.946 6.02645   7
  -9   0   1 207.870 6.25442   6
  -9   0   1 201.207 6.52398  12
  -8   0   1 258.269 7.12122  10
   8   0  -1 279.614 6.64360  10
   8   0  -1 282.199 7.55942  13
  -8   0   1 275.700 6.76871   9
  -8   0   1 269.283 7.62022  12
   8   0  -1 274.122 7.19987   7
  -8   0   1 270.444 6.93913   3
  -8   0   1 277.856 7.54780   5
  -8   0   1 275.115 7.06377   6
  -8   0   1 271.937 7.81020   2
   8   0  -1 280.742 7.00102   6
  -7   0   1 220.892 5.44079   9
   7   0  -1 223.303 5.88420   7
  -7   0   1 220.379 5.96190   6
  -7   0   1 223.499 6.37244   2
   7   0  -1 226.703 5.43836  10
   7   0  -1 230.630 6.14728  13
  -7   0   1 221.478 6.10349  11
  -7   0   1 215.022 6.18399  12
  -7   0   1 222.927 5.62140   3
   7   0  -1 221.930 5.67808   6
  -7   0   1 209.108 5.74227  10
  -7   0   1 208.934 5.66636   6
  -6   0   1 3391.04 72.8506   6
  -6   0   1 3314.68 72.6519   6
  -6   0   1 3202.85 73.0106  12
   6   0  -1 3386.42 72.6647   6
   6   0  -1 3471.82 72.4574  10
   6   0  -1 3270.70 72.7722   7
   6   0  -1 3474.09 73.0230  13
  -6   0   1 3264.37 72.6524  10
  -6   0   1 3460.23 73.0065  11
  -5   0   1 535.294 12.0331  11
  -5   0   1 513.003 11.8405   6
   5   0  -1 515.124 11.7347   6
  -5   0   1 510.764 11.6400   3
  -5   0   1 508.610 12.0142  12
   5   0  -1 527.738 11.5850  10
  -5   0   1 524.293 12.0458   8
   5   0  -1 513.211 11.9584   8
   5   0  -1 523.266 11.8680   7
   5   0  -1 543.031 12.0616  13
  -5   0   1 517.750 11.5212   9
  -5   0   1 497.293 11.7048  10
  -4   0   1 1307.50 29.0842  12
   4   0  -1 1310.36 29.0595   8
   4   0  -1 1360.43 28.7579  10
   4   0  -1 1338.81 28.8649   6
   4   0  -1 1305.05 28.9755   7
  -4   0   1 1382.79 29.1343   8
  -4   0   1 1320.46 28.7748   3
  -4   0   1 1404.19 29.1489  11
  -4   0   1 1336.21 28.6851   9
  -4   0   1 1276.97 28.8352  10
  -4   0   1 1251.78 28.8958   6
  -3   0   1 940.460 21.8173   6
   3   0  -1 1002.19 21.7418  10
  -3   0   1 1030.78 21.9831   7
  -3   0   1 985.006 21.7952  10
  -3   0   1 1015.90 21.6863   9
   3   0  -1 1040.03 21.7548  14
  -3   0   1 1003.60 21.9988  12
  -3   0   1 1026.62 22.0132   8
   3   0  -1 1000.59 21.9828   8
   3   0  -1 998.491 21.9344   7
   2   0  -1 1689.80 40.2619   1
  -2   0   1 1712.19 40.5190   1
  -1   0   1 315.014 6.78388   3
   0   0  -1 -0.0374 0.11939  11
   1   0   1 116.911 2.73088   3
  -1   0  -1 120.146 2.76308   3
   1   0   1 114.312 2.81142  10
   1   0   1 124.005 2.69331   9
   1   0   1 119.478 2.88203   6
  -1   0  -1 119.448 2.87028   6
   1   0   1 116.234 2.79703  11
   1   0   1 116.619 2.74472   8
  -1   0  -1 117.693 2.81389   5
  -1   0  -1 117.375 2.70171   9
  -1   0  -1 119.470 2.80526  11
  -1   0  -1 115.542 2.81913  10
  -1   0  -1 123.345 2.77899   8
   1   0   1 113.791 2.79844   5
  -2   0  -1 1789.36 39.3873  10
   2   0   1 1797.80 39.3700  11
  -2   0  -1 1876.40 39.3770  11
   3   0   1 2624.17 57.1053  11
  -3   0  -1 2645.73 57.1059  10
  -3   0  -1 2637.29 57.1073  11
  -3   0  -1 2660.67 57.1321   5
  -4   0  -1 485.288 11.1418   3
   4   0   1 493.752 10.9153   3
  -4   0  -1 502.006 11.3230   5
  -4   0  -1 496.930 11.2760  10
   4   0   1 479.105 11.1630   7
  -4   0  -1 510.529 11.2674  11
   4   0   1 485.622 11.2980   6
  -4   0  -1 497.478 11.0088   9
  -4   0  -1 446.604 11.6877   6
  -4   0  -1 501.155 11.3454   8
   4   0   1 494.876 11.2823  11
   4   0   1 504.795 10.8438   9
  -5   0  -1 62.6694 2.28751   5
   5   0   1 60.7559 1.68033   9
  -5   0  -1 61.8060 2.39812   6
  -5   0  -1 57.3996 2.26767  10
   5   0   1 57.5674 2.14481   7
   5   0   1 61.2079 1.76444   3
  -5   0  -1 55.3072 2.33444   8
  -5   0  -1 64.0679 2.27277  11
  -5   0  -1 59.0798 2.08554   3
   5   0   1 60.2781 2.22039   8
   5   0   1 54.3852 2.21627   6
   6   0   1 1212.22 26.6584   3
  -6   0  -1 1278.55 27.3430  11
   6   0   1 1190.84 27.1310   7
   6   0   1 1259.76 26.5929   9
  -6   0  -1 1193.86 27.3017  10
   6   0   1 1186.98 27.2550   8
   6   0   1 1192.19 27.2802   6
  -6   0  -1 1254.56 27.4880   6
   6   0   1 1253.08 27.1232  10
   6   0   1 1242.09 27.4585  13
  -6   0  -1 1197.10 26.9158   9
  -6   0  -1 1206.14 27.1396   3
  -6   0  -1 1242.95 27.3890   5
  -7   0  -1 68.0361 3.02601  10
  -7   0  -1 73.0677 2.57306   9
   7   0   1 74.6901 2.72506  10
   7   0   1 72.2563 2.03592   9
  -7   0  -1 68.9413 3.10401  12
  -7   0  -1 73.0038 3.17883  11
  -7   0  -1 68.1718 2.69275   3
   7   0   1 71.4939 2.10138   3
  -7   0  -1 68.7852 3.01827   5
   7   0   1 69.3159 2.79911   7
  -7   0  -1 77.1914 3.19799   6
   7   0   1 66.0781 2.91543   8
   7   0   1 66.2349 2.86597   6
   7   0   1 70.2774 2.39715   3
   7   0   1 72.8243 3.16020  13
   8   0   1 15.7508 1.34321   3
  -8   0  -1 18.5450 2.37984   5
   8   0   1 15.5647 1.03687   3
  -8   0  -1 15.9099 1.97014   6
  -8   0  -1 14.2575 1.87552   3
   8   0   1 17.9659 1.05035   9
  -8   0  -1 13.9337 1.71654  10
   8   0   1 16.3683 1.40495   9
   8   0   1 13.7818 1.63304   6
   8   0   1 18.7838 2.05514   7
  -8   0  -1 16.6819 1.99280  12
   8   0   1 16.2763 1.95133  13
  -8   0  -1 15.5417 1.72106   9
   8   0   1 14.7722 1.87258  10
  -9   0  -1 11.9323 1.67078   3
   9   0   1 11.7644 1.73939   6
  -9   0  -1 11.5557 2.14130   5
  -9   0  -1 12.9997 1.56887   9
   9   0   1 12.7523 1.95613  13
   9   0   1 13.4053 1.69275   7
  -9   0  -1 14.8775 2.23903  12
  10   0   1 15.5070 2.20968  13
 -10   0  -1 16.8654 1.90342   9
 -10   0  -1 12.1623 2.86109   5
  10   0   1 14.2172 1.90865   7
 -10   0  -1 14.7066 2.02068   3
 -10   0  -1 17.3874 2.36535   6
 -10   0  -1 20.2229 2.76504  12
 -11   0  -1 347.059 12.3496   3
 -11   0  -1 312.068 8.58174   9
  11   0   1 288.182 9.03776  13
  11   0   1 303.816 8.85584   7
 -11   0  -1 300.337 8.90968   6
 -11   0  -1 313.326 9.93001  12
 -12   0  -1 15.2515 2.61653   9
 -12   0  -1 15.8377 2.74079  10
 -12   0  -1 19.2425 3.59455  12
  12   0   1 18.2000 2.62451   7
  12   0   1 19.1787 2.70752  13
 -12   0  -1 21.0261 2.85466   6
 -13   0  -1 41.9921 3.93921   6
  13   0   1 57.4911 4.62029  13
 -13  -1   1 110.614 7.45013  12
 -13  -1   1 99.4203 5.66892  10
  13  -1  -1 101.944 5.48649   7
 -13  -1   1 112.196 5.52555   6
  13  -1  -1 106.807 5.32667  13
  13   1  -1 101.984 5.44023  13
 -13   1   1 89.4961 6.97257  12
  13   1  -1 95.6303 5.64163   7
 -13   1   1 96.6924 5.25235  10
 -13   1   1 94.7586 5.03618   6
 -12  -1   1 51.4621 4.11650  10
 -12  -1   1 61.1430 4.04389   6
 -12  -1   1 58.7154 5.50177  12
  12  -1  -1 49.0890 4.00488  13
  12  -1  -1 55.1698 4.08160   7
 -12   1   1 45.5667 5.05978  12
 -12   1   1 53.4475 3.90565   9
  12   1  -1 52.4684 4.12871  13
 -12   1   1 60.2990 3.87758   6
  12   1  -1 51.2395 4.24218   7
 -12   1   1 55.5768 4.07844  10
 -11  -1   1 105.225 4.69433   3
 -11  -1   1 103.220 4.58363  10
 -11  -1   1 105.647 4.13790   9
  11  -1  -1 100.067 4.62918  13
 -11  -1   1 102.947 4.38994   6
  11  -1  -1 101.006 4.49300   7
 -11  -1   1 103.163 5.53301  12
 -11   1   1 107.536 4.09201   9
 -11   1   1 104.020 5.51455  12
 -11   1   1 109.366 4.40098  10
 -11   1   1 105.014 4.30604   6
 -11   1   1 108.459 4.58061   3
  11   1  -1 106.672 4.85991  13
  11   1  -1 86.7815 7.24472   7
 -10  -1   1 246.399 7.27695  10
 -10  -1   1 262.476 8.08826   5
 -10  -1   1 252.960 7.10605   6
  10  -1  -1 248.886 7.10946   7
  10  -1  -1 242.053 7.41177  13
 -10  -1   1 251.472 6.81666   9
 -10  -1   1 251.947 8.14476   2
 -10  -1   1 254.538 7.10457   3
 -10  -1   1 248.957 8.05916  12
 -10   1   1 248.343 7.00827   3
 -10   1   1 254.790 7.98108  12
 -10   1   1 252.728 6.95433   6
 -10   1   1 260.527 7.78567   5
 -10   1   1 260.026 6.78386   9
  10   1  -1 249.724 7.69848  13
  10   1  -1 255.042 7.32931   7
 -10   1   1 253.845 8.20694   2
  -9  -1   1 161.921 5.74761   2
  -9  -1   1 158.602 4.91773   6
   9  -1  -1 159.988 4.92825   7
  -9  -1   1 154.141 4.88538  10
   9  -1  -1 161.524 5.25635  13
  -9  -1   1 162.943 5.59925   6
  -9  -1   1 158.745 5.58108  12
  -9  -1   1 164.763 4.89435   3
  -9  -1   1 154.888 5.50017   5
  -9  -1   1 152.241 4.57518   9
  -9  -1   1 148.244 5.10434  10
   9   1  -1 158.385 4.99103  10
   9   1  -1 163.254 5.38895  13
  -9   1   1 154.298 4.70612   6
  -9   1   1 146.427 4.81760  10
  -9   1   1 157.341 4.94378   6
  -9   1   1 155.533 4.71183   3
  -9   1   1 160.920 5.79525   2
   9   1  -1 159.182 4.80188   6
  -9   1   1 166.188 5.41691   5
  -9   1   1 159.402 4.46824   9
   9   1  -1 157.340 5.07755   7
  -9   1   1 151.440 5.43703  12
   8  -1  -1 541.676 11.9764  10
  -8  -1   1 521.574 13.2296  12
  -8  -1   1 530.466 12.3673   9
  -8  -1   1 508.737 12.7344  10
  -8  -1   1 549.078 13.0503   6
  -8  -1   1 548.991 13.2116   5
  -8  -1   1 537.986 13.3663   2
  -8  -1   1 524.808 12.6787   6
   8  -1  -1 551.004 13.0048  13
  -8  -1   1 536.460 12.5903   3
   8  -1  -1 531.612 12.6429   7
   8   1  -1 506.838 12.1803   6
  -8   1   1 517.149 11.7920   9
   8   1  -1 503.519 12.3315   7
  -8   1   1 532.621 12.5623   5
  -8   1   1 508.032 12.0362   6
   8   1  -1 486.561 13.2323  13
   8   1  -1 519.170 11.8905  10
  -8   1   1 512.299 11.9876   3
  -8   1   1 502.018 12.1534  10
  -8   1   1 519.230 12.7389  12
  -8   1   1 524.918 12.5146  11
  -8   1   1 532.487 12.2606   6
   7  -1  -1 816.626 17.6573  13
  -7  -1   1 763.813 17.7556  11
  -7  -1   1 741.254 17.7858  12
  -7  -1   1 790.540 17.6338   6
   7  -1  -1 774.074 17.6426   8
  -7  -1   1 721.580 17.3331  10
   7  -1  -1 702.442 17.0679   6
  -7  -1   1 687.447 18.5495   2
  -7  -1   1 762.206 17.3694   6
  -7  -1   1 786.665 17.0944   9
   7  -1  -1 769.455 17.3424   7
   7  -1  -1 820.797 16.8567  10
  -7  -1   1 772.880 17.2734   3
  -7   1   1 770.974 17.9303  10
   7   1  -1 815.098 17.7901  10
  -7   1   1 766.194 18.3249  12
   7   1  -1 795.826 18.0450   6
  -7   1   1 792.910 17.7898   3
  -7   1   1 796.393 18.0102   6
  -7   1   1 785.082 18.1609  11
   7   1  -1 820.656 18.4562  13
   7   1  -1 785.102 18.1562   7
   7   1  -1 809.525 17.2048   9
  -6  -1   1 496.973 11.5060   3
  -6  -1   1 474.561 11.5792  10
   6  -1  -1 496.428 11.5890   7
  -6  -1   1 518.503 11.8079   6
   6  -1  -1 512.658 11.1919  10
   6  -1  -1 518.201 11.8436  13
  -6  -1   1 520.497 11.9986  11
  -6  -1   1 496.911 11.3897   9
  -6  -1   1 493.765 11.6208   6
  -6  -1   1 498.636 11.9422   8
  -6  -1   1 496.260 12.0660   2
   6  -1  -1 500.319 11.8265   8
  -6   1   1 506.124 11.4504   6
   6   1  -1 501.752 10.9550   3
   6   1  -1 507.520 10.8070   9
  -6   1   1 495.968 11.0562   9
   6   1  -1 478.542 11.5294   7
   6   1  -1 494.135 10.8357   3
  -6   1   1 485.991 11.1906   3
   6   1  -1 492.344 11.2495  10
  -6   1   1 462.585 11.2746  10
  -6   1   1 503.068 11.5736  11
   6   1  -1 484.869 11.4397   6
   6   1  -1 498.181 10.9011   9
   6   1  -1 502.819 11.7730  13
   5  -1  -1 1059.68 24.0351   8
  -5  -1   1 1054.38 23.8650   6
  -5  -1   1 1059.27 24.1511  12
   5  -1  -1 1137.77 24.0430  13
  -5  -1   1 1063.73 23.9595   6
   5  -1  -1 1129.87 23.7285  14
  -5  -1   1 1130.22 24.2073  11
  -5  -1   1 1049.08 23.8566  10
  -5  -1   1 1055.89 23.7679   3
  -5  -1   1 1067.44 23.6402   9
   5  -1  -1 1131.50 23.5368  10
  -5  -1   1 1106.83 24.0801   8
  -5  -1   1 1030.42 24.2086   2
   5   1  -1 1070.85 24.0127   6
   5   1  -1 1108.55 23.5288   9
  -5   1   1 1147.24 24.1395  11
   5   1  -1 1058.98 23.5726   3
  -5   1   1 1043.71 23.8440  10
   5   1  -1 1072.29 23.6572   3
   5   1  -1 1093.49 23.6178   9
  -5   1   1 1065.46 23.7419   3
   5   1  -1 1161.94 24.3389  13
   5   1  -1 1051.24 24.0957   7
  -5   1   1 1083.66 24.2793   8
   5   1  -1 1106.73 23.8902  10
  -5   1   1 1074.73 23.6421   9
  -5   1   1 1100.75 23.9694   6
  -4  -1   1 454.254 10.2606   6
  -4  -1   1 447.196 10.1606   3
  -4  -1   1 432.951 10.2769   6
   4  -1  -1 476.836 10.1200  14
  -4  -1   1 477.917 10.5400  11
   4  -1  -1 463.716 9.95399  10
  -4  -1   1 461.263 10.3942   8
   4  -1  -1 436.391 10.4271   8
  -4  -1   1 437.012 10.5028  12
  -4  -1   1 452.464 10.2440  10
  -4  -1   1 440.798 10.5280   2
   4  -1  -1 457.738 10.2387   7
  -4  -1   1 450.675 10.0588   9
  -4   1   1 449.490 10.3450   8
   4   1  -1 449.180 9.87600   3
   4   1  -1 449.916 9.87632   9
   4   1  -1 444.443 9.92755   3
  -4   1   1 462.035 10.2106   7
   4   1  -1 459.937 9.81782   9
   4   1  -1 450.177 10.2605   7
   4   1  -1 435.477 10.1580   6
  -4   1   1 441.736 10.0757   6
  -4   1   1 458.686 9.82319   9
  -4   1   1 448.601 9.88649   3
   4   1  -1 448.550 10.0714  10
  -4   1   1 425.740 9.97151  10
   3  -1  -1 189.119 4.32659   7
  -3  -1   1 173.948 4.34503   6
  -3  -1   1 180.552 4.25060   3
  -3  -1   1 184.759 4.18478   9
  -3  -1   1 178.984 4.47893  12
  -3  -1   1 180.374 4.32009  10
   3  -1  -1 180.405 4.42044   8
  -3  -1   1 178.145 4.52073   2
   3  -1  -1 192.405 4.21184  14
  -3  -1   1 180.029 4.32768   6
  -3  -1   1 189.149 4.41683   8
   3   1  -1 185.762 4.37571  10
  -3   1   1 186.871 4.13603   3
   3   1  -1 187.845 4.26475   3
   3   1  -1 183.817 4.49365   7
   3   1  -1 179.652 4.43076   6
  -3   1   1 178.436 4.23288  10
   3   1  -1 185.821 4.23507   9
   3   1  -1 187.831 4.28264   3
  -3   1   1 188.472 4.55461   8
  -3   1   1 184.051 4.30001   6
   3   1  -1 193.395 4.21058   9
  -3   1   1 194.323 4.44012   7
  -3   1   1 191.560 4.11351   9
  -2  -1   1 2880.26 68.1581   1
  -2   1   1 2707.31 61.2315   1
  -2   1   1 2864.18 61.6676   1
   1  -1   1 3919.76 89.0028   1
  -1  -1  -1 3966.69 90.5690   1
  -1   1  -1 3793.69 89.7095   1
   1   1   1 4227.38 91.8455   1
   2  -1   1 572.808 12.9532   5
  -2  -1  -1 578.402 13.1105   5
  -2  -1  -1 604.850 13.1792   6
  -2  -1  -1 598.616 13.1213  11
  -2  -1  -1 609.695 12.9731   8
  -2  -1  -1 576.731 13.0114   3
   2  -1   1 594.954 13.1036   6
  -2  -1  -1 608.690 13.0914  10
   2  -1   1 585.474 12.9119  11
   2  -1   1 569.537 13.0582   8
   2  -1   1 607.117 12.8136   9
   2  -1   1 606.545 12.9374  14
   2  -1   1 577.157 12.8468   3
  -2  -1  -1 561.225 12.9130   9
  -2   1  -1 608.293 13.3878   3
  -2   1  -1 616.894 13.3292   9
  -2   1  -1 627.310 13.4139  11
   2   1   1 618.024 13.4885   3
   2   1   1 611.182 13.6284  11
   2   1   1 609.333 13.4393   8
  -2   1  -1 602.567 13.4467   5
   2   1   1 603.919 13.6221   6
  -2   1  -1 610.781 13.5194   6
   2   1   1 628.691 13.3954   9
   2   1   1 613.024 13.5622  10
  -2   1  -1 600.840 13.5081  10
  -3  -1  -1 1943.32 41.0382   8
   3  -1   1 1880.24 41.1193   6
  -3  -1  -1 1940.21 41.1164  10
   3  -1   1 1886.58 40.9520  11
  -3  -1  -1 1873.68 41.1668   5
  -3  -1  -1 1936.05 41.1655  11
   3  -1   1 1805.65 40.8854   7
   3  -1   1 1845.75 41.0801   8
  -3  -1  -1 1920.73 41.2417   6
   3   1   1 1815.20 40.7622   6
  -3   1  -1 1929.67 40.5735  11
  -3   1  -1 1867.32 40.6666  10
  -3   1  -1 1967.85 40.7381   6
  -3   1  -1 1869.21 40.6176   5
   3   1   1 1854.92 40.8011  11
  -3   1  -1 1875.30 40.8031   8
   3   1   1 1857.08 40.6119   8
   3   1   1 1836.16 40.6804  10
  -4  -1  -1 885.442 19.2387   9
  -4  -1  -1 901.550 19.5973   5
   4  -1   1 831.844 19.4414   8
  -4  -1  -1 855.578 19.3788   3
   4  -1   1 847.396 19.2378   7
  -4  -1  -1 885.380 19.6574   6
   4  -1   1 838.291 19.4457   6
  -4  -1  -1 931.637 19.5898  11
  -4  -1  -1 891.647 19.5160  10
  -4  -1  -1 889.614 19.4601   8
   4  -1   1 856.335 19.0464   3
  -4   1  -1 908.966 19.6170   8
   4   1   1 874.847 19.1723   3
   4   1   1 865.853 19.3886  10
   4   1   1 912.264 19.0611   9
  -4   1  -1 875.914 19.2469   3
   4   1   1 834.859 19.4840   6
  -4   1  -1 878.017 19.3657   5
  -4   1  -1 896.097 19.3031  11
   4   1   1 831.293 19.6259   8
  -4   1  -1 856.625 19.3677  10
  -4   1  -1 882.518 19.4602   6
   4   1   1 869.260 19.5448  11
  -4   1  -1 857.630 19.1033   9
  -5  -1  -1 430.726 10.0427  11
   5  -1   1 435.127 9.40158   3
   5  -1   1 434.515 10.0005  13
   5  -1   1 413.800 9.93860   8
  -5  -1  -1 425.736 9.99399   8
  -5  -1  -1 415.633 9.65602   9
  -5  -1  -1 404.961 9.79944   3
   5  -1   1 414.091 9.71193  10
  -5  -1  -1 401.174 9.93018  10
  -5  -1  -1 425.558 10.0788   5
   5  -1   1 400.559 9.74236   7
  -5  -1  -1 431.949 10.2069   6
   5  -1   1 441.219 9.34180   9
  -5  -1  -1 419.884 10.0314  12
   5  -1   1 407.565 9.88228   6
  -5   1  -1 428.120 10.0415   5
  -5   1  -1 439.829 9.98375  11
   5   1   1 415.863 10.0636   7
   5   1   1 420.963 10.0162   8
   5   1   1 411.659 10.1401   6
  -5   1  -1 437.717 9.92821   3
  -5   1  -1 422.054 10.0433  10
   5   1   1 424.945 10.2220  11
   5   1   1 438.834 9.70658   3
   5   1   1 450.013 9.59801   9
  -5   1  -1 408.451 10.4410   6
  -5   1  -1 439.719 10.3468   8
  -5   1  -1 425.707 9.73506   9
  -6  -1  -1 216.423 5.57057   3
   6  -1   1 214.920 4.98955   3
  -6  -1  -1 199.282 5.76069  12
   6  -1   1 212.122 5.71712   8
  -6  -1  -1 211.980 5.36715   9
   6  -1   1 211.117 5.45812   7
  -6  -1  -1 214.816 5.99640   6
   6  -1   1 216.796 4.92294   9
  -6  -1  -1 223.949 5.89177  11
   6  -1   1 214.955 5.75966  13
   6  -1   1 212.978 5.42525  10
  -6  -1  -1 208.343 5.75044  10
   6  -1   1 200.757 5.58689   6
  -6   1  -1 221.093 5.84121   5
   6   1   1 222.240 5.87383   7
  -6   1  -1 219.033 5.77192  11
   6   1   1 230.271 5.23535   9
  -6   1  -1 218.813 5.48880   9
   6   1   1 221.521 6.10425  13
   6   1   1 213.502 5.91813   6
  -6   1  -1 227.875 5.92582   6
  -6   1  -1 223.003 5.87028  10
  -6   1  -1 218.242 5.66530   3
   6   1   1 224.670 5.32609   3
  -7  -1  -1 713.904 16.5519   9
   7  -1   1 755.327 17.0611  13
  -7  -1  -1 745.565 16.8377   3
  -7  -1  -1 709.479 17.0142  10
  -7  -1  -1 748.367 17.1730   5
   7  -1   1 715.043 16.9523   8
  -7  -1  -1 748.617 17.2958   6
  -7  -1  -1 696.606 17.1445  12
   7  -1   1 726.685 16.0259   3
   7  -1   1 739.574 16.5994  10
   7  -1   1 729.274 16.8339   6
   7  -1   1 722.540 16.6431   7
   7  -1   1 736.628 16.1946   3
   7   1   1 745.655 17.2027   6
   7   1   1 734.771 16.9235  10
   7   1   1 741.453 17.3866  13
   7   1   1 729.066 17.0405   7
  -7   1  -1 726.665 17.0712  10
   7   1   1 756.103 16.6711   3
   7   1   1 749.774 16.3690   3
  -7   1  -1 746.633 16.9163   3
   7   1   1 750.081 16.2753   9
  -7   1  -1 671.242 17.6039   5
  -7   1  -1 744.765 16.6708   9
  -7   1  -1 744.298 17.0130  11
  -7   1  -1 751.615 17.0996   6
   8  -1   1 179.801 5.62488  13
  -8  -1  -1 175.564 5.28045   3
   8  -1   1 176.807 5.28493   6
  -8  -1  -1 182.651 5.91716   6
  -8  -1  -1 178.769 5.04893   9
  -8  -1  -1 175.850 5.69284  10
  -8  -1  -1 176.162 5.75392  12
  -8  -1  -1 191.315 5.82675   5
   8  -1   1 177.350 5.49292   8
   8  -1   1 180.163 5.13493   7
  -8   1  -1 172.253 5.41584   5
   8   1   1 179.562 5.68876  13
  -8   1  -1 155.468 5.64899   3
  -8   1  -1 181.094 5.40849   6
   8   1   1 175.641 5.07724  10
  -8   1  -1 173.938 5.33207  10
   8   1   1 178.650 4.37087   3
   8   1   1 175.492 5.42755   6
  -8   1  -1 171.851 5.51158  11
   8   1   1 180.399 4.59861   9
   8   1   1 175.997 4.67161   3
   8   1   1 176.445 5.29723   7
   8   1   1 180.492 4.31226   9
  -8   1  -1 179.856 4.88583   9
  -9  -1  -1 218.845 7.03925  12
  -9  -1  -1 224.400 7.06765   5
  -9  -1  -1 221.609 6.16996   9
   9  -1   1 218.080 6.25360   7
   9  -1   1 219.394 6.67436  13
  -9  -1  -1 220.729 6.45344   3
   9  -1   1 222.437 6.37977   6
  -9  -1  -1 215.317 6.49579   6
  -9   1  -1 219.804 6.09281   9
   9   1   1 221.394 5.30207   3
   9   1   1 220.914 6.53199   7
   9   1   1 225.731 6.99391  13
   9   1   1 230.633 5.51923   9
   9   1   1 216.705 7.29276   6
  -9   1  -1 225.861 6.42278   3
  -9   1  -1 220.686 7.01654  12
  -9   1  -1 218.033 6.78674   5
   9   1   1 231.000 5.54631   3
  10  -1   1 225.908 7.08359  13
 -10  -1  -1 222.437 7.01407   3
 -10  -1  -1 239.227 6.61112   9
 -10  -1  -1 231.096 7.72099  12
  10  -1   1 226.113 6.67053   7
 -10   1  -1 231.673 7.62844  12
 -10   1  -1 235.293 6.44654   9
  10   1   1 219.704 6.81708   7
  10   1   1 223.283 7.22496  13
 -10   1  -1 224.088 6.77548   6
 -10   1  -1 217.779 6.75340   3
 -10   1  -1 222.672 7.56470   5
  11  -1   1 84.8127 4.45958  13
  11  -1   1 96.9933 4.41086   7
 -11  -1  -1 89.8721 4.74358  10
 -11  -1  -1 90.7591 4.63357   6
 -11  -1  -1 88.5034 5.54249  12
 -11   1  -1 80.4244 4.68829   3
  11   1   1 80.9358 4.64261  13
 -11   1  -1 89.9936 4.24977   9
 -11   1  -1 88.7976 4.49833   6
  11   1   1 83.1971 4.60407   7
 -11   1  -1 90.3015 5.40081  12
 -12  -1  -1 88.2081 5.20255  10
 -12  -1  -1 88.1885 5.10488   6
  12  -1   1 82.8205 4.71515  13
 -12  -1  -1 84.0502 4.85501   9
 -12  -1  -1 81.6783 6.17072  12
  12  -1   1 77.5030 4.79916   7
  12   1   1 84.8384 4.93336   7
 -12   1  -1 85.3725 6.30034  12
 -12   1  -1 84.2527 4.78754   9
  12   1   1 88.6658 4.99678  13
 -12   1  -1 82.8801 4.97621   6
  13  -1   1 30.9829 3.94557  13
 -13  -1  -1 32.0169 4.40265   9
 -13  -1  -1 30.4437 3.64496   6
 -13   1  -1 41.7273 4.98675   6
  13   1   1 31.4817 4.23415  13
  13  -2  -1 50.3415 3.97395  13
 -13  -2   1 52.2111 4.76219   6
 -13  -2   1 52.0137 6.62476  12
 -13  -2   1 42.1856 4.84425  10
 -13   2   1 59.4376 6.24190  12
  13   2  -1 52.5582 5.13094   7
 -13   2   1 46.6100 4.22267   6
 -13   2   1 48.0875 4.44186  10
  13   2  -1 50.9333 4.58701  13
 -12  -2   1 47.2575 5.47155  12
  12  -2  -1 43.6799 3.83230   7
 -12  -2   1 44.3064 4.01024  10
 -12  -2   1 55.6649 3.82562   9
 -12  -2   1 51.5701 3.97104   6
  12  -2  -1 42.5416 3.79250  13
 -12   2   1 45.2333 3.68781  10
 -12   2   1 47.4125 3.60693   6
  12   2  -1 36.3952 3.91758  13
  12   2  -1 42.9361 4.19940   7
 -12   2   1 44.9650 5.22825  12
 -11  -2   1 6.44838 1.75224   9
 -11  -2   1 6.75977 2.09649   3
 -11  -2   1 9.68522 1.96122   6
  11  -2  -1 7.46862 1.97868  13
 -11  -2   1 7.65224 2.64755  12
 -11  -2   1 7.44277 1.95306  10
  11  -2  -1 7.34425 1.78963   7
 -11   2   1 8.21308 1.73118   6
 -11   2   1 8.57762 2.44119  12
  11   2  -1 10.7649 2.18640   7
 -11   2   1 8.13875 1.96480   3
 -11   2   1 8.63314 1.72450   9
  11   2  -1 9.37060 2.27312  13
  10  -2  -1 38.1884 2.89490   7
 -10  -2   1 38.1535 4.37131  12
 -10  -2   1 36.1834 2.64046   9
 -10  -2   1 39.0797 2.95846   6
 -10  -2   1 39.6586 2.94473   3
 -10  -2   1 34.9887 3.52604  10
 -10  -2   1 39.9196 3.93793   2
  10  -2  -1 40.0919 3.02956  13
 -10   2   1 35.3571 3.53869   5
  10   2  -1 40.8253 3.20741   7
 -10   2   1 47.4786 4.12405   2
  10   2  -1 40.5921 3.23148  13
 -10   2   1 35.9727 2.45888   9
 -10   2   1 34.0107 3.54587  12
 -10   2   1 41.5780 2.83096   3
 -10   2   1 32.5994 2.46755   6
  -9  -2   1 170.147 4.83350   9
  -9  -2   1 155.384 5.40695  10
  -9  -2   1 162.038 5.80878   5
   9  -2  -1 168.302 4.74809   6
  -9  -2   1 161.141 6.18764   6
  -9  -2   1 168.060 5.90194   2
  -9  -2   1 160.483 5.75198  12
   9  -2  -1 163.986 4.97356   7
  -9  -2   1 162.008 5.13433   6
  -9  -2   1 164.562 5.15233  10
   9  -2  -1 168.228 5.28120  13
  -9  -2   1 161.123 5.05554   3
  -9   2   1 171.390 5.09628  10
  -9   2   1 174.659 6.04291   2
  -9   2   1 175.580 5.84377  12
  -9   2   1 179.277 5.58919   5
  -9   2   1 171.955 5.01679   3
   9   2  -1 172.556 5.78791  13
  -9   2   1 178.264 5.00837   6
  -9   2   1 181.182 4.98573   6
   9   2  -1 166.633 5.48830   7
   9   2  -1 178.000 5.31244   6
  -9   2   1 169.911 4.74918   9
  -8  -2   1 127.041 4.23300  10
  -8  -2   1 135.185 4.73408   6
  -8  -2   1 133.695 4.77656   5
   8  -2  -1 137.834 4.42134  13
  -8  -2   1 134.868 3.94527   9
  -8  -2   1 137.374 4.15715   3
  -8  -2   1 127.895 4.35071  10
   8  -2  -1 132.293 4.08251   7
  -8  -2   1 133.796 4.80590   2
   8  -2  -1 127.804 4.45348   8
  -8  -2   1 130.502 4.23321   6
  -8  -2   1 129.324 4.77147  12
  -8   2   1 140.830 4.03683   3
   8   2  -1 137.738 4.35164   6
   8   2  -1 136.744 3.30951   9
   8   2  -1 137.885 4.77454  13
  -8   2   1 141.522 4.50498   5
   8   2  -1 132.780 4.50617   7
  -8   2   1 135.158 4.00000   6
  -8   2   1 136.985 4.67614  12
   8   2  -1 145.594 3.42377   9
   8   2  -1 135.595 4.06338  10
  -8   2   1 132.368 4.09550  10
   8   2  -1 141.221 3.46800   3
  -8   2   1 138.069 3.80555   9
  -8   2   1 140.580 4.47872  11
   7  -2  -1 5.04548 1.22143  13
   7  -2  -1 2.57148 0.91666   7
  -7  -2   1 3.79669 1.23216   6
  -7  -2   1 4.75103 0.87121   3
  -7  -2   1 5.13748 1.00978  10
   7  -2  -1 4.82546 1.14241   8
  -7  -2   1 4.26396 1.08792  10
  -7  -2   1 4.38246 1.06141   6
  -7  -2   1 5.04359 0.86498   9
  -7  -2   1 5.10637 1.34780  12
  -7  -2   1 2.45348 1.94225   2
  -7   2   1 3.22231 1.10883  11
  -7   2   1 3.55004 0.65986   9
   7   2  -1 4.13564 0.90132  10
   7   2  -1 3.83033 0.61456   9
   7   2  -1 3.75146 1.02523   6
  -7   2   1 3.13623 0.73497   3
   7   2  -1 3.40948 1.16167  13
   7   2  -1 4.65171 0.53853   3
   7   2  -1 3.41866 0.52262   9
  -7   2   1 4.29435 0.85250   6
  -7   2   1 4.45384 0.90580  10
   7   2  -1 4.25528 1.10825   7
   7   2  -1 3.58612 0.65583   3
   6  -2  -1 377.480 8.72558  14
  -6  -2   1 363.648 9.30197  12
   6  -2  -1 372.734 8.81064   7
  -6  -2   1 372.475 8.69810   9
  -6  -2   1 369.800 8.86104   3
   6  -2  -1 373.929 9.14451   8
  -6  -2   1 351.432 8.94066  10
  -6  -2   1 377.059 9.35440  11
  -6  -2   1 379.991 9.15974   6
  -6  -2   1 420.483 9.79330   8
  -6  -2   1 364.430 8.96774  10
  -6  -2   1 361.931 8.97226   6
  -6  -2   1 370.026 9.34050   2
   6  -2  -1 382.913 9.03421  13
   6   2  -1 365.393 9.01490   7
  -6   2   1 359.102 8.64095  10
   6   2  -1 382.588 8.30666   9
  -6   2   1 380.901 8.84846  11
   6   2  -1 364.260 8.75198  10
  -6   2   1 375.519 8.52769   3
   6   2  -1 369.543 8.42624   9
   6   2  -1 370.010 9.19650  13
  -6   2   1 372.104 8.37401   9
   6   2  -1 372.315 8.39007   3
   6   2  -1 361.204 8.92644   6
  -6   2   1 377.385 8.63358   6
   6   2  -1 370.151 8.49984   3
   5  -2  -1 732.437 16.9942   8
  -5  -2   1 738.745 16.8661  10
  -5  -2   1 751.977 16.6495   9
  -5  -2   1 774.889 16.9946   8
   5  -2  -1 765.723 16.8981  13
  -5  -2   1 717.853 16.8608  10
  -5  -2   1 746.149 16.9119   6
   5  -2  -1 791.498 16.6888  14
  -5  -2   1 752.965 17.2035   2
  -5  -2   1 720.828 17.1271  12
  -5  -2   1 735.886 16.7759   3
  -5  -2   1 791.793 17.2586  11
   5  -2  -1 753.366 16.7346   7
  -5   2   1 765.281 16.9020   3
   5   2  -1 772.284 16.9774   9
  -5   2   1 799.700 17.2902   7
   5   2  -1 773.484 16.9970   3
  -5   2   1 785.000 17.2399  11
  -5   2   1 766.309 16.8207   9
   5   2  -1 777.400 17.2627  10
   5   2  -1 786.831 16.8967   9
  -5   2   1 777.935 17.0640   6
  -5   2   1 760.615 17.5918   8
   5   2  -1 752.250 17.3631   6
  -5   2   1 746.502 17.0533  10
   5   2  -1 763.533 17.4301   7
   5   2  -1 801.248 17.6123  13
   5   2  -1 757.033 17.0482   3
  -4  -2   1 71.5251 2.43622  11
  -4  -2   1 71.0422 2.13454   3
   4  -2  -1 69.3938 1.89797   6
  -4  -2   1 72.5203 2.02834   9
   4  -2  -1 77.8343 2.05108  14
   4  -2  -1 75.3418 2.10833   7
  -4  -2   1 71.5905 2.40818   2
  -4  -2   1 71.7821 2.27942   6
  -4  -2   1 71.1130 2.22189  10
  -4  -2   1 74.6758 2.24488   8
  -4  -2   1 75.7429 2.32025   6
  -4   2   1 72.1875 1.95713  10
   4   2  -1 69.0182 2.03589   3
  -4   2   1 73.6861 1.75177   9
   4   2  -1 74.3128 2.01596   3
  -4   2   1 72.2328 1.93800   6
  -4   2   1 80.3328 2.47768   8
   4   2  -1 68.9332 2.24552   6
  -4   2   1 72.0218 1.79608   3
   4   2  -1 71.6137 1.96880   9
  -4   2   1 72.9753 2.12320   7
  -3  -2   1 2178.18 48.1788  10
  -3  -2   1 2287.11 48.4039  11
   3  -2  -1 2300.39 48.0093  14
  -3  -2   1 2182.92 48.2092   6
  -3  -2   1 2188.27 48.3336  12
   3   2  -1 2158.02 47.9569   6
   3   2  -1 2171.40 47.9763   7
  -3   2   1 2270.45 48.0588   8
   3   2  -1 2261.42 47.9962  12
  -2  -2   1 1455.74 32.2772  10
   2  -2  -1 1554.47 32.1817  14
  -2  -2   1 1468.29 32.1864   9
  -2  -2   1 1481.66 32.3325   6
   2   2  -1 1419.86 30.0659   9
   2   2  -1 1390.14 30.2509   6
   2   2  -1 1378.40 30.2739   2
   2   2  -1 1382.58 30.1898  10
   0  -2   1 2299.80 56.2929   1
   0  -2  -1 2508.31 57.4312   1
   0   2   1 2422.62 55.4846   1
   0   2  -1 2233.11 55.0099   1
   1  -2   1 4784.23 109.135   1
  -1  -2  -1 5009.40 113.402   1
   1   2   1 4999.68 112.570   1
  -1   2  -1 4773.21 109.277   1
   2  -2   1 454.605 10.3305   3
  -2  -2  -1 459.631 10.5267   3
  -2  -2  -1 470.312 10.6669   5
   2  -2   1 470.880 10.2958   9
  -2  -2  -1 457.216 10.4326   9
  -2  -2  -1 485.302 10.6882  11
   2  -2   1 469.014 10.5004   6
   2  -2   1 456.575 10.2429   7
  -2  -2  -1 474.492 10.4112   8
  -2  -2  -1 489.446 10.6195  10
   2  -2   1 498.905 10.4313  14
  -2  -2  -1 466.842 10.5441  12
   2  -2   1 466.345 10.2570  11
  -2   2  -1 457.636 10.0177   6
   2   2   1 465.551 10.0663   9
   2   2   1 446.421 10.3395  11
   2   2   1 451.585 10.3097   6
  -2   2  -1 446.925 9.94682   9
  -2   2  -1 455.949 10.0747  10
   2   2   1 443.461 10.2317  10
  -2   2  -1 458.767 9.99275   5
  -2   2  -1 460.313 9.91164  11
  -2   2  -1 448.424 9.99714   3
  -2   2  -1 462.159 10.3654   8
   2   2   1 452.023 10.1633   3
  -3  -2  -1 43.2027 1.71035   6
   3  -2   1 41.3350 1.23437   7
  -3  -2  -1 44.6782 1.58522  12
  -3  -2  -1 40.6757 1.36306   9
   3  -2   1 44.5307 1.39769  14
   3  -2   1 43.5080 1.22043   3
  -3  -2  -1 40.6111 1.63858  11
  -3  -2  -1 41.8096 1.59365  10
   3  -2   1 40.7917 1.24605  11
  -3  -2  -1 41.1236 1.47433   3
  -3  -2  -1 38.3627 1.60122   5
   3  -2   1 39.8905 1.51155   6
   3  -2   1 37.9838 1.55901   8
  -3   2  -1 34.3342 1.27553  10
  -3   2  -1 36.1275 1.13896  11
  -3   2  -1 34.1288 1.19546   5
   3   2   1 34.0182 1.40777  10
   3   2   1 31.5150 1.44815   6
   3   2   1 37.4536 1.21156   9
  -3   2  -1 35.7001 1.55780   8
  -3   2  -1 37.4691 1.24953   6
  -3   2  -1 36.8402 1.17664   3
  -3   2  -1 36.0788 1.09548   9
   3   2   1 39.4450 1.33431   3
   3   2   1 33.7378 1.51715  11
   4  -2   1 466.803 10.5518   7
   4  -2   1 460.694 10.4147   3
  -4  -2  -1 483.206 10.8127   8
  -4  -2  -1 463.780 10.9488  12
  -4  -2  -1 486.318 11.0946   6
   4  -2   1 491.837 10.7082  14
   4  -2   1 468.625 10.9469   8
  -4  -2  -1 472.834 10.9252  10
   4  -2   1 488.837 10.3798   9
  -4  -2  -1 461.187 10.8047   3
   4  -2   1 457.329 10.6628  10
  -4  -2  -1 453.270 10.7041   9
   4  -2   1 448.976 10.8217   6
  -4  -2  -1 482.234 11.0717   5
  -4  -2  -1 481.885 11.0563  11
  -4   2  -1 491.106 10.9142   9
   4   2   1 492.560 11.3220  10
  -4   2  -1 491.044 11.1191   5
  -4   2  -1 482.188 11.0238   3
   4   2   1 499.578 11.0005   9
   4   2   1 467.511 11.3926   6
  -4   2  -1 480.522 11.1807  10
   4   2   1 501.186 11.1503   3
  -4   2  -1 498.927 11.0332  11
  -4   2  -1 506.450 11.1598   6
  -4   2  -1 497.236 11.5310   8
   5  -2   1 465.367 10.7527  13
  -5  -2  -1 470.359 11.0396   5
   5  -2   1 474.224 10.1877   9
   5  -2   1 454.612 10.4637   7
  -5  -2  -1 451.191 10.9517  12
  -5  -2  -1 464.278 10.5803   9
  -5  -2  -1 463.035 10.8853  10
   5  -2   1 465.485 10.2325   3
  -5  -2  -1 466.791 11.0994   6
  -5  -2  -1 459.589 10.7477   3
   5  -2   1 452.173 10.5444  10
  -5  -2  -1 470.655 10.8166   8
   5  -2   1 432.970 10.7124   6
   5  -2   1 449.374 10.8640   8
  -5  -2  -1 468.947 11.0235  11
  -5   2  -1 448.824 10.1173   9
   5   2   1 441.250 10.5343  10
   5   2   1 465.778 10.1069   9
  -5   2  -1 441.656 10.3658   5
   5   2   1 453.991 10.2624   3
   5   2   1 436.532 10.6813   6
  -5   2  -1 444.011 10.4110  10
  -5   2  -1 466.011 10.4141   6
   5   2   1 428.791 10.7339  11
  -5   2  -1 453.427 10.2766   3
  -5   2  -1 452.327 10.2748  11
  -5   2  -1 443.663 10.8524   8
   6  -2   1 229.832 5.93901  13
  -6  -2  -1 220.501 5.84100   3
  -6  -2  -1 219.842 6.16035   5
   6  -2   1 223.769 5.59980  10
   6  -2   1 215.390 5.96565   8
  -6  -2  -1 228.795 6.34935   6
  -6  -2  -1 224.575 5.65401   9
  -6  -2  -1 219.055 6.12766  12
   6  -2   1 228.015 5.60170   7
  -6  -2  -1 229.345 6.09202  10
   6  -2   1 222.828 5.14974   3
   6  -2   1 207.641 5.76625   6
  -6  -2  -1 224.037 6.21336  11
   6  -2   1 225.461 5.11183   9
  -6   2  -1 228.766 5.77493  11
  -6   2  -1 229.371 5.88219   5
  -6   2  -1 221.048 5.85033  10
  -6   2  -1 219.244 5.73487   3
  -6   2  -1 233.226 5.84917   6
   6   2   1 220.630 6.06720   7
   6   2   1 225.253 5.95845  10
   6   2   1 222.667 6.16605   6
   6   2   1 230.188 5.56458   3
   6   2   1 236.715 5.43692   9
  -6   2  -1 229.722 5.56294   9
   7  -2   1 166.134 4.96440   6
  -7  -2  -1 175.125 5.42536   5
   7  -2   1 180.793 5.16238  13
   7  -2   1 176.237 4.77242   7
  -7  -2  -1 174.773 4.82586   9
  -7  -2  -1 178.334 5.05490   3
   7  -2   1 175.017 4.71246  10
   7  -2   1 174.583 5.22977   8
  -7  -2  -1 173.818 5.32759  10
  -7  -2  -1 178.250 5.64143   6
  -7  -2  -1 169.998 5.40280  12
  -7   2  -1 183.461 5.23133  10
  -7   2  -1 187.226 5.12549   3
   7   2   1 183.390 5.56103   6
  -7   2  -1 189.994 4.89162   9
  -7   2  -1 192.680 5.18236   6
   7   2   1 179.810 5.66611  13
  -7   2  -1 183.762 5.14725  11
   7   2   1 190.913 4.73023   3
   7   2   1 179.157 5.39847   7
   7   2   1 191.019 5.10099   3
  -7   2  -1 193.198 5.30250   5
   7   2   1 188.363 4.60033   9
  -8  -2  -1 285.064 7.17303   9
   8  -2   1 284.604 7.54180  13
  -8  -2  -1 275.094 7.58160   6
  -8  -2  -1 268.250 7.90602  12
  -8  -2  -1 247.947 8.48740  10
   8  -2   1 287.231 7.12677   7
  -8  -2  -1 277.294 8.19903   6
  -8  -2  -1 268.890 7.86217   5
  -8  -2  -1 283.402 7.46279   3
   8  -2   1 277.107 7.27368   6
   8  -2   1 287.003 6.98362  10
   8  -2   1 275.936 7.61991   8
  -8   2  -1 281.610 7.51466   5
   8   2   1 278.879 7.02826   3
   8   2   1 282.801 6.90411   9
  -8   2  -1 282.167 7.27430   6
   8   2   1 275.447 6.56166   9
   8   2   1 280.579 8.06437   6
   8   2   1 282.306 6.68422   3
   8   2   1 281.114 7.41819  10
  -8   2  -1 276.379 7.40315  10
  -8   2  -1 279.368 7.03418   9
   8   2   1 274.551 7.90380  13
  -8   2  -1 281.332 7.42715  11
   8   2   1 276.446 7.57776   7
   9  -2   1 68.6287 3.45177  13
  -9  -2  -1 59.2442 4.08435   2
   9  -2   1 65.5318 3.21573   6
  -9  -2  -1 64.4941 3.03390   9
   9  -2   1 65.8453 3.03606   7
  -9  -2  -1 61.9837 3.32512   3
  -9  -2  -1 64.1693 3.43702   6
   9  -2   1 68.7563 3.57050   8
  -9  -2  -1 64.2184 3.95943  12
  -9  -2  -1 67.6727 4.25191   5
  -9   2  -1 66.3078 3.20723   3
  -9   2  -1 67.5599 2.91592   9
  -9   2  -1 68.7996 3.72392   5
   9   2   1 65.7029 3.78939  13
   9   2   1 66.6423 4.21424   6
   9   2   1 70.7500 2.61224   9
   9   2   1 69.1456 2.24676   3
   9   2   1 66.6534 3.63127   7
   9   2   1 63.7993 2.69616   3
  10  -2   1 38.3767 2.94730   7
 -10  -2  -1 40.1251 3.91908  12
 -10  -2  -1 34.2920 3.39858   3
 -10  -2  -1 36.6610 3.35975  10
 -10  -2  -1 35.1884 2.90803   9
 -10  -2  -1 33.5920 3.26413   6
  10  -2   1 27.6806 2.99523  13
 -10   2  -1 38.4592 3.14517   3
 -10   2  -1 47.8872 4.30381   5
  10   2   1 32.3186 3.41546   7
 -10   2  -1 39.4855 3.77813  12
 -10   2  -1 41.1095 2.83925   9
  10   2   1 35.7815 3.42001  13
 -11  -2  -1 170.463 6.33747  10
 -11  -2  -1 162.537 7.02353  12
  11  -2   1 164.580 5.62602   7
  11  -2   1 162.834 5.95914  13
 -11  -2  -1 159.343 6.23427   6
 -11  -2  -1 172.111 5.82134   9
 -11   2  -1 171.852 5.65693   9
 -11   2  -1 172.138 6.92188  12
  11   2   1 168.828 6.20104   7
  11   2   1 163.271 6.40251  13
 -11   2  -1 160.876 6.16168   3
 -11   2  -1 163.233 5.90277   6
  12  -2   1 76.6987 4.53834  13
 -12  -2  -1 74.6375 6.24690  12
 -12  -2  -1 70.9426 4.80397   9
 -12  -2  -1 79.2842 5.26813  10
 -12  -2  -1 79.7448 5.08511   6
  12   2   1 80.0450 5.04588   7
  12   2   1 79.8822 4.92816  13
 -12   2  -1 70.5345 6.12376  12
 -12   2  -1 79.8701 4.81104   6
 -12   2  -1 82.1899 4.75821   9
 -13  -2  -1 61.2124 5.52886   9
 -13  -2  -1 63.8933 8.19696   6
  13  -2   1 58.3942 4.47252  13
  13   2   1 43.0484 5.37776   7
 -13   2  -1 67.0726 5.28466   6
 -13  -3   1 27.5494 3.37557   9
 -13  -3   1 28.5972 3.29503   6
  13  -3  -1 30.4323 3.71439  13
 -13  -3   1 34.8869 4.90966  12
 -13  -3   1 29.7885 3.49513  10
  13   3  -1 30.7073 3.67155  13
 -13   3   1 35.9064 4.33695  12
  13   3  -1 28.6380 3.49829   7
 -13   3   1 31.3029 3.09245  10
 -12  -3   1 125.396 5.59913  10
 -12  -3   1 125.917 5.35145   9
 -12  -3   1 125.107 5.39352   6
  12  -3  -1 121.293 5.19723  13
 -12  -3   1 121.082 6.91912  12
  12  -3  -1 106.869 5.58884   7
 -12   3   1 127.542 5.06914  10
  12   3  -1 127.032 5.77283   7
 -12   3   1 117.386 6.49759  12
  12   3  -1 124.765 5.87306  13
 -12   3   1 125.049 4.81258   6
  11  -3  -1 237.607 6.84500   7
 -11  -3   1 238.510 7.42766  10
 -11  -3   1 234.635 7.29377   6
 -11  -3   1 237.664 8.43166  12
 -11  -3   1 220.061 7.45575   3
 -11  -3   1 238.845 6.97558   9
  11  -3  -1 230.672 7.21538  13
 -11   3   1 235.696 6.97303   3
 -11   3   1 242.320 6.65547   9
  11   3  -1 238.993 7.60775   7
  11   3  -1 231.284 7.80610  13
 -11   3   1 230.977 6.69291   6
 -11   3   1 245.140 8.15686  12
  10  -3  -1 148.249 5.19978  13
 -10  -3   1 155.031 4.97824   9
  10  -3  -1 149.775 4.90623   7
 -10  -3   1 151.778 5.32266   6
 -10  -3   1 147.891 6.10776   2
 -10  -3   1 149.948 5.28121   3
 -10   3   1 156.501 4.96095   3
 -10   3   1 146.812 4.71591   6
 -10   3   1 166.979 6.33391   2
 -10   3   1 159.986 4.63040   9
 -10   3   1 160.272 5.56540   5
  10   3  -1 149.980 5.75460  13
 -10   3   1 148.793 6.41393  12
  10   3  -1 156.297 5.60580   7
  -9  -3   1 43.5759 2.75925   3
   9  -3  -1 38.1371 2.57977   7
   9  -3  -1 39.9229 2.78884  13
   9  -3  -1 39.5460 2.92208   8
  -9  -3   1 38.5626 3.25808  10
  -9  -3   1 42.4529 2.75951   6
  -9  -3   1 43.6832 2.84768  10
  -9  -3   1 45.8581 2.52457   9
  -9  -3   1 41.2344 3.43539   2
  -9  -3   1 42.7809 3.56814   5
  -9  -3   1 42.9655 3.40281  12
  -9   3   1 42.9201 2.89744   5
   9   3  -1 40.6593 1.41362   3
   9   3  -1 40.2234 3.22351  13
  -9   3   1 39.7185 2.21627  10
   9   3  -1 42.4764 1.65163   3
  -9   3   1 39.3649 2.11325   9
   9   3  -1 38.7746 2.72143   6
  -9   3   1 40.7108 2.02483   6
   9   3  -1 42.1124 1.69792   9
  -9   3   1 39.4795 2.38119   3
  -9   3   1 43.5447 2.87172   4
  -9   3   1 38.6983 3.01809  12
   9   3  -1 40.2819 3.02807   7
  -8  -3   1 891.616 21.1259  10
  -8  -3   1 927.718 21.4627   6
  -8  -3   1 937.902 21.6314   5
  -8  -3   1 911.851 21.1558  10
  -8  -3   1 947.096 21.6587   2
   8  -3  -1 921.331 20.7253   7
   8  -3  -1 940.896 21.0536  13
  -8  -3   1 907.552 21.1004   6
  -8  -3   1 903.582 22.4641   3
  -8  -3   1 900.041 21.6185  12
   8  -3  -1 905.419 21.2415   8
  -8  -3   1 926.228 20.7469   9
  -8   3   1 954.285 21.2040  11
  -8   3   1 953.945 21.4529   5
  -8   3   1 911.935 21.0085  10
  -8   3   1 922.709 20.7540   9
   8   3  -1 905.676 21.5571   7
   8   3  -1 954.803 20.7318   3
   8   3  -1 942.345 20.5599   3
   8   3  -1 930.888 21.8992  13
   8   3  -1 951.624 20.6482   9
   8   3  -1 949.336 20.4837   9
  -8   3   1 936.043 20.9569   3
   8   3  -1 930.191 21.5091   6
   8   3  -1 922.432 21.1881  10
  -8   3   1 952.108 20.7576   6
  -7  -3   1 25.7270 2.41904   6
   7  -3  -1 26.2705 1.59092  14
  -7  -3   1 26.5353 1.94938   6
   7  -3  -1 23.7075 2.02441   8
   7  -3  -1 21.7519 1.38792   6
  -7  -3   1 19.5866 2.01039  10
  -7  -3   1 26.0570 2.27498   2
  -7  -3   1 21.2820 1.96714  10
   7  -3  -1 26.6163 1.99418  13
   7  -3  -1 24.2289 1.71852   7
  -7  -3   1 24.7665 1.65713   9
  -7  -3   1 26.3096 2.35822  12
  -7  -3   1 25.1641 1.78210   3
  -7   3   1 24.6197 1.40436   3
   7   3  -1 20.7706 1.90203   6
   7   3  -1 20.0781 1.40576   9
   7   3  -1 26.8985 1.19370   9
  -7   3   1 26.0250 1.51046  10
   7   3  -1 25.3862 2.22500  13
   7   3  -1 26.3475 1.29979   3
  -7   3   1 25.1016 1.25464   9
   7   3  -1 24.0800 1.74396  10
  -7   3   1 25.8495 1.31755   6
   7   3  -1 21.8877 2.05216   7
   7   3  -1 22.9757 1.52390   3
  -7   3   1 27.0885 1.80791  11
   6  -3  -1 111.131 3.01022   6
  -6  -3   1 115.337 3.75993   6
  -6  -3   1 118.179 3.45768   3
  -6  -3   1 112.427 3.84265  12
  -6  -3   1 115.531 3.61181  10
   6  -3  -1 112.567 3.65113   8
  -6  -3   1 111.765 3.56726   6
  -6  -3   1 118.285 3.29572   9
  -6  -3   1 112.989 3.95709  11
   6  -3  -1 112.466 3.62683  14
  -6  -3   1 110.511 3.56353  10
   6  -3  -1 119.151 3.52518  13
  -6  -3   1 116.180 3.85768   2
   6  -3  -1 119.846 3.32655   7
  -6   3   1 119.673 3.04917   6
  -6   3   1 117.964 3.05582   3
  -6   3   1 116.127 3.19561  10
   6   3  -1 113.412 3.63669   6
   6   3  -1 115.753 3.72780   7
   6   3  -1 119.455 3.19041   3
  -6   3   1 119.093 2.93033   9
   6   3  -1 119.238 3.06539   9
   6   3  -1 117.038 3.19155   9
   6   3  -1 118.326 3.29610   3
  -6   3   1 117.804 3.35152  11
  -5  -3   1 797.529 18.7966   9
  -5  -3   1 824.084 18.8988   6
   5  -3  -1 878.516 18.6016  14
   5  -3  -1 799.988 18.3538   6
  -5  -3   1 894.296 19.2674  11
  -5  -3   1 841.523 18.7942   3
  -5  -3   1 838.137 18.9603   6
  -5  -3   1 817.871 19.0840   2
   5  -3  -1 859.064 18.5996   7
  -5  -3   1 833.803 19.1571  12
  -5  -3   1 878.693 18.9087   8
  -5  -3   1 827.530 18.8947  10
  -5  -3   1 849.112 18.8819  10
   5  -3  -1 816.112 18.9299   8
   5   3  -1 833.036 19.0366   6
  -5   3   1 854.711 19.2835   8
   5   3  -1 796.780 18.8586   9
  -5   3   1 862.562 18.6896  11
   5   3  -1 834.449 18.7390   3
  -5   3   1 855.271 18.4332   6
  -5   3   1 878.250 18.7956   7
   5   3  -1 824.799 19.0583   7
   5   3  -1 867.705 19.2451  13
   5   3  -1 870.581 18.5615   9
  -5   3   1 830.330 18.3927   3
   5   3  -1 839.048 18.6930   3
  -5   3   1 829.746 18.3333   9
  -5   3   1 849.311 18.5779  10
  -4  -3   1 444.698 10.4799   6
  -4  -3   1 450.623 10.5131   6
  -4  -3   1 453.749 10.6148   2
   4  -3  -1 475.113 10.2160  14
  -4  -3   1 440.926 10.4712  10
  -4  -3   1 454.120 10.4517  10
  -4  -3   1 441.433 10.6532  12
  -4  -3   1 467.575 10.7319  11
   4  -3  -1 442.263 10.5013   8
  -4  -3   1 451.432 10.2481   9
   4  -3  -1 467.227 10.2019   7
  -4  -3   1 448.244 10.3809   3
   4   3  -1 459.903 10.2823   9
   4   3  -1 456.716 10.3331   3
  -4   3   1 457.653 9.99895   6
  -4   3   1 445.995 9.99026   3
  -4   3   1 444.844 10.3893   4
  -4   3   1 453.073 9.95743   9
  -4   3   1 474.978 10.3074   7
   4   3  -1 470.924 10.5959  12
  -4   3   1 461.369 10.1135  10
   4   3  -1 466.869 10.2114   9
   4   3  -1 452.116 10.3739   3
  -4   3   1 454.660 10.7066   8
   4   3  -1 439.338 10.5757   7
   4   3  -1 445.561 10.5859   6
   4   3  -1 443.189 10.4723  10
   4   3  -1 478.580 10.7239  13
  -3  -3   1 1971.17 42.5697  10
  -3  -3   1 1976.02 42.6076   6
  -3  -3   1 1944.38 42.5970  10
   3  -3  -1 1922.81 42.5977   8
  -3  -3   1 1942.59 42.6534   2
  -3  -3   1 2057.76 42.8087  11
   3  -3  -1 2095.13 42.3947  14
  -3  -3   1 1920.76 42.7242  12
  -3  -3   1 1810.05 42.8651   6
   3   3  -1 1944.09 43.0739   9
  -3   3   1 2072.89 43.4204   8
   3   3  -1 1953.42 43.3323   6
   3   3  -1 1986.94 43.2519  10
   3   3  -1 1990.21 43.3107   7
   3   3  -1 2008.92 43.2631   6
  -3   3   1 1959.62 43.1738   4
   3   3  -1 2027.57 43.3343  12
  -2  -3   1 1085.98 23.8393   9
  -2  -3   1 1132.21 23.8547   9
  -2  -3   1 1116.24 24.0237   6
   2  -3  -1 1087.99 23.9679   8
  -2  -3   1 1091.03 23.9533  10
   2  -3  -1 1107.14 23.6472   6
  -2  -3   1 1073.94 24.0813  12
  -2  -3   1 1073.59 23.9579  10
  -2  -3   1 1071.66 23.9304   3
  -2  -3   1 1062.46 23.9263   3
  -2  -3   1 1078.56 23.9628   6
   2  -3  -1 1185.69 23.8561  14
  -2  -3   1 1071.97 23.9689   2
   2   3  -1 1082.64 23.3684  12
   2   3  -1 1067.90 23.1742   9
   2   3  -1 1068.51 23.2975   2
  -2   3   1 1090.49 23.3631   8
   2   3  -1 1026.86 23.2044   3
  -2   3   1 1071.60 22.9792  10
   2   3  -1 1036.58 23.2156   3
   2   3  -1 1059.51 23.2740  10
  -2   3   1 1096.44 23.0515   7
  -2   3   1 1040.99 23.2225   4
   2   3  -1 1080.94 23.2963   6
   2   3  -1 1033.59 23.1333   9
   2   3  -1 1032.92 23.3264   6
   2   3  -1 1103.34 23.2909  10
  -1  -3   1 66.0196 1.85451  10
  -1  -3   1 67.0741 1.89800  11
   1  -3  -1 66.1830 1.73227   6
  -1  -3   1 66.8163 1.92771   6
  -1  -3   1 66.2247 1.88135  10
   1  -3  -1 69.6882 1.77231  11
   1  -3  -1 66.7443 1.68950   5
  -1  -3   1 65.2300 1.83674   3
   1  -3  -1 67.4696 1.67854  10
  -1  -3   1 65.6828 1.87354   2
   1  -3  -1 65.6798 1.64586  10
  -1  -3   1 60.8847 1.86031   9
   1  -3  -1 72.9473 1.83901  14
   1  -3  -1 65.3936 1.84090   4
  -1  -3   1 66.5485 1.86853   6
   1  -3  -1 69.8471 1.88932   8
   1   3  -1 65.9813 1.76677   9
  -1   3   1 67.8636 1.72238   5
   1   3  -1 68.6684 1.88776   6
  -1   3   1 67.3512 1.74784   6
   1   3  -1 66.2460 1.93414   6
  -1   3   1 69.5376 1.83839  12
   1   3  -1 69.1084 1.88047  10
  -1   3   1 73.4543 1.94296   8
  -1   3   1 68.3609 1.79824  11
  -1   3   1 64.6933 1.69680  10
  -1   3   1 64.9958 1.86599   4
   1   3  -1 66.1672 1.85331   2
   1   3  -1 62.0294 1.87375  10
  -1   3   1 68.0878 1.71497  10
   1   3  -1 63.0021 1.82010   3
   1   3  -1 64.6141 1.75939   9
  -1   3   1 68.6184 1.72029   6
   1   3  -1 65.6326 1.84985   3
   0  -3   1 2310.41 56.6121   1
   0  -3  -1 2307.19 57.4620   1
   0   3  -1 2219.32 55.5757   1
   0   3   1 2254.69 55.7655   1
   1  -3   1 5927.50 136.377   1
  -1  -3  -1 6282.41 141.825   1
  -1   3  -1 5835.81 139.287   1
   1   3   1 6555.36 143.431   1
   2  -3   1 1104.57 24.0943  14
  -2  -3  -1 1082.33 24.3782   5
   2  -3   1 1130.48 24.0844   6
  -2  -3  -1 1131.12 24.4242  11
   2  -3   1 1121.02 23.9762   9
  -2  -3  -1 1154.81 24.3408  10
  -2  -3  -1 1084.45 24.2491   3
  -2  -3  -1 1096.38 24.1488   9
  -2  -3  -1 1150.03 24.4036   6
  -2  -3  -1 1085.21 24.2563  12
  -2  -3  -1 1088.55 24.3269   6
   2  -3   1 1070.62 24.0203   3
   2  -3   1 1104.58 24.4273   8
   2   3   1 1186.35 24.9682  12
   2   3   1 1097.68 25.1669  11
   2   3   1 1127.40 25.0632  10
  -2   3  -1 1108.76 24.7879   3
   2   3   1 1187.17 24.8789   9
  -2   3  -1 1175.35 25.2683   8
   2   3   1 1123.37 24.9758   3
   2   3   1 1139.67 25.1559   6
   3  -3   1 140.038 3.23780   7
   3  -3   1 138.244 3.80196   8
  -3  -3  -1 148.499 3.53621   8
   3  -3   1 137.303 3.31255   3
  -3  -3  -1 137.068 3.83495   6
   3  -3   1 140.533 3.27125   9
  -3  -3  -1 133.855 3.63296   3
  -3  -3  -1 137.830 3.71268  12
  -3  -3  -1 143.729 3.87370  11
   3  -3   1 138.622 3.51991  10
  -3  -3  -1 139.306 3.75322   6
  -3  -3  -1 139.930 3.83702   5
   3  -3   1 134.532 3.57739   6
  -3  -3  -1 137.493 3.51704   9
  -3  -3  -1 141.181 3.74667  10
  -3   3  -1 143.037 3.37450   9
  -3   3  -1 148.150 3.43432   6
  -3   3  -1 145.795 3.52990  10
   3   3   1 137.565 3.77643  10
   3   3   1 148.021 3.68687   3
   3   3   1 142.466 3.53003   9
   3   3   1 136.969 3.93199  11
  -3   3  -1 143.659 3.44129   3
  -3   3  -1 141.933 3.39194   5
   3   3   1 136.570 3.87267   6
  -3   3  -1 139.463 3.95145   8
  -4  -3  -1 656.220 14.4004  10
   4  -3   1 607.521 13.9976  10
   4  -3   1 600.923 14.3418   8
   4  -3   1 614.467 13.7501   3
  -4  -3  -1 617.062 14.2098   3
  -4  -3  -1 598.013 14.3178  12
  -4  -3  -1 638.207 14.4887   5
   4  -3   1 646.741 14.0605  14
  -4  -3  -1 634.475 14.1136   8
  -4  -3  -1 637.420 14.4891  11
  -4  -3  -1 620.274 14.0526   9
   4  -3   1 629.636 13.7016   9
   4  -3   1 621.885 14.1968   6
   4  -3   1 611.460 13.7879   7
  -4  -3  -1 665.420 14.5364   6
   4   3   1 619.244 14.5228   6
  -4   3  -1 634.985 13.8893  11
   4   3   1 643.867 14.2465   3
  -4   3  -1 636.792 14.6686   8
  -4   3  -1 632.791 14.1198  10
   4   3   1 617.690 14.6268  11
   4   3   1 637.768 14.4119  10
  -4   3  -1 630.813 14.0186   5
  -4   3  -1 611.549 13.9738   3
  -4   3  -1 635.665 14.0059   6
   4   3   1 650.913 14.0803   9
  -4   3  -1 627.221 13.8943   9
  -5  -3  -1 238.370 6.36174   5
  -5  -3  -1 231.155 6.20237  12
   5  -3   1 239.239 5.34140   9
   5  -3   1 229.442 5.94936   6
   5  -3   1 245.493 5.85746  14
   5  -3   1 226.589 6.12758   8
  -5  -3  -1 228.149 6.12352   6
  -5  -3  -1 235.451 6.00812   3
  -5  -3  -1 235.028 5.83074   9
   5  -3   1 233.004 5.38181   3
   5  -3   1 231.209 5.57023   7
   5  -3   1 232.362 5.71256  10
  -5  -3  -1 237.253 5.97673   8
  -5  -3  -1 239.815 6.33811  11
  -5  -3  -1 242.997 6.38419   6
  -5   3  -1 238.958 5.73122   3
  -5   3  -1 236.268 5.85938  10
   5   3   1 238.067 6.43515  11
   5   3   1 244.325 5.91938   3
   5   3   1 235.112 6.28926   6
   5   3   1 244.931 5.72471   9
   5   3   1 233.503 6.12550  10
  -5   3  -1 236.180 5.59651   9
  -5   3  -1 228.634 6.48053   8
  -5   3  -1 236.713 5.79124   5
  -5   3  -1 245.779 5.74380   6
  -6  -3  -1 1657.53 35.8638   5
   6  -3   1 1673.41 35.3414  13
   6  -3   1 1556.88 35.3058   6
  -6  -3  -1 1549.11 35.5712   6
   6  -3   1 1634.97 35.0692  10
  -6  -3  -1 1583.74 35.2189   9
  -6  -3  -1 1601.88 35.4565   3
  -6  -3  -1 1570.53 35.7305  12
  -6  -3  -1 1640.28 35.8871  10
   6  -3   1 1520.09 35.5324   8
  -6  -3  -1 1652.08 35.8860   6
   6   3   1 1633.71 35.7139  10
  -6   3  -1 1606.38 35.3888   5
  -6   3  -1 1669.39 35.2555  11
  -6   3  -1 1592.48 35.3162   3
   6   3   1 1568.38 35.7811   7
  -6   3  -1 1593.87 35.4402  10
  -6   3  -1 1574.48 35.1232   9
   6   3   1 1629.43 35.3337   3
   6   3   1 1651.46 35.1470   9
  -7  -3  -1 315.478 8.21517  10
  -7  -3  -1 296.623 8.45463   6
  -7  -3  -1 308.772 8.30349   5
   7  -3   1 311.899 7.44139  10
  -7  -3  -1 303.509 8.70230   3
  -7  -3  -1 304.814 7.62116   9
   7  -3   1 315.507 7.83141  13
  -7  -3  -1 295.138 8.00924   6
  -7  -3  -1 300.172 8.25980  12
   7  -3   1 303.649 7.41066   7
   7  -3   1 295.943 7.64893   6
   7  -3   1 304.438 8.06248   8
  -7   3  -1 321.966 8.02397   5
  -7   3  -1 331.074 7.83132   6
   7   3   1 316.294 8.41285   7
  -7   3  -1 323.264 8.01685  10
   7   3   1 324.992 7.56695   9
   7   3   1 324.886 8.64356   6
  -7   3  -1 324.451 7.96288   3
   7   3   1 317.601 7.87431   9
  -7   3  -1 323.083 7.86745  11
   7   3   1 327.461 8.06310   3
  -7   3  -1 317.004 7.70987   9
   7   3   1 314.630 8.20912  10
  -8  -3  -1 338.540 9.37985  10
  -8  -3  -1 345.179 9.83741   6
  -8  -3  -1 359.338 9.56529   5
  -8  -3  -1 356.617 9.63627   2
   8  -3   1 349.870 8.37152  10
  -8  -3  -1 359.229 9.06118   3
   8  -3   1 345.363 8.48718   7
   8  -3   1 338.554 9.18626   8
  -8  -3  -1 341.851 9.51279  12
  -8  -3  -1 342.156 9.18920   6
   8  -3   1 338.914 8.73517   6
   8  -3   1 351.428 8.94056  13
  -8  -3  -1 349.233 8.72887   9
  -8   3  -1 339.354 8.34982   9
  -8   3  -1 314.491 9.15833   5
   8   3   1 345.738 9.41448  13
  -8   3  -1 341.253 8.66000  10
  -8   3  -1 350.321 8.61098  11
   8   3   1 351.122 9.39584   6
   8   3   1 354.728 8.41289   9
  -8   3  -1 325.505 9.20250   3
  -8   3  -1 349.545 8.45364   6
   8   3   1 358.891 8.20864   3
   8   3   1 349.052 9.11576   7
   8   3   1 344.265 8.05358   9
   8   3   1 349.774 8.56479   3
   9  -3   1 86.6401 3.99938   8
  -9  -3  -1 86.5167 4.05467  10
  -9  -3  -1 78.0022 4.36315  12
   9  -3   1 85.9187 3.57232   6
  -9  -3  -1 81.4802 3.91632   6
  -9  -3  -1 81.7735 4.71501   5
   9  -3   1 89.1973 3.72829  13
  -9  -3  -1 83.5213 4.45767   2
   9  -3   1 85.3651 3.34652   7
  -9  -3  -1 81.8940 3.51321   9
  -9  -3  -1 80.7579 3.81741   3
   9   3   1 82.8077 3.87257   7
   9   3   1 81.5079 4.11553  13
   9   3   1 81.5531 2.65930   3
  -9   3  -1 85.3436 3.57506   3
   9   3   1 81.2694 4.43568   6
   9   3   1 78.7853 3.16212   3
  -9   3  -1 85.1193 3.89310   5
  -9   3  -1 83.1031 3.19406   9
   9   3   1 80.1126 3.03629   9
 -10  -3  -1 84.9218 4.46435   3
 -10  -3  -1 90.1742 4.38777   6
  10  -3   1 90.5397 4.48531   8
 -10  -3  -1 86.7787 4.01136   9
  10  -3   1 89.7794 4.11809  13
  10  -3   1 87.8292 3.76122   7
 -10  -3  -1 87.8560 5.03618  12
 -10  -3  -1 91.3975 4.54989  10
 -10   3  -1 102.416 4.98397  12
  10   3   1 98.3992 6.39565   6
 -10   3  -1 98.0027 3.84439   9
 -10   3  -1 98.7118 4.24954   3
  10   3   1 95.3046 4.64578   7
  10   3   1 98.8056 3.29562   9
  10   3   1 95.5082 4.75359  13
 -11  -3  -1 37.0416 4.09808  10
  11  -3   1 45.7090 3.59101  13
 -11  -3  -1 46.5371 4.95640  12
 -11  -3  -1 50.4603 4.07640   6
 -11  -3  -1 47.6310 3.80640   9
  11  -3   1 42.8683 3.30386   7
 -11   3  -1 45.1726 3.70728   6
 -11   3  -1 50.5864 3.46185   9
 -11   3  -1 47.3430 4.19046   3
  11   3   1 46.7499 4.34056   7
 -11   3  -1 49.4534 4.70059  12
  11   3   1 48.8932 4.19005  13
 -12  -3  -1 24.0436 3.92841  12
  12  -3   1 16.8090 2.50739  13
 -12  -3  -1 16.8136 2.90910   6
 -12  -3  -1 18.3629 2.84461   9
 -12  -3  -1 15.7324 3.00317  10
  12   3   1 13.2071 2.83335  13
 -12   3  -1 20.9123 3.60667  12
 -12   3  -1 18.6423 3.64061   9
  12   3   1 15.8021 2.87021   7
 -12   3  -1 16.8754 2.68396   6
  13  -3   1 6.85093 2.50929  13
 -13  -3  -1 7.03932 3.36066   9
  13   3   1 10.2941 3.26849  13
  13   3   1 1.99402 3.19776   7
 -13   3  -1 7.28540 3.08774   6
 -13  -4   1 108.024 8.70321  12
 -13  -4   1 104.127 5.93597   6
  13  -4  -1 103.698 5.07588  13
 -13  -4   1 103.229 6.19677   9
 -13  -4   1 101.318 6.35291  10
  13   4  -1 97.7309 7.12202  13
 -13   4   1 88.3085 6.83497  12
 -13   4   1 87.4745 4.81591  10
  13   4  -1 88.0210 5.90489   7
 -12  -4   1 92.8453 6.47023  12
 -12  -4   1 89.8096 5.21590  10
 -12  -4   1 98.5343 5.05840   9
  12  -4  -1 95.9397 4.56721  13
 -12  -4   1 86.1656 5.01653   6
 -12   4   1 101.060 4.26926   6
  12   4  -1 94.9383 5.36909   7
 -12   4   1 105.224 6.16397  12
  12   4  -1 87.7240 5.27352  13
  11  -4  -1 12.9745 1.91146   7
 -11  -4   1 11.2096 2.29199  10
 -11  -4   1 12.1248 3.85095   3
 -11  -4   1 9.32306 2.21948   6
  11  -4  -1 13.4984 2.14386  13
 -11  -4   1 12.4518 3.05406  12
 -11  -4   1 10.0903 2.03530   9
  11   4  -1 10.4889 2.46098  13
  11   4  -1 13.1754 2.43015   7
 -11   4   1 15.4125 2.70342  12
 -11   4   1 13.0105 1.80777   9
 -11   4   1 14.8389 1.84219   6
  10  -4  -1 462.772 11.6414  13
  10  -4  -1 463.801 11.2453   7
 -10  -4   1 442.299 12.5254   2
 -10  -4   1 460.949 12.7712  12
 -10  -4   1 450.300 12.1784   6
  10  -4  -1 460.289 12.1137   8
 -10  -4   1 449.902 12.0032  10
 -10  -4   1 459.952 11.9098   3
 -10  -4   1 470.597 11.4851   9
  10   4  -1 468.001 12.0398   7
  10   4  -1 451.400 12.2959  13
 -10   4   1 460.381 11.5982   5
 -10   4   1 449.547 12.4458   2
  10   4  -1 474.229 12.2463   6
 -10   4   1 461.391 10.9336   9
 -10   4   1 460.719 11.2275   3
 -10   4   1 446.113 10.9978   6
   9  -4  -1 279.431 7.25141   7
  -9  -4   1 268.397 8.39547  12
  -9  -4   1 279.004 7.36870   9
  -9  -4   1 283.854 8.38025   2
  -9  -4   1 277.373 7.77130   6
   9  -4  -1 280.845 7.93554   8
  -9  -4   1 274.637 8.47688   5
  -9  -4   1 266.169 7.77008  10
  -9  -4   1 284.011 7.73028   3
   9   4  -1 263.415 8.00436  13
  -9   4   1 258.980 6.92986   3
   9   4  -1 277.027 6.52442   9
   9   4  -1 271.019 7.69541   7
  -9   4   1 277.013 7.26240   5
  -9   4   1 267.695 6.46569   6
  -9   4   1 274.096 6.70642   9
  -9   4   1 260.667 6.78720  10
   9   4  -1 267.415 6.37648   3
   9   4  -1 265.784 7.95383   6
   9   4  -1 275.236 6.60035   3
  -8  -4   1 33.9591 2.42506   6
   8  -4  -1 31.0036 2.60243   8
  -8  -4   1 36.1948 2.94026  12
  -8  -4   1 33.8064 3.40812   6
  -8  -4   1 31.5591 2.07624   9
   8  -4  -1 35.8706 2.42501  13
  -8  -4   1 32.7929 2.82871  10
   8  -4  -1 32.9907 2.00691  14
  -8  -4   1 31.9820 2.50514  10
  -8  -4   1 34.8110 2.86367   2
  -8  -4   1 33.2199 2.38789   3
  -8  -4   1 35.3209 2.99486   5
   8  -4  -1 32.3837 2.06602   7
   8   4  -1 29.5628 2.55556   7
   8   4  -1 29.2698 2.68318  13
  -8   4   1 32.5373 1.81509   3
  -8   4   1 31.9630 2.13288   5
   8   4  -1 28.2866 1.76967   9
   8   4  -1 31.0191 1.54893   3
   8   4  -1 31.2761 1.48141   9
  -8   4   1 30.1859 2.20559   4
  -8   4   1 31.9373 2.15929  11
  -8   4   1 30.9303 1.46630   6
  -8   4   1 29.5715 1.62083   9
   8   4  -1 35.0441 1.88553   3
   8   4  -1 31.4332 2.19135  10
  -8   4   1 31.0795 1.69083  10
   8   4  -1 26.8820 3.13779   6
  -7  -4   1 636.290 15.0422   9
  -7  -4   1 649.397 15.4380  10
   7  -4  -1 661.181 14.9365   7
  -7  -4   1 634.304 15.4080   6
  -7  -4   1 667.243 15.6799   6
  -7  -4   1 629.859 15.8009  12
  -7  -4   1 663.637 15.4831  10
   7  -4  -1 672.973 15.0271  14
   7  -4  -1 644.142 15.4987   8
   7  -4  -1 672.776 15.1766  13
  -7  -4   1 666.715 15.3431   3
  -7  -4   1 676.209 15.7957   2
   7   4  -1 664.832 15.1005   9
  -7   4   1 667.023 15.2881   5
   7   4  -1 661.867 15.7778   6
   7   4  -1 639.945 16.0490  13
  -7   4   1 656.721 15.4789   4
  -7   4   1 684.492 15.1559  11
   7   4  -1 683.328 15.2427   3
  -7   4   1 673.218 14.8411   9
   7   4  -1 686.169 15.1451   3
   7   4  -1 681.323 14.9500   9
  -7   4   1 677.955 14.8138   6
   7   4  -1 657.995 15.7808   7
  -7   4   1 675.600 14.9898   3
  -7   4   1 666.625 15.0490  10
  -6  -4   1 534.035 12.8554   2
   6  -4  -1 552.040 12.3544  13
   6  -4  -1 522.323 12.6479   8
  -6  -4   1 524.313 12.6262  10
  -6  -4   1 510.830 12.8988  12
   6  -4  -1 551.288 12.2494  14
  -6  -4   1 532.664 12.4980   3
  -6  -4   1 561.778 12.8111   6
   6  -4  -1 540.142 12.1734   7
  -6  -4   1 517.267 12.6096   6
  -6  -4   1 530.586 12.6085  10
  -6  -4   1 525.571 12.2809   9
  -6   4   1 552.177 12.6342   4
   6   4  -1 556.250 12.4131   3
  -6   4   1 532.944 12.1627  10
   6   4  -1 529.708 12.6434  10
   6   4  -1 524.129 12.8437   7
   6   4  -1 546.982 12.4654   3
  -6   4   1 561.665 12.2817  11
   6   4  -1 556.823 12.2264   9
   6   4  -1 532.203 12.3285   9
   6   4  -1 543.242 13.0376  13
   6   4  -1 525.096 12.8401   6
  -6   4   1 537.205 11.9681   9
  -6   4   1 539.943 12.4373   7
  -6   4   1 539.759 12.0559   3
  -6   4   1 555.210 11.9935   6
  -5  -4   1 3120.54 64.7827  11
  -5  -4   1 2813.66 64.3824  10
  -5  -4   1 3029.38 64.3954  10
  -5  -4   1 2984.08 64.5675   2
  -5  -4   1 2874.88 64.6510  12
  -5  -4   1 2973.05 64.4602   6
   5  -4  -1 2988.91 63.9760   7
   5  -4  -1 2990.04 64.0350  14
  -5  -4   1 2938.39 64.3137   3
   5  -4  -1 2868.64 64.4167   8
  -5  -4   1 2876.34 64.3971   6
  -5  -4   1 3081.02 64.3295   8
   5   4  -1 2889.28 64.5351   7
  -5   4   1 3001.85 64.7755   8
   5   4  -1 2959.89 64.5711   6
   5   4  -1 2940.69 64.2450   3
  -5   4   1 3044.20 63.9679  11
  -5   4   1 2859.64 64.3555   4
   5   4  -1 2975.75 64.2054   3
   5   4  -1 3040.06 64.0421   9
  -5   4   1 3016.44 64.1080   7
   5   4  -1 2970.27 64.4001  10
   5   4  -1 2924.03 64.1140   9
   5   4  -1 2967.01 64.6390  13
   4  -4  -1 359.107 8.14382   7
  -4  -4   1 347.239 8.42750   3
  -4  -4   1 350.403 8.72927  12
  -4  -4   1 362.364 8.51796  10
  -4  -4   1 363.819 8.77367  11
  -4  -4   1 354.813 8.59091   6
  -4  -4   1 350.256 8.54441  10
   4  -4  -1 356.363 8.56350   8
  -4  -4   1 351.801 8.54519   6
  -4  -4   1 359.788 8.61894   2
   4  -4  -1 371.400 8.23978  14
   4   4  -1 347.137 7.84726   9
   4   4  -1 334.310 8.12263  10
   4   4  -1 338.252 8.22648   7
  -4   4   1 337.968 7.58229   3
  -4   4   1 338.418 8.37468   8
   4   4  -1 337.399 8.03503   3
   4   4  -1 349.817 8.22637  12
   4   4  -1 352.962 8.32331  13
   4   4  -1 341.762 7.97727   3
   4   4  -1 327.849 8.23670   6
  -4   4   1 341.313 7.58551   6
  -4   4   1 340.355 7.53766   9
  -4   4   1 341.871 7.61466  10
  -4   4   1 347.569 7.79840   7
  -4   4   1 342.241 8.05053   4
  -3  -4   1 596.723 14.0118  12
  -3  -4   1 595.944 13.8747   6
  -3  -4   1 625.543 14.0517  11
   3  -4  -1 611.643 13.8881   8
   3  -4  -1 627.519 13.3729   6
  -3  -4   1 614.552 13.8870  10
  -3  -4   1 628.414 13.8694  10
  -3  -4   1 584.756 13.7901   3
  -3  -4   1 621.003 13.9387   6
  -3  -4   1 598.668 13.6819   9
   3  -4  -1 638.954 13.4247   6
   3  -4  -1 637.658 13.6481  14
  -3  -4   1 602.057 13.8629   2
   3  -4  -1 592.339 13.5336   7
   3   4  -1 599.114 13.5409   9
   3   4  -1 611.660 13.7890   2
  -3   4   1 588.733 13.2579   3
   3   4  -1 621.119 13.7699   6
   3   4  -1 628.001 13.5033   9
  -3   4   1 605.472 13.2251   5
   3   4  -1 599.225 13.6549   3
  -3   4   1 604.847 13.2928  11
   3   4  -1 598.953 13.8308   6
  -3   4   1 596.820 13.2535  10
   3   4  -1 610.271 13.6193   3
   3   4  -1 619.811 13.7227  10
  -3   4   1 604.802 13.2902   6
  -3   4   1 626.667 13.9205   8
  -3   4   1 607.117 13.2186   9
   3   4  -1 605.059 13.7322  10
  -3   4   1 619.054 13.6771   4
   3   4  -1 613.123 13.7970  12
  -3   4   1 589.300 13.5233   7
   2  -4  -1 776.580 17.2054   8
   2  -4  -1 750.219 16.6880   5
  -2  -4   1 744.213 17.0280   9
   2  -4  -1 794.875 16.8832   6
  -2  -4   1 816.216 16.9388  14
   2  -4  -1 779.726 16.7759  10
   2  -4  -1 776.774 16.7137  10
  -2  -4   1 758.197 17.1814   6
   2  -4  -1 783.214 17.0280  14
  -2  -4   1 767.461 17.1535   2
  -2  -4   1 795.428 17.2671   6
  -2  -4   1 756.242 17.1460   3
  -2  -4   1 764.396 17.3363  12
  -2  -4   1 754.719 17.1720  10
   2  -4  -1 744.914 17.0321   4
  -2  -4   1 774.112 17.1832  10
  -2  -4   1 767.860 17.1585   3
  -2  -4   1 806.415 17.3103  11
   2   4  -1 784.511 17.2523  10
   2   4  -1 815.581 17.2722  10
  -2   4   1 761.734 16.9363  10
   2   4  -1 760.790 17.1679   3
   2   4  -1 738.574 17.1596   3
  -2   4   1 757.673 16.8861  10
   2   4  -1 796.050 17.0727   9
   2   4  -1 784.668 17.0875   9
  -2   4   1 743.139 17.1812   4
   2   4  -1 753.978 17.1850   2
  -2   4   1 778.214 16.9353  11
   2   4  -1 797.662 17.3411  12
  -2   4   1 775.411 16.8408   9
  -2   4   1 793.011 17.3534   8
  -2   4   1 774.964 16.8500   5
   2   4  -1 788.816 17.2724   6
  -2   4   1 770.256 16.8907   3
  -2   4   1 788.111 16.9296   6
  -2   4   1 788.659 16.9433   7
  -2   4   1 782.197 16.9651   6
   2   4  -1 764.483 17.3226   6
  -1  -4   1 1175.13 26.0271  11
  -1  -4   1 1137.41 25.9669   3
   1  -4  -1 1187.63 25.8095   6
   1  -4  -1 1219.84 25.8811  11
   1  -4  -1 1192.92 25.7736   5
  -1  -4   1 1185.88 26.0105  10
  -1  -4   1 1200.50 26.0795   6
  -1  -4   1 1163.27 25.9677   2
   1  -4  -1 1189.92 25.8675   6
   1  -4  -1 1276.94 25.9612  14
  -1  -4   1 1203.08 25.8883   9
   1  -4  -1 1140.65 25.9613   4
  -1  -4   1 1165.83 25.9760  10
  -1  -4   1 1163.91 25.9888   6
   1  -4  -1 1186.15 25.7898  10
  -1  -4   1 1178.10 26.1833  12
  -1  -4   1 1241.17 25.8261  14
   1  -4  -1 1204.54 26.0418   8
   1   4  -1 1153.68 24.6876   6
   1   4  -1 1115.87 24.6794  10
   1   4  -1 1130.29 24.6524   3
  -1   4   1 1138.80 24.5047   6
  -1   4   1 1156.51 24.5271  11
   1   4  -1 1103.57 24.6078   3
   1   4  -1 1116.00 24.5276   9
   1   4  -1 1128.74 24.7848  12
  -1   4   1 1122.26 24.6857   4
   1   4  -1 1125.59 24.7420   6
  -1   4   1 1115.74 24.5422   6
  -1   4   1 1137.65 24.4943  10
   1   4  -1 1128.19 24.6022   2
  -1   4   1 1089.47 24.4877  10
  -1   4   1 1139.66 24.6218  12
   0  -4   1 648.182 14.2961   2
   0  -4   1 679.803 14.2017  14
   0  -4   1 635.521 14.1860   4
   0  -4  -1 656.473 14.2816  10
   0  -4   1 638.917 14.3238  10
   0  -4   1 658.901 14.3992   6
   0  -4   1 658.482 14.5315  12
   0  -4  -1 639.251 14.2994  12
   0  -4  -1 651.497 14.2739   5
   0  -4  -1 662.348 14.3404   6
   0  -4   1 642.843 14.2089   9
   0  -4   1 638.965 14.2743   3
   0  -4  -1 676.003 14.3104  14
   0  -4  -1 620.684 14.0083   2
   0  -4   1 655.336 14.2108  11
   0  -4   1 634.689 14.2591   6
   0  -4   1 637.656 14.2385  10
   0  -4  -1 631.840 14.3734   4
   0  -4  -1 631.981 14.2360   3
   0  -4  -1 652.512 14.3109   6
   0  -4  -1 670.080 14.2789  10
   0  -4  -1 581.172 14.4834  11
   0  -4  -1 645.391 14.1602   9
   0   4   1 630.075 14.0090   9
   0   4   1 619.617 14.0888   3
   0   4   1 637.808 14.1951   6
   0   4   1 655.405 14.1454  10
   0   4   1 634.316 14.1747  11
   0   4  -1 617.810 14.2129  10
   0   4  -1 634.883 14.1349   2
   0   4  -1 649.367 14.3542  12
   0   4  -1 633.620 14.2144   6
   0   4  -1 637.892 14.0266   9
   0   4  -1 635.257 14.1072   3
   0   4   1 653.543 14.1250  12
   0   4  -1 653.602 14.1390  10
   0   4  -1 629.430 14.0747   4
   0   4   1 660.709 14.1574   6
   0   4   1 639.082 14.0984   5
   0   4   1 622.466 14.1223  10
   0   4   1 631.867 13.8293   2
   0   4  -1 646.391 14.1518   6
  -1  -4  -1 1206.94 26.8753   3
  -1  -4  -1 1208.16 26.8897  12
  -1  -4  -1 1206.72 26.7716   9
  -1  -4  -1 1203.22 26.9454   6
  -1  -4  -1 1207.83 26.9249   5
   1  -4   1 1229.04 26.6863   9
  -1  -4  -1 1262.47 26.9840   6
  -1  -4  -1 1238.18 27.0097  11
   1  -4   1 1248.66 26.8538  10
  -1  -4  -1 1178.83 26.9083  10
   1  -4   1 1195.85 26.7492   3
  -1  -4  -1 1300.55 26.8761  14
   1  -4   1 1268.91 26.7545  14
   1  -4   1 1217.94 26.5487  11
   1  -4   1 1257.80 26.9064   6
  -1  -4  -1 1258.14 26.9201  10
   1  -4   1 1238.78 27.1536   8
  -1   4  -1 1248.15 26.3672   2
   1   4   1 1244.52 26.2391   9
  -1   4  -1 1186.72 26.2571   4
   1   4   1 1224.21 26.4085   6
  -1   4  -1 1217.20 26.2637   6
   1   4   1 1216.16 26.4893   6
   1   4   1 1035.14 26.4120  12
   1   4   1 1224.90 26.3797  10
   1   4   1 1188.67 26.4011  10
   1   4   1 1218.05 26.3438   3
   1   4   1 1223.50 26.5143  11
  -1   4  -1 1249.70 26.5971  12
  -2  -4  -1 132.423 3.48534  10
   2  -4   1 127.058 3.63051   8
   2  -4   1 133.639 3.12076   9
   2  -4   1 133.451 3.26538  14
  -2  -4  -1 128.497 3.53625   5
   2  -4   1 131.974 3.14356   6
  -2  -4  -1 127.435 3.32737   2
  -2  -4  -1 135.842 3.61776  11
  -2  -4  -1 128.088 3.45662  12
  -2  -4  -1 123.735 3.47960   6
   2  -4   1 125.997 3.17009   3
  -2  -4  -1 130.504 3.31345   9
  -2  -4  -1 129.332 3.42692   3
  -2  -4  -1 133.736 3.56799   6
  -2  -4  -1 126.280 3.47961  10
   2   4   1 126.426 3.15655   9
  -2   4  -1 124.974 3.09420   3
  -2   4  -1 125.336 3.08397  10
   2   4   1 123.881 3.47360   6
  -2   4  -1 122.857 3.01812   9
  -2   4  -1 124.522 3.19118   4
   2   4   1 129.530 3.27659  12
  -2   4  -1 128.938 3.10913   6
   2   4   1 122.763 3.37896  10
   2   4   1 123.163 3.26994   3
   2   4   1 123.218 3.51190  11
   3  -4   1 873.558 19.3449   6
  -3  -4  -1 867.596 19.5538   3
   3  -4   1 859.010 18.9773   7
   3  -4   1 902.443 19.3461  14
  -3  -4  -1 936.951 19.7762   6
  -3  -4  -1 890.427 19.5705   2
   3  -4   1 865.676 19.1590   3
  -3  -4  -1 888.767 19.7401   5
  -3  -4  -1 865.309 19.6229  12
   3  -4   1 901.909 19.3465  10
  -3  -4  -1 854.214 19.6099  10
  -3  -4  -1 827.579 19.7252   6
  -3  -4  -1 929.949 19.6766  10
   3  -4   1 876.427 19.7489   8
   3  -4   1 905.839 19.1056   9
  -3  -4  -1 901.522 19.7916  11
  -3  -4  -1 773.153 19.5812   9
   3   4   1 909.933 19.4546   9
  -3   4  -1 897.807 20.0065   8
  -3   4  -1 878.327 19.5137   4
  -3   4  -1 870.863 19.2494   9
   3   4   1 873.007 19.6139   3
   3   4   1 865.801 19.9496  11
  -3   4  -1 895.607 19.3087   6
   3   4   1 885.974 19.8598   6
   3   4   1 932.254 19.6246  12
  -3   4  -1 847.923 19.3094   3
  -3   4  -1 853.610 19.3475  10
   3   4   1 885.817 19.7525  10
   4  -4   1 1726.50 38.7125   3
  -4  -4  -1 1768.49 39.2705   3
   4  -4   1 1810.78 39.0400  14
  -4  -4  -1 1870.47 39.5435   6
  -4  -4  -1 1737.42 39.3969  12
   4  -4   1 1795.83 38.6975   7
  -4  -4  -1 1722.42 39.3788   6
  -4  -4  -1 1835.68 39.0895   8
  -4  -4  -1 1892.27 39.4090  10
   4  -4   1 1801.10 39.1625   6
  -4  -4  -1 1842.64 39.5494   5
   4  -4   1 1795.38 38.6716   9
   4  -4   1 1801.38 38.9801  10
  -4  -4  -1 1725.88 39.0867   9
  -4  -4  -1 1753.07 39.3624  10
  -4  -4  -1 1874.51 39.5956  11
  -4  -4  -1 1797.16 39.3769   2
   4  -4   1 1723.31 39.4081   8
  -4   4  -1 1838.64 39.7386   5
  -4   4  -1 1880.64 39.8111   6
  -4   4  -1 1816.18 39.7397   9
  -4   4  -1 1799.58 39.8162   3
  -4   4  -1 1869.70 40.6625   8
   4   4   1 1781.08 40.5684  11
   4   4   1 1834.54 40.4700   6
   4   4   1 1848.37 40.3377  10
   4   4   1 1830.68 40.1638   3
   4   4   1 1894.92 39.9823   9
  -4   4  -1 1829.66 39.9019  10
   5  -4   1 993.224 23.7270   8
  -5  -4  -1 1008.38 23.7506   6
   5  -4   1 1071.58 23.4087  14
  -5  -4  -1 1078.12 23.8622   2
   5  -4   1 1031.18 23.2164  10
  -5  -4  -1 1088.66 23.5275   8
  -5  -4  -1 1116.14 24.0361   6
  -5  -4  -1 1028.91 23.7213  10
  -5  -4  -1 1053.31 23.6241   3
  -5  -4  -1 1133.68 23.8265  10
  -5  -4  -1 1059.40 23.9725  11
   5  -4   1 1028.93 22.8824   3
  -5  -4  -1 1057.77 23.9486   5
   5  -4   1 1076.28 22.8652   9
   5  -4   1 1069.80 23.0523   7
  -5  -4  -1 1005.96 23.3918   9
   5  -4   1 1058.05 23.5364   6
  -5  -4  -1 1032.08 23.8430  12
  -5   4  -1 1085.26 23.7732   5
  -5   4  -1 1048.65 23.7755   3
  -5   4  -1 1072.32 23.8927  10
   5   4   1 1045.48 24.6402   6
   5   4   1 1078.12 24.3246  10
   5   4   1 1104.36 24.1184   3
  -5   4  -1 1117.50 23.7503   6
   5   4   1 1080.77 24.6672  11
   5   4   1 1125.37 23.8961   9
  -5   4  -1 1080.01 23.6682   9
  -6  -4  -1 195.929 5.77503   6
   6  -4   1 212.815 5.04987   7
   6  -4   1 204.639 5.38400  13
  -6  -4  -1 204.993 5.94357   2
  -6  -4  -1 202.647 5.95991  12
   6  -4   1 200.030 5.28988  10
  -6  -4  -1 202.006 5.62704   3
  -6  -4  -1 197.421 5.74176  10
   6  -4   1 193.453 5.42673   6
  -6  -4  -1 209.877 6.03332   5
   6  -4   1 210.483 5.41611  14
  -6  -4  -1 216.469 5.92895  10
  -6  -4  -1 214.474 6.21390   6
  -6  -4  -1 205.706 5.41343   9
   6  -4   1 202.826 5.83440   8
   6   4   1 187.449 6.19132   3
  -6   4  -1 190.391 5.01778  11
   6   4   1 207.203 5.08165   9
   6   4   1 200.310 5.45652   3
   6   4   1 210.449 5.61543  10
  -6   4  -1 202.238 4.90367   9
   6   4   1 200.030 5.89063   6
  -6   4  -1 206.002 5.10481   3
  -6   4  -1 177.415 5.18799   6
  -6   4  -1 206.799 5.09171   5
  -6   4  -1 201.916 5.17429  10
   7  -4   1 350.689 8.23177   7
  -7  -4  -1 343.109 9.01573   6
  -7  -4  -1 349.662 9.29826   5
  -7  -4  -1 355.001 9.53274   6
  -7  -4  -1 340.408 8.58171   9
  -7  -4  -1 349.263 9.07242  10
   7  -4   1 353.091 8.22725  10
   7  -4   1 339.669 9.01990   8
  -7  -4  -1 344.721 9.13235  10
  -7  -4  -1 355.977 9.29939   2
   7  -4   1 354.203 8.55750  13
  -7  -4  -1 343.092 8.83763   3
  -7  -4  -1 345.887 9.27955  12
   7  -4   1 323.237 8.49942   6
  -7   4  -1 338.082 8.21896   3
   7   4   1 322.736 9.01652  13
   7   4   1 334.764 8.64959  10
   7   4   1 346.592 8.23057   3
   7   4   1 325.825 8.83208   7
  -7   4  -1 333.288 8.23266  10
   7   4   1 333.070 7.98078   9
   7   4   1 339.827 8.45674   3
  -7   4  -1 342.482 7.98124  11
  -7   4  -1 350.520 8.01749   6
  -7   4  -1 335.161 8.22211   5
   7   4   1 331.357 9.03942   6
   7   4   1 335.278 8.27877   9
  -7   4  -1 341.002 8.00826   9
  -8  -4  -1 596.876 14.8745  12
  -8  -4  -1 574.274 14.4572  10
   8  -4   1 552.171 13.8503   6
  -8  -4  -1 599.698 14.8394   2
  -8  -4  -1 590.458 14.7390  10
  -8  -4  -1 589.071 14.0491   9
  -8  -4  -1 637.556 16.9418   6
  -8  -4  -1 587.640 14.3402   3
   8  -4   1 589.585 13.6064   7
   8  -4   1 590.853 14.4894   8
   8  -4   1 605.360 14.0399  13
   8  -4   1 594.683 13.4499  10
  -8  -4  -1 613.653 14.9176   5
  -8  -4  -1 571.384 14.4705   6
  -8   4  -1 632.869 14.0027   6
   8   4   1 620.916 14.3889   3
  -8   4  -1 609.318 14.0055  11
   8   4   1 586.935 13.8455   9
  -8   4  -1 599.119 14.2708  10
  -8   4  -1 621.293 14.3317   5
   8   4   1 618.784 14.6972  10
   8   4   1 594.568 14.8641   7
   8   4   1 617.577 15.1372   6
   8   4   1 629.090 14.0532   3
   8   4   1 611.856 14.1930   9
  -8   4  -1 607.831 14.0261   9
   8   4   1 599.740 15.2144  13
   9  -4   1 17.5485 2.31358  13
  -9  -4  -1 23.3645 2.34086   9
   9  -4   1 23.7289 2.96006   8
  -9  -4  -1 15.4231 1.95912   3
  -9  -4  -1 20.0291 2.50301   2
   9  -4   1 18.8960 2.10501   7
  -9  -4  -1 24.5810 2.80094  12
  -9  -4  -1 23.4859 2.98885  10
  -9  -4  -1 17.8431 2.25826   6
   9   4   1 22.9777 2.68904   6
   9   4   1 25.7176 3.00373   7
   9   4   1 22.3843 3.03974  13
  -9   4  -1 23.0603 2.38223   3
  -9   4  -1 26.7402 2.15207   9
   9   4   1 24.4749 2.29702   9
   9   4   1 18.4211 1.75542   3
  -9   4  -1 24.0276 2.78458   5
   9   4   1 23.8679 2.36851   3
 -10  -4  -1 53.4848 3.39797   9
 -10  -4  -1 44.7540 3.92441  10
 -10  -4  -1 49.7870 4.48454  12
  10  -4   1 44.5195 3.22046  13
 -10  -4  -1 44.7932 3.66225   6
  10  -4   1 45.7471 2.84823   7
  10  -4   1 43.3479 3.80927   8
 -10  -4  -1 35.9691 3.71855   3
  10   4   1 49.2508 2.68367   9
  10   4   1 36.1958 4.41683   6
 -10   4  -1 43.9594 3.44523   3
  10   4   1 44.6382 3.85511  13
  10   4   1 42.9449 5.73030   7
 -10   4  -1 45.0384 2.95662   9
 -11  -4  -1 72.1241 4.66822   6
  11  -4   1 61.9927 3.86607  13
 -11  -4  -1 63.8116 5.52597  12
 -11  -4  -1 65.5200 4.75981  10
 -11  -4  -1 68.2849 4.20373   9
  11   4   1 59.9869 4.49036  13
 -11   4  -1 67.9008 3.85954   9
  11   4   1 55.0343 4.58599   7
 -11   4  -1 62.5569 4.88006  12
 -11   4  -1 58.8377 4.46411   3
  12  -4   1 119.033 5.21245  13
 -12  -4  -1 116.877 6.06702   6
 -12  -4  -1 122.504 7.43766  12
 -12  -4  -1 117.803 6.23526  10
 -12  -4  -1 104.506 5.58365   9
  12   4   1 112.798 6.05085   7
  12   4   1 113.401 5.95550  13
 -12   4  -1 110.906 6.84247  12
 -12   4  -1 122.917 5.40117   6
 -13   4  -1 67.6054 5.54878   6
  13  -5  -1 201.053 6.89923  13
 -13  -5   1 196.080 7.87561   9
 -13  -5   1 200.087 7.67059   6
 -13   5   1 203.673 7.04782  10
  13   5  -1 205.395 8.61516  13
  13   5  -1 198.702 8.12994   7
 -12  -5   1 54.6408 6.07383  12
 -12  -5   1 60.5610 4.73234   9
  12  -5  -1 58.8126 3.90885  13
 -12  -5   1 67.6251 4.61252   6
 -12  -5   1 67.0171 4.89623  10
 -12   5   1 56.2458 5.38175  12
  12   5  -1 54.2134 4.70962  13
  12   5  -1 51.0224 4.86062   7
 -11  -5   1 23.5163 3.30719  12
  11  -5  -1 18.0402 2.63834   8
  11  -5  -1 20.6728 2.18806   7
  11  -5  -1 24.9387 2.99459  13
 -11  -5   1 22.2911 2.69153   6
 -11  -5   1 24.8230 2.53953   9
 -11  -5   1 19.1409 2.64915  10
 -11   5   1 21.2240 2.94440  12
  11   5  -1 19.4129 2.64507   7
  11   5  -1 15.2243 2.69925  13
 -10  -5   1 29.1332 3.38176   3
  10  -5  -1 28.8571 2.70197  13
 -10  -5   1 23.3202 3.03092  12
  10  -5  -1 25.6107 3.23977   8
 -10  -5   1 26.9692 3.20179  10
  10  -5  -1 20.6941 2.53300   7
 -10  -5   1 26.4150 3.82607   2
 -10  -5   1 28.9053 2.86415   9
 -10  -5   1 24.7548 2.95437   6
 -10   5   1 25.3200 2.31593   9
  10   5  -1 29.5357 3.47785  13
 -10   5   1 26.8213 2.70223   3
  10   5  -1 24.4382 3.04985   7
  10   5  -1 24.4484 1.86374   9
  10   5  -1 29.1862 3.88025   6
  -9  -5   1 347.346 10.0199  12
   9  -5  -1 337.852 8.51995   7
  -9  -5   1 344.840 9.23707   3
  -9  -5   1 332.772 9.34590  10
  -9  -5   1 337.116 9.26596   6
   9  -5  -1 345.377 8.85794  13
  -9  -5   1 346.603 8.89459   9
  -9  -5   1 343.559 9.78090   2
   9  -5  -1 336.807 9.37650   8
   9   5  -1 354.577 9.74539   6
  -9   5   1 351.676 8.71524   3
   9   5  -1 364.846 8.49050   9
   9   5  -1 354.374 9.63839   7
   9   5  -1 365.815 8.62685   3
  -9   5   1 357.631 8.85944   5
  -9   5   1 359.064 8.46781   9
   9   5  -1 342.796 8.71922   3
   9   5  -1 335.748 9.82542  13
  -9   5   1 345.014 8.48679  10
   8  -5  -1 643.173 14.6356   7
  -8  -5   1 629.265 14.9385   9
  -8  -5   1 631.102 15.3444   6
  -8  -5   1 635.488 15.6870   2
  -8  -5   1 648.840 15.8643   5
  -8  -5   1 605.192 15.3603  10
   8  -5  -1 642.400 14.8380  14
   8  -5  -1 646.527 15.4358   8
  -8  -5   1 642.599 15.7989   6
  -8  -5   1 620.612 15.3437  10
  -8  -5   1 632.125 15.8876  12
   8  -5  -1 654.213 14.9258  13
  -8  -5   1 640.299 15.2432   3
  -8   5   1 654.964 14.7003   9
  -8   5   1 648.055 15.5287   4
   8   5  -1 637.640 15.8025   7
  -8   5   1 657.992 15.0404   5
   8   5  -1 666.696 14.9590   9
   8   5  -1 674.294 15.0995   3
  -8   5   1 658.753 14.6136   6
  -8   5   1 660.369 14.8199  11
  -8   5   1 649.087 14.8165  10
   8   5  -1 667.478 15.1302   3
   8   5  -1 641.161 16.0740  13
  -8   5   1 668.748 14.8962   3
   8   5  -1 651.516 15.9032   6
   8   5  -1 651.402 14.7585   9
  -7  -5   1 1418.09 33.2296  12
  -7  -5   1 1504.79 33.2506   5
  -7  -5   1 1308.23 34.0138   3
  -7  -5   1 1432.56 32.8306  10
  -7  -5   1 1485.72 32.8405  10
   7  -5  -1 1479.96 32.3420  14
  -7  -5   1 1528.03 33.0603   6
   7  -5  -1 1524.02 32.3865  13
  -7  -5   1 1443.62 32.4501   9
  -7  -5   1 1433.01 32.8278   6
  -7  -5   1 1528.96 33.1454   2
   7  -5  -1 1464.52 32.1663   7
   7  -5  -1 1470.22 32.8781   8
  -7   5   1 1453.65 31.9201   6
   7   5  -1 1474.63 32.3214   9
   7   5  -1 1490.13 33.0687   6
   7   5  -1 1495.77 32.4718   3
   7   5  -1 1425.51 33.1563  13
  -7   5   1 1437.69 32.0223   3
   7   5  -1 1489.27 32.7640  10
  -7   5   1 1445.82 32.0603  10
  -7   5   1 1518.20 32.0698  11
   7   5  -1 1418.43 32.9333   7
  -7   5   1 1449.77 31.8989   9
  -7   5   1 1494.10 32.2442   5
   7   5  -1 1504.76 32.1698   9
  -6  -5   1 642.262 15.4490   6
  -6  -5   1 670.272 15.3635   3
   6  -5  -1 668.431 14.9981  14
  -6  -5   1 647.095 15.4711  10
  -6  -5   1 648.915 15.7817  12
   6  -5  -1 641.823 15.4702   8
  -6  -5   1 666.990 15.6322   2
  -6  -5   1 669.379 15.4469  10
  -6  -5   1 658.503 15.1245   9
   6  -5  -1 650.491 14.8706   7
  -6  -5   1 666.592 15.5939   6
   6  -5  -1 689.735 15.0301  13
   6   5  -1 610.438 15.1106   7
   6   5  -1 637.689 14.6484   9
   6   5  -1 643.209 15.0130  10
  -6   5   1 645.690 14.2545   6
  -6   5   1 650.670 14.6228   7
   6   5  -1 651.060 15.3601  13
   6   5  -1 661.258 14.5501   9
  -6   5   1 639.616 14.1808   9
   6   5  -1 660.836 14.7490   3
  -6   5   1 646.004 14.9305   4
  -6   5   1 637.023 14.2708   3
  -6   5   1 659.061 14.3389  11
   6   5  -1 643.456 14.7949   3
  -6   5   1 648.821 14.3351  10
  -5  -5   1 277.494 7.22218   6
  -5  -5   1 283.817 7.13916  10
  -5  -5   1 281.004 7.16320  10
  -5  -5   1 286.633 7.23635   2
   5  -5  -1 275.746 6.60861   7
  -5  -5   1 275.971 6.84989   9
  -5  -5   1 282.125 7.05407   3
  -5  -5   1 274.613 7.40055  11
   5  -5  -1 282.525 7.17890   8
   5  -5  -1 281.196 6.77162  14
  -5  -5   1 274.340 7.39126  12
  -5  -5   1 271.078 7.13078   6
   5   5  -1 286.823 7.24638  10
  -5   5   1 292.523 6.80018   7
  -5   5   1 283.848 6.55110   3
   5   5  -1 277.710 7.36887   6
   5   5  -1 290.713 6.84494   9
   5   5  -1 283.503 7.31214  12
   5   5  -1 290.436 7.45348  13
  -5   5   1 286.693 6.49255   9
  -5   5   1 293.345 6.56667  11
  -5   5   1 283.423 6.56721   6
   5   5  -1 294.421 7.04680   3
   5   5  -1 286.389 7.08408   3
  -5   5   1 294.868 7.16664   4
  -5   5   1 291.130 6.50147  11
   5   5  -1 286.544 6.94595   9
  -5   5   1 288.456 6.49419   5
  -5   5   1 289.540 6.59079  10
   5   5  -1 279.772 7.33968   7
  -4  -5   1 901.781 20.3404   3
  -4  -5   1 887.553 20.4241   6
  -4  -5   1 925.224 20.5082   6
  -4  -5   1 865.514 20.3843  10
  -4  -5   1 909.005 20.1768   9
   4  -5  -1 958.474 19.8218   6
   4  -5  -1 941.808 20.0998  14
   4  -5  -1 882.208 19.9438   7
  -4  -5   1 929.107 20.4239  10
   4  -5  -1 924.788 19.8174   6
  -4  -5   1 894.934 20.6232  12
   4  -5  -1 882.198 20.4080   8
  -4  -5   1 883.210 20.4037   2
   4   5  -1 961.603 20.6804   9
  -4   5   1 908.962 20.4073   3
  -4   5   1 915.776 20.4028  10
  -4   5   1 935.593 20.3641  11
  -4   5   1 971.426 21.3301   8
  -4   5   1 919.484 20.3010   5
   4   5  -1 978.564 21.1069  12
  -4   5   1 927.205 20.4327   6
   4   5  -1 993.287 21.1704  13
  -4   5   1 939.147 20.5246   7
   4   5  -1 942.516 20.8405   3
   4   5  -1 899.624 20.7372   9
   4   5  -1 916.598 21.1483   6
  -4   5   1 922.229 20.3447   9
   4   5  -1 935.839 21.0625   7
   4   5  -1 936.595 20.9079   3
   4   5  -1 937.886 21.0246  10
  -4   5   1 928.596 20.9360   4
  -3  -5   1 2115.12 45.6334  11
  -3  -5   1 2168.13 45.1229  14
   3  -5  -1 2075.17 45.2291   4
  -3  -5   1 2046.40 45.4114   2
  -3  -5   1 2069.38 45.4687  10
  -3  -5   1 2111.71 45.4513  10
   3  -5  -1 2154.93 45.2217  14
   3  -5  -1 2145.89 44.8335  10
  -3  -5   1 2021.58 45.4548   6
  -3  -5   1 1927.04 45.4338   9
   3  -5  -1 2158.23 45.0070   6
  -3  -5   1 2044.53 45.6436  12
  -3  -5   1 2031.69 45.4055   3
  -3  -5   1 2096.09 45.5281   6
   3   5  -1 1986.48 44.3165   6
  -3   5   1 2082.75 44.4285   8
   3   5  -1 2054.12 44.0949   3
   3   5  -1 2002.05 44.1682  10
   3   5  -1 2062.33 44.2608  12
   3   5  -1 2059.61 44.2267   6
   3   5  -1 2062.98 43.9372   9
   3   5  -1 2008.62 44.1744   2
   3   5  -1 1922.58 43.9644   9
   3   5  -1 1984.12 44.1072   3
   3   5  -1 1985.56 44.1959  10
  -3   5   1 1991.22 44.1264   4
   3   5  -1 2102.05 44.2249  13
  -3   5   1 2057.75 43.7500   6
  -2  -5   1 910.948 20.5036  12
  -2  -5   1 903.420 20.2307   2
   2  -5  -1 882.025 20.1362   4
   2  -5  -1 897.106 19.7199   5
  -2  -5   1 884.722 20.2784   3
   2  -5  -1 906.058 19.8702   6
   2  -5  -1 953.771 20.1553  14
   2  -5  -1 930.926 20.0137   6
  -2  -5   1 953.061 20.4195   6
  -2  -5   1 876.238 20.1277   9
   2  -5  -1 907.207 19.8665  11
   2  -5  -1 897.937 19.7899  10
  -2  -5   1 955.857 20.0458  14
  -2  -5   1 886.128 20.2835  10
  -2  -5   1 907.933 20.3114   6
   2  -5  -1 910.019 20.3430   8
   2  -5  -1 929.168 19.9002  10
  -2  -5   1 927.477 20.4049  11
  -2  -5   1 930.150 20.3137  10
   2   5  -1 937.886 20.1204   9
   2   5  -1 890.210 20.2996  10
  -2   5   1 907.355 19.8852   9
   2   5  -1 928.540 20.4028  12
   2   5  -1 906.971 20.1231   9
  -2   5   1 897.422 19.9595   3
   2   5  -1 887.869 20.4054   6
   2   5  -1 877.060 20.2245   3
  -2   5   1 886.316 20.2670   4
  -2   5   1 954.592 20.3287  12
   2   5  -1 889.610 20.2312   3
   2   5  -1 910.512 20.2141   2
  -2   5   1 926.649 20.0029   6
  -2   5   1 905.888 20.0118  10
   2   5  -1 932.774 20.3466   6
  -2   5   1 918.159 19.8151   5
  -2   5   1 912.194 19.9332  11
  -2   5   1 904.876 20.0405   6
   2   5  -1 982.127 20.3697  10
  -2   5   1 918.925 19.9763  10
  -1  -5   1 548.203 12.3086  11
   1  -5  -1 563.059 12.1943   6
  -1  -5   1 528.373 12.1591   4
  -1  -5   1 552.400 12.3148  10
  -1  -5   1 528.295 12.2283   2
  -1  -5   1 524.196 12.2530  10
  -1  -5   1 574.239 12.1277  14
  -1  -5   1 556.943 12.4111   6
   1  -5  -1 572.554 12.2426  14
  -1  -5   1 523.905 12.2742   6
   1  -5  -1 553.833 12.1542  11
   1  -5  -1 542.404 12.3481   8
  -1  -5   1 529.610 12.4955  12
   1  -5  -1 541.323 12.0857  10
   1  -5  -1 538.258 12.0251   5
   1  -5  -1 530.021 12.0931   6
  -1  -5   1 547.203 12.1663   9
   1  -5  -1 531.365 12.2615   4
  -1  -5   1 542.750 12.2858   3
   1   5  -1 531.555 12.1715  10
  -1   5   1 558.176 11.8707   9
   1   5  -1 547.126 12.3078  12
   1   5  -1 512.087 12.0780   3
  -1   5   1 539.048 11.8519   5
  -1   5   1 548.635 12.0060   6
  -1   5   1 534.786 11.7503   2
  -1   5   1 539.153 11.9678  11
   1   5  -1 542.759 12.1390   3
  -1   5   1 539.845 12.0587   6
  -1   5   1 538.784 12.1833   4
   1   5  -1 536.896 11.9991   9
   1   5  -1 483.956 12.3925  10
  -1   5   1 528.045 11.9817  10
   1   5  -1 536.410 12.0405   2
   1   5  -1 545.539 12.1839   6
  -1   5   1 548.165 12.1386  12
   1   5  -1 539.197 12.2482   6
  -1   5   1 538.030 11.9800  10
   0  -5   1 1866.17 41.4662   2
   0  -5   1 1930.00 41.6305   6
   0  -5  -1 1927.30 41.4788  10
   0  -5  -1 1952.42 41.5662   6
   0  -5   1 1909.04 41.3838   9
   0  -5  -1 1899.33 41.5147   6
   0  -5   1 1896.36 41.7751  12
   0  -5  -1 1971.45 41.5252  14
   0  -5  -1 1835.81 41.5814   4
   0  -5  -1 1903.38 41.5443  11
   0  -5   1 1901.56 41.4077  11
   0  -5   1 1918.97 41.5461  10
   0  -5   1 1949.53 41.3950  14
   0   5   1 1888.62 41.1992   9
   0   5  -1 1954.76 41.6159  12
   0   5   1 1876.40 41.3594  10
   0   5  -1 1852.11 41.4471   6
   0   5   1 1958.89 41.3890   6
   0   5   1 1858.97 41.4260   6
   0   5   1 1945.12 41.3707  10
  -1  -5  -1 2144.46 47.6085   5
  -1  -5  -1 2245.75 47.6230  10
  -1  -5  -1 2118.58 47.6255  12
  -1  -5  -1 2165.88 47.6694   6
  -1  -5  -1 2240.51 47.5607  14
   1  -5   1 2245.00 47.6225   6
  -1  -5  -1 2138.80 47.6356  10
  -1  -5  -1 2187.96 47.7092  11
  -1  -5  -1 2256.89 47.7133   6
   1   5   1 2173.18 46.7648  10
   1   5   1 2102.34 46.7791  10
  -1   5  -1 2164.84 46.9831  12
   1   5   1 2181.69 46.9031  11
   1   5   1 2199.51 46.7915   6
  -1   5  -1 2113.63 46.6060  10
   1   5   1 2146.39 46.6866  12
  -1   5  -1 2141.35 46.6904   2
   1   5   1 2157.06 46.5646   9
   1   5   1 2153.52 46.8790   6
  -2  -5  -1 1038.01 23.2319  10
   2  -5   1 1099.28 23.1044   6
  -2  -5  -1 1014.65 23.1482   3
  -2  -5  -1 1104.32 23.2488  10
  -2  -5  -1 1027.77 22.9781   2
   2  -5   1 1081.49 22.9703  14
  -2  -5  -1 1062.35 23.3427  11
  -2  -5  -1 1106.51 23.3351   6
   2  -5   1 1041.43 22.9952  10
  -2  -5  -1 1031.29 23.2570   6
   2  -5   1 1049.49 22.7971   6
   2  -5   1 977.845 24.0469   8
  -2  -5  -1 1043.43 23.2582   5
   2  -5   1 1008.35 22.8637   3
  -2  -5  -1 1015.98 23.2007  12
   2   5   1 1065.56 22.8918   9
   2   5   1 1024.04 23.1515  10
  -2   5  -1 1040.08 22.8221  10
  -2   5  -1 1043.65 22.7400   9
   2   5   1 961.096 23.6483  11
  -2   5  -1 1058.47 23.3194  12
   2   5   1 1081.00 23.0275  12
  -2   5  -1 1034.43 22.8214   3
   2   5   1 1025.58 23.0151   3
  -2   5  -1 1058.88 22.8712   6
   2   5   1 1078.11 23.3021   6
  -2   5  -1 1034.14 22.9570   4
  -2   5  -1 1057.48 23.0430   2
   3  -5   1 711.630 16.5086   8
  -3  -5  -1 721.777 16.2129   2
  -3  -5  -1 746.460 16.3914  10
  -3  -5  -1 748.345 16.5474  11
   3  -5   1 748.008 16.0599  14
   3  -5   1 714.945 15.8458   3
  -3  -5  -1 719.758 16.4647   5
   3  -5   1 732.303 15.9432   6
  -3  -5  -1 623.256 16.6678  12
  -3  -5  -1 718.428 16.1315   9
  -3  -5  -1 740.190 16.3216   3
  -3  -5  -1 720.543 16.4058  10
   3  -5   1 731.908 15.9804  10
  -3  -5  -1 692.900 16.3971   6
   3  -5   1 730.417 15.7812   9
   3   5   1 719.238 16.8303  11
  -3   5  -1 726.336 16.3883   4
   3   5   1 739.521 16.3095   9
  -3   5  -1 754.114 16.9762   8
  -3   5  -1 714.676 16.1827  10
   3   5   1 725.149 16.6327  10
  -3   5  -1 730.425 16.1985   6
   3   5   1 779.319 16.5190  12
  -3   5  -1 715.721 16.0811   9
   3   5   1 737.315 16.4952   3
  -3   5  -1 715.038 16.1710   3
  -4  -5  -1 356.001 8.53874   9
  -4  -5  -1 369.721 8.99027   5
  -4  -5  -1 369.989 9.00808   6
   4  -5   1 342.734 8.90021   8
  -4  -5  -1 370.342 8.89613  10
   4  -5   1 365.902 8.50694   6
   4  -5   1 365.744 8.05719   9
  -4  -5  -1 368.472 8.75698   3
   4  -5   1 366.431 8.40176  10
   4  -5   1 336.350 8.71128  14
  -4  -5  -1 372.151 8.86063  10
  -4  -5  -1 355.283 8.85863   6
  -4  -5  -1 353.146 8.88330  12
  -4  -5  -1 377.431 8.50256   8
  -4  -5  -1 352.191 8.73573   2
   4  -5   1 346.169 8.00455   7
  -4  -5  -1 363.354 9.02910  11
   4  -5   1 356.157 8.10118   3
  -4   5  -1 351.575 9.17438   8
  -4   5  -1 367.215 8.34822  10
   4   5   1 362.986 8.66653   3
  -4   5  -1 380.211 8.32644   6
  -4   5  -1 357.656 8.31122   3
   4   5   1 348.592 8.82703  10
   4   5   1 357.823 9.01946   6
  -4   5  -1 361.750 8.20888   9
  -4   5  -1 369.349 8.60987   4
   4   5   1 349.095 9.08778  11
   4   5   1 377.573 8.49562   9
  -5  -5  -1 66.9292 2.87536  10
  -5  -5  -1 61.4889 2.69789  10
  -5  -5  -1 66.7972 2.41798   9
  -5  -5  -1 66.7933 3.10014   6
  -5  -5  -1 68.1612 2.69793   2
  -5  -5  -1 67.0433 2.43003   8
  -5  -5  -1 61.1807 2.67392   6
   5  -5   1 66.1250 2.34740  14
  -5  -5  -1 63.5909 2.56444   3
  -5  -5  -1 66.7462 2.88246   5
   5  -5   1 69.0196 2.42898   6
  -5  -5  -1 63.6568 2.77740  12
   5  -5   1 60.7400 2.74549   8
   5  -5   1 65.3367 2.23379  10
   5  -5   1 67.6757 1.89779   7
   5   5   1 67.8998 3.06128  11
   5   5   1 66.4868 3.04561   6
  -5   5  -1 70.5015 2.49989   4
  -5   5  -1 73.2332 2.16669   6
  -5   5  -1 70.0399 2.00147   5
  -5   5  -1 70.5033 2.23646  10
  -5   5  -1 71.0116 2.17735   3
   5   5   1 71.5801 2.38806   9
   5   5   1 66.4338 2.73819  10
  -6  -5  -1 515.857 12.9554  12
  -6  -5  -1 497.520 13.4832   3
  -6  -5  -1 542.440 13.0689   5
  -6  -5  -1 538.520 13.1468   6
  -6  -5  -1 563.486 12.9205  10
  -6  -5  -1 529.214 12.8286  10
  -6  -5  -1 522.808 12.8409   6
  -6  -5  -1 524.409 12.4185   9
   6  -5   1 531.487 11.8705   7
  -6  -5  -1 526.808 12.8729   2
   6  -5   1 540.908 12.1967  13
   6  -5   1 526.224 12.8594   8
   6  -5   1 518.646 12.3702   6
   6  -5   1 526.611 12.3379  14
   6  -5   1 527.485 12.0301  10
   6   5   1 561.198 13.1948  10
  -6   5  -1 546.261 12.5050   3
  -6   5  -1 554.717 12.3972   5
  -6   5  -1 544.432 12.3516   9
   6   5   1 554.261 12.8331   9
  -6   5  -1 531.873 12.5883   6
   6   5   1 552.114 12.6148   9
   6   5   1 566.062 12.8741   3
  -6   5  -1 551.775 12.5760  10
   6   5   1 548.970 13.0219   3
   6   5   1 529.288 13.4094   6
  -7  -5  -1 345.385 9.88298   6
  -7  -5  -1 343.610 9.13373  10
   7  -5   1 344.638 8.61009  14
  -7  -5  -1 351.825 9.41258   5
   7  -5   1 336.597 8.18725   7
   7  -5   1 356.338 8.48728  13
  -7  -5  -1 347.224 9.25909  10
   7  -5   1 334.408 8.53462   6
  -7  -5  -1 354.378 9.29748   2
   7  -5   1 351.059 8.16673  10
  -7  -5  -1 352.225 8.99623   3
  -7  -5  -1 341.006 9.13971   6
  -7  -5  -1 339.488 9.35969  12
   7  -5   1 340.483 9.11290   8
  -7  -5  -1 343.057 8.67855   9
  -7   5  -1 330.612 8.33224   6
  -7   5  -1 347.083 8.34811  10
   7   5   1 340.048 9.30968   6
   7   5   1 344.153 9.34062  13
   7   5   1 354.225 8.57396   3
   7   5   1 344.818 9.16298   7
  -7   5  -1 342.411 8.34435   3
   7   5   1 338.012 8.93992  10
   7   5   1 341.185 8.56171   9
   7   5   1 359.945 8.84016   3
  -7   5  -1 350.364 8.25130   5
  -7   5  -1 343.949 8.13171   9
   8  -5   1 187.394 5.98473   8
  -8  -5  -1 187.784 6.03860   6
   8  -5   1 191.741 5.03034   7
   8  -5   1 195.746 5.45879  13
  -8  -5  -1 193.136 6.32570   2
  -8  -5  -1 192.254 6.53637   5
  -8  -5  -1 193.099 5.61929   9
  -8  -5  -1 192.066 5.93515   3
  -8  -5  -1 185.409 6.39080  12
   8  -5   1 179.509 5.33996   6
  -8  -5  -1 195.608 6.70978  10
  -8  -5  -1 192.998 6.17125  10
  -8   5  -1 191.941 5.22967   5
   8   5   1 199.068 5.30036   3
  -8   5  -1 191.206 5.09466   9
  -8   5  -1 169.005 6.51109   3
   8   5   1 198.233 5.63286   3
  -8   5  -1 187.680 5.23585  10
   8   5   1 197.068 5.88972  10
   8   5   1 186.126 6.08101   7
   8   5   1 190.205 5.39980   9
  -8   5  -1 188.445 5.01994   6
  -8   5  -1 178.566 5.69671   4
   8   5   1 190.683 6.34038  13
   8   5   1 193.692 6.46326   6
  -9  -5  -1 130.291 5.68191  12
   9  -5   1 136.479 4.52944  13
  -9  -5  -1 130.462 5.05208   3
   9  -5   1 131.034 4.02919   7
  -9  -5  -1 127.652 4.62054   9
  -9  -5  -1 124.860 5.07250   6
  -9  -5  -1 127.147 5.18629  10
  -9  -5  -1 131.265 5.58761   2
   9  -5   1 137.357 5.16780   8
  -9   5  -1 125.834 4.46531   3
   9   5   1 133.904 4.00094   3
   9   5   1 129.508 5.40008  13
  -9   5  -1 129.990 4.09803   9
   9   5   1 130.224 4.31974   9
  -9   5  -1 133.032 4.46401   5
   9   5   1 132.489 5.19855   7
   9   5   1 125.745 5.59965   6
  10  -5   1 750.177 18.1288   8
 -10  -5  -1 738.881 18.2716  10
 -10  -5  -1 741.548 18.8360  12
  10  -5   1 717.043 16.7974   7
 -10  -5  -1 731.476 18.1645   6
 -10  -5  -1 692.067 19.6852   9
  10  -5   1 741.978 17.3779  13
  10   5   1 736.040 18.2796   7
 -10   5  -1 722.494 17.6578   3
  10   5   1 760.868 17.1048   9
  10   5   1 758.276 18.7123   6
 -10   5  -1 741.292 17.2765   9
  10   5   1 737.936 18.7930  13
 -11  -5  -1 429.945 12.1113   6
  11  -5   1 427.333 12.1520   8
  11  -5   1 426.840 11.2802  13
 -11  -5  -1 443.471 13.1790  12
 -11  -5  -1 433.554 11.6078   9
 -11  -5  -1 429.870 12.2201  10
  11   5   1 426.856 12.6409  13
  11   5   1 445.454 12.2452   7
 -11   5  -1 441.087 11.2442   9
 -11   5  -1 454.244 12.6795  12
  12  -5   1 22.1525 2.65348  13
 -12  -5  -1 19.4042 3.29873   6
 -12  -5  -1 14.6837 3.25463  10
 -12  -5  -1 19.2259 3.00594   9
 -12  -5  -1 25.0140 4.15909  12
 -12   5  -1 18.2714 2.76385   6
  12   5   1 18.6421 3.23117  13
  12   5   1 19.8373 3.27090   7
 -12   5  -1 12.4894 3.76119  12
 -13  -6   1 3.88889 3.21495   9
  13   6  -1 3.38387 3.09370  13
 -12  -6   1 119.844 5.90714   6
 -12  -6   1 115.836 6.05195  10
  12  -6  -1 113.132 5.02160  13
 -12  -6   1 121.584 5.74216   9
 -12  -6   1 107.193 7.02527  12
 -12   6   1 119.437 6.63755  12
  12   6  -1 116.842 6.19054  13
  12   6  -1 113.353 6.16978   7
 -11  -6   1 346.018 10.1960   6
  11  -6  -1 368.137 10.5042   8
 -11  -6   1 357.784 9.91510   9
 -11  -6   1 350.490 10.3806  10
 -11  -6   1 354.892 11.3494  12
  11  -6  -1 341.745 9.53194  13
  11   6  -1 348.212 10.3548   7
 -11   6   1 359.806 10.5547  12
  11   6  -1 354.076 10.7351  13
  10  -6  -1 248.351 6.82497   7
 -10  -6   1 247.127 7.68914   6
 -10  -6   1 258.139 7.41733   9
 -10  -6   1 237.610 8.59741  12
  10  -6  -1 239.610 7.03228  13
 -10  -6   1 240.475 7.80575   3
  10  -6  -1 252.125 7.84808   8
 -10  -6   1 259.707 7.94525  10
  10   6  -1 267.489 8.52614   6
  10   6  -1 269.449 8.59676  13
  10   6  -1 274.231 6.78135   9
  10   6  -1 260.832 8.18524   7
 -10   6   1 266.542 6.87883   9
 -10   6   1 261.390 7.23720   3
   9  -6  -1 413.262 10.2005  13
   9  -6  -1 406.759 9.92222   7
  -9  -6   1 394.226 11.4509  12
   9  -6  -1 404.775 10.8746   8
   9  -6  -1 404.690 10.1569  14
  -9  -6   1 418.700 10.4188   9
  -9  -6   1 397.538 10.7980   6
  -9  -6   1 415.163 10.8034   3
  -9  -6   1 400.562 10.8815  10
  -9  -6   1 409.893 11.2164   2
   9   6  -1 416.080 9.98794   3
   9   6  -1 415.044 11.0996   6
  -9   6   1 409.283 9.83371   5
  -9   6   1 410.486 9.61692   9
   9   6  -1 407.163 10.9502   7
  -9   6   1 404.016 9.65884  10
   9   6  -1 414.246 9.81196   3
   9   6  -1 393.372 11.1424  13
  -9   6   1 403.646 9.45885   5
   9   6  -1 424.965 9.86415   9
  -9   6   1 401.994 9.86664   3
  -8  -6   1 159.203 5.44901  10
   8  -6  -1 152.474 5.31241   8
  -8  -6   1 160.776 5.60472   2
  -8  -6   1 161.478 5.88235  10
   8  -6  -1 162.080 4.60328   7
   8  -6  -1 160.315 4.72215  14
  -8  -6   1 168.297 5.94235   5
  -8  -6   1 154.269 5.27362   6
  -8  -6   1 165.112 5.31523   3
  -8  -6   1 159.762 4.95139   9
  -8  -6   1 160.945 5.87006  12
   8  -6  -1 161.022 4.82475  13
   8   6  -1 162.257 5.43221   7
   8   6  -1 160.329 4.65234   3
   8   6  -1 154.984 4.46876   9
   8   6  -1 165.953 5.65679   6
   8   6  -1 163.917 4.62550   9
  -8   6   1 162.253 4.35185   5
   8   6  -1 157.432 5.64238  13
  -8   6   1 158.766 4.15527   9
  -8   6   1 155.522 5.15880   4
  -8   6   1 165.123 4.34160   3
  -8   6   1 161.886 4.26194  10
  -8   6   1 158.264 4.16983   6
   8   6  -1 157.802 5.07903  10
  -8   6   1 161.680 4.08153   5
   8   6  -1 169.558 4.84591   3
  -7  -6   1 46.8028 2.66299   3
  -7  -6   1 45.2028 2.39613   9
   7  -6  -1 48.1419 2.81311   8
  -7  -6   1 43.0199 2.63917   6
   7  -6  -1 49.1248 2.39388  13
   7  -6  -1 48.5116 2.18638   7
  -7  -6   1 46.5993 2.83349  10
  -7  -6   1 44.6587 3.08826  10
   7  -6  -1 47.3239 2.24226  14
  -7  -6   1 48.3466 2.92736   2
  -7  -6   1 43.6455 3.08660  12
  -7  -6   1 44.9345 3.55284   6
  -7   6   1 47.9088 1.83699   5
   7   6  -1 47.0113 2.85535   7
   7   6  -1 47.5094 2.26039   9
   7   6  -1 50.6280 3.01576  13
  -7   6   1 46.3078 1.65347   9
  -7   6   1 45.3585 1.73377   6
   7   6  -1 42.0715 2.22215   3
  -7   6   1 46.9065 1.76983   3
  -7   6   1 49.2359 1.62209   5
   7   6  -1 47.3873 2.37533   3
   7   6  -1 46.9907 2.53069  10
  -7   6   1 47.8302 1.79404  10
   7   6  -1 46.7643 2.13220   9
   7   6  -1 44.3672 3.03782   6
  -6  -6   1 623.759 14.6419   9
   6  -6  -1 654.027 14.4007  13
  -6  -6   1 622.474 14.9860   6
  -6  -6   1 638.963 14.9965  10
  -6  -6   1 608.689 15.2665  12
  -6  -6   1 630.715 15.0110  10
  -6  -6   1 638.095 15.0735   2
  -6  -6   1 649.429 14.9371   3
   6  -6  -1 638.880 14.4698  14
  -6  -6   1 632.690 15.1414   6
   6  -6  -1 610.226 14.9416   8
  -6   6   1 632.195 14.1621  10
   6   6  -1 635.681 14.9541  10
   6   6  -1 641.789 14.4607   9
   6   6  -1 654.029 14.7165   3
   6   6  -1 639.511 15.2359  13
   6   6  -1 621.757 15.2033   6
  -6   6   1 626.859 14.1254   3
   6   6  -1 639.231 14.7465   3
  -6   6   1 656.433 14.4197   7
  -6   6   1 629.473 14.0446   9
  -6   6   1 643.265 13.9834   5
   6   6  -1 635.684 14.5831   9
  -6   6   1 629.172 14.1637   6
   6   6  -1 623.567 15.0846   7
  -6   6   1 642.603 14.1088   5
  -5  -6   1 794.490 18.4664  12
  -5  -6   1 789.022 18.1927  10
  -5  -6   1 765.074 18.1558   6
  -5  -6   1 787.732 18.1218  10
  -5  -6   1 782.593 18.2294   6
  -5  -6   1 769.243 17.8548   9
  -5  -6   1 797.563 18.1706   2
  -5  -6   1 796.658 18.0942   3
   5  -6  -1 779.270 18.1604   8
   5  -6  -1 793.515 17.6969  14
   5  -6  -1 812.656 17.4153   6
   5   6  -1 824.942 18.8456  13
  -5   6   1 799.782 17.9214   3
   5   6  -1 812.865 18.5157   3
   5   6  -1 798.234 18.3263   9
  -5   6   1 798.778 17.9626   6
   5   6  -1 859.720 18.2686   9
  -5   6   1 837.331 18.0711   7
   5   6  -1 803.658 18.7397   7
   5   6  -1 839.962 18.5012   3
  -5   6   1 807.476 17.8438   9
  -5   6   1 809.938 17.9453  10
  -5   6   1 810.898 18.5690   4
   5   6  -1 801.657 18.8530   6
   5   6  -1 820.649 18.6752  10
   4  -6  -1 394.448 8.64093   6
  -4  -6   1 394.821 9.23215   3
  -4  -6   1 400.020 8.85628  14
  -4  -6   1 368.843 9.46950  12
  -4  -6   1 375.169 9.33079   6
  -4  -6   1 382.034 9.24882  10
  -4  -6   1 375.884 9.19645   2
  -4  -6   1 371.190 8.98710   9
  -4  -6   1 365.616 9.24144   6
   4  -6  -1 371.047 9.26029   8
  -4  -6   1 369.212 9.25294  10
  -4   6   1 372.976 9.25698   8
   4   6  -1 373.674 8.98971  12
  -4   6   1 371.229 8.32771  10
  -4   6   1 359.182 8.29250   3
  -4   6   1 364.864 8.22503   9
   4   6  -1 373.917 8.95321   6
  -4   6   1 367.332 8.35335   6
   4   6  -1 359.023 8.64236   9
   4   6  -1 365.150 8.80652   3
   4   6  -1 371.945 8.76110   3
   4   6  -1 357.741 9.09195   6
  -4   6   1 357.275 8.92208   4
   4   6  -1 362.857 8.55940   9
   4   6  -1 375.164 9.00606  13
   4   6  -1 362.109 8.92573  10
  -4   6   1 368.570 8.32013   7
  -3  -6   1 1228.67 27.0334   2
  -3  -6   1 1229.91 27.0977  10
  -3  -6   1 1192.31 27.1074   6
   3  -6  -1 1183.32 26.8060   4
   3  -6  -1 1233.71 26.4092  10
  -3  -6   1 1184.14 26.8788   9
  -3  -6   1 1182.90 27.0437   3
  -3  -6   1 1253.78 26.7479  14
  -3  -6   1 1259.73 27.2978  11
   3  -6  -1 1237.71 26.4666  10
  -3  -6   1 1225.09 27.1896   6
   3  -6  -1 1263.28 26.6543   6
   3  -6  -1 1201.16 27.1170   8
  -3  -6   1 1169.98 27.3043  12
   3  -6  -1 1250.81 26.8482  14
   3   6  -1 1229.11 27.3629  12
  -3   6   1 1229.48 26.7471   7
   3   6  -1 1201.40 27.2003   3
  -3   6   1 1239.91 26.8569   6
   3   6  -1 1281.31 27.3800   6
   3   6  -1 1228.63 27.3207  10
   3   6  -1 1190.24 27.0481   9
  -3   6   1 1195.15 26.8026   3
   3   6  -1 1261.86 27.3096  10
  -3   6   1 1279.87 27.5968   8
  -3   6   1 1213.15 26.7232   9
  -3   6   1 1192.25 26.8124  10
  -3   6   1 1236.15 26.6747  11
   3   6  -1 1218.39 27.1792   3
  -3   6   1 1198.64 27.2392   4
   3   6  -1 1283.55 27.0397   9
   3   6  -1 1287.68 27.2855  13
   3   6  -1 1185.14 27.1928   2
   2  -6  -1 358.598 8.25430  14
  -2  -6   1 358.627 8.44350  10
   2  -6  -1 355.071 8.14362   6
  -2  -6   1 355.039 8.41399  10
   2  -6  -1 356.234 8.02566  10
  -2  -6   1 345.259 8.32493   2
   2  -6  -1 338.896 8.24921   4
  -2  -6   1 366.558 8.15844  14
   2  -6  -1 352.757 7.98955   6
   2  -6  -1 354.068 7.89699  10
   2  -6  -1 361.953 8.52364   8
  -2  -6   1 360.244 8.52062  11
  -2  -6   1 308.026 8.98477  12
   2  -6  -1 348.391 7.78825   5
  -2  -6   1 350.626 8.25146   9
  -2  -6   1 360.675 8.55430   6
   2  -6  -1 361.300 7.99300  11
  -2   6   1 345.600 7.88827   2
  -2   6   1 344.499 8.29321   4
  -2   6   1 346.965 7.97951  10
   2   6  -1 333.087 8.22131   3
  -2   6   1 350.128 8.06331   6
  -2   6   1 366.074 8.04114   6
  -2   6   1 346.947 7.86682   9
   2   6  -1 346.262 8.24435   3
  -2   6   1 342.220 7.95707   3
   2   6  -1 351.164 8.40783  12
   2   6  -1 343.452 8.31496  10
   2   6  -1 354.626 8.34905   6
  -2   6   1 343.957 8.02385  10
  -2   6   1 352.245 7.88643  11
   2   6  -1 348.583 8.08888   9
   2   6  -1 337.936 8.45026   6
   2   6  -1 346.206 8.16002   2
  -2   6   1 355.209 8.33782  12
   2   6  -1 330.671 8.08673   9
  -2   6   1 356.098 7.73502   5
   1  -6  -1 6460.45 150.845   1
  -1  -6   1 6429.89 154.282   1
  -1   6   1 6222.70 147.079   1
   1   6  -1 6203.45 150.949   1
   0  -6   1 1564.71 35.2835   6
   0  -6  -1 1639.54 35.3986   6
   0  -6   1 1571.82 35.2953   3
   0  -6  -1 1654.86 35.2994  10
   0  -6   1 1597.25 35.2529  10
   0  -6   1 1600.30 35.2090  11
   0  -6  -1 1686.80 35.3543  14
   0  -6  -1 1600.63 35.2760  10
   0  -6   1 1645.62 35.1870   9
   0  -6  -1 1599.92 35.2274   5
   0  -6  -1 1652.86 35.3710  11
   0  -6   1 1601.10 35.6338  12
   0  -6   1 1636.16 35.3646  10
   0  -6  -1 1597.18 35.4301   4
   0  -6   1 1657.36 35.4808   6
   0  -6   1 1606.91 35.2616   2
   0  -6  -1 1601.32 35.4125  12
   0  -6  -1 1586.67 35.3391   6
   0  -6   1 1670.97 35.2095  14
   0  -6   1 1586.25 35.2124   4
   0   6  -1 1556.34 34.9087   6
   0   6  -1 1563.48 34.7460   4
   0   6   1 1647.18 34.8228   6
   0   6   1 1606.11 34.8150  12
   0   6   1 1637.58 34.6198   9
   0   6  -1 1595.68 34.8785  10
   0   6   1 1562.08 34.8792   6
   0   6  -1 1580.63 34.6278   9
   0   6  -1 1623.69 34.8117  10
   0   6   1 1553.03 34.7334   3
   0   6  -1 1580.44 34.7060   2
   0   6  -1 1555.35 34.7345   3
   0   6   1 1558.96 34.7911  10
   0   6  -1 1633.89 35.0776  12
   0   6   1 1605.75 34.8239  11
   0   6  -1 1618.99 34.8358   6
   0   6   1 1583.94 34.7941  10
  -1  -6  -1 842.661 18.4102  11
  -1  -6  -1 835.521 18.4062   6
   1  -6   1 810.199 18.0628   6
   1  -6   1 788.331 18.1106   3
   1  -6   1 826.253 17.9047  11
   1  -6   1 820.874 18.0089   9
   1  -6   1 866.693 18.1415  14
   1  -6   1 849.731 18.3312   6
   1  -6   1 795.486 18.0712   4
  -1  -6  -1 806.764 17.9665   2
  -1  -6  -1 803.819 18.3636   4
  -1  -6  -1 822.660 18.3758  12
  -1  -6  -1 829.471 18.2887   5
   1  -6   1 804.024 18.0159  10
   1  -6   1 840.119 18.2183  10
  -1  -6  -1 826.969 18.2964  10
  -1  -6  -1 820.499 18.2847   3
  -1  -6  -1 790.389 18.3347   6
  -1  -6  -1 806.753 18.3143  10
  -1  -6  -1 743.230 18.3365   9
  -1  -6  -1 857.155 18.2595  14
   1  -6   1 806.295 17.7636   5
  -1   6  -1 810.470 18.1998   2
  -1   6  -1 793.464 18.2140   4
  -1   6  -1 814.145 18.1959   6
   1   6   1 803.703 18.4096  11
   1   6   1 846.438 18.3642   6
   1   6   1 796.313 18.3299  10
  -1   6  -1 781.258 18.1165   3
   1   6   1 820.040 18.2622   3
  -1   6  -1 810.656 18.0293   9
   1   6   1 849.385 18.1212   9
  -1   6  -1 805.833 18.1710  10
   1   6   1 854.107 18.2861  12
   1   6   1 813.319 17.9529   2
  -1   6  -1 855.953 18.6217  12
  -2  -6  -1 1312.73 27.9333  14
  -2  -6  -1 1257.79 28.0969  10
  -2  -6  -1 1242.07 27.7702   2
  -2  -6  -1 1228.80 28.0177   3
  -2  -6  -1 1320.71 28.1965   6
   2  -6   1 1290.62 27.7969  14
  -2  -6  -1 1233.04 28.0948  12
  -2  -6  -1 1233.71 27.8587   9
  -2  -6  -1 1243.02 28.0799   5
   2  -6   1 1216.91 27.6908   3
  -2  -6  -1 1306.00 28.2246  11
  -2  -6  -1 1342.77 28.1072  10
   2  -6   1 1228.26 28.3116   8
   2  -6   1 1280.95 27.8312  10
   2  -6   1 1256.13 27.6091   6
   2  -6   1 1321.58 27.9820   6
   2  -6   1 1253.25 27.6043   9
  -2   6  -1 1235.92 27.0548   9
   2   6   1 1281.18 27.2187   9
  -2   6  -1 1260.51 27.3748   2
   2   6   1 1223.25 27.6282   6
   2   6   1 1221.10 27.4991  10
   2   6   1 1260.00 27.3893   3
   2   6   1 1207.87 27.6413  11
  -2   6  -1 1246.76 27.3372   4
  -2   6  -1 1226.83 27.1701  10
   2   6   1 1249.64 27.3518  12
  -2   6  -1 1275.23 27.7497  12
  -2   6  -1 1205.29 27.1475   3
   3  -6   1 874.541 19.0982  10
  -3  -6  -1 850.977 19.3247   9
   3  -6   1 838.870 19.0013   3
   3  -6   1 858.450 19.2092  14
   3  -6   1 914.290 19.3583   6
   3  -6   1 848.311 19.0116   6
  -3  -6  -1 889.069 19.7725  11
  -3  -6  -1 884.412 19.6924   6
  -3  -6  -1 899.667 19.5875  10
  -3  -6  -1 860.222 19.3485   2
  -3  -6  -1 848.023 19.4990   3
  -3  -6  -1 855.290 19.6908  10
  -3  -6  -1 869.590 19.6628   5
  -3  -6  -1 845.493 19.6153   6
   3  -6   1 851.168 19.7570   8
  -3  -6  -1 839.588 19.5955  12
   3  -6   1 875.779 19.2123  10
   3   6   1 839.227 19.3640  10
  -3   6  -1 846.984 18.7736   9
   3   6   1 878.221 19.2001  12
   3   6   1 867.499 19.2038   3
  -3   6  -1 871.113 19.2302   2
  -3   6  -1 870.585 18.9500   6
   3   6   1 869.699 19.0013   9
   3   6   1 842.490 19.5265   6
  -3   6  -1 842.846 18.9017  10
  -3   6  -1 850.673 19.1449   4
   3   6   1 844.316 19.5734  11
  -3   6  -1 830.862 18.8586   3
  -4  -6  -1 511.692 12.7681  11
   4  -6   1 530.593 11.7977   3
   4  -6   1 525.282 12.0820  10
  -4  -6  -1 527.737 12.6410  10
  -4  -6  -1 509.666 12.6335   6
  -4  -6  -1 535.186 12.5217   3
   4  -6   1 549.777 12.1607   6
   4  -6   1 542.045 12.0935  10
   4  -6   1 534.307 12.7589   8
  -4  -6  -1 530.153 12.6931  12
  -4  -6  -1 515.768 12.2870   9
  -4  -6  -1 538.449 12.4636   2
  -4  -6  -1 547.088 12.7655   6
   4  -6   1 537.521 11.7424   9
  -4  -6  -1 538.576 12.6229  10
   4  -6   1 529.752 12.1824  14
  -4  -6  -1 531.863 12.7368   5
  -4   6  -1 509.073 11.6508  10
   4   6   1 518.354 12.2614  10
  -4   6  -1 496.989 12.6474   8
  -4   6  -1 510.458 11.5302   9
  -4   6  -1 505.566 11.6330   3
   4   6   1 522.355 11.8096   9
   4   6   1 500.399 12.3947   6
  -4   6  -1 532.415 11.7014   6
   4   6   1 509.056 12.5352  11
  -4   6  -1 526.832 12.0238   4
   4   6   1 531.835 12.0685  12
  -5  -6  -1 150.753 4.80655   6
   5  -6   1 164.535 4.40957  14
   5  -6   1 161.789 4.40934   6
  -5  -6  -1 158.587 4.49286   9
  -5  -6  -1 157.384 4.96130   5
   5  -6   1 154.222 4.86367   8
  -5  -6  -1 161.534 4.44529   8
  -5  -6  -1 156.047 4.87411  10
  -5  -6  -1 163.178 4.73697   2
  -5  -6  -1 154.717 5.10463   6
   5  -6   1 155.678 4.15248  10
  -5  -6  -1 164.323 4.75128   3
  -5  -6  -1 152.762 4.90545  12
  -5  -6  -1 164.481 4.96314  10
  -5   6  -1 161.011 4.06214   9
   5   6   1 165.171 4.62615   3
  -5   6  -1 167.939 4.21800   6
  -5   6  -1 169.630 4.24555  10
   5   6   1 158.919 4.73749   3
  -5   6  -1 163.578 4.16247   3
  -5   6  -1 163.967 4.57854   4
   5   6   1 159.210 4.42618   9
   5   6   1 156.903 5.16562  11
   5   6   1 155.718 4.80786  10
   5   6   1 157.333 5.08091   6
  -6  -6  -1 394.591 10.0074   3
   6  -6   1 387.248 10.1476   8
  -6  -6  -1 394.984 10.2271   2
  -6  -6  -1 409.880 10.2638  10
  -6  -6  -1 390.461 10.1715   6
  -6  -6  -1 397.028 9.76528   9
  -6  -6  -1 393.526 10.3249  12
   6  -6   1 396.738 9.66884   6
  -6  -6  -1 399.264 10.2229  10
  -6  -6  -1 432.158 11.6502   6
   6  -6   1 394.396 9.23442  10
   6  -6   1 386.880 9.02473   7
   6  -6   1 405.948 9.65573  14
   6   6   1 397.651 9.53612   3
   6   6   1 378.266 10.1096   6
  -6   6  -1 348.075 9.62282   6
   6   6   1 386.142 9.46976   9
   6   6   1 384.509 9.79899  10
   6   6   1 400.071 9.71851   3
  -6   6  -1 392.002 8.90927   9
  -6   6  -1 397.191 9.11574  10
  -6   6  -1 391.033 9.05624   3
  -7  -6  -1 192.892 6.21350   5
   7  -6   1 179.636 5.88383   8
   7  -6   1 185.417 4.74429   7
   7  -6   1 184.237 5.26524   6
  -7  -6  -1 193.521 5.80764   3
   7  -6   1 193.253 5.40106  14
  -7  -6  -1 196.816 6.05861  10
   7  -6   1 191.695 5.18377  13
  -7  -6  -1 184.954 5.47183   9
  -7  -6  -1 190.589 6.24974  12
  -7  -6  -1 194.052 6.01737   2
  -7  -6  -1 196.144 6.31895  10
   7  -6   1 191.811 4.84316  10
  -7  -6  -1 184.150 5.94116   6
  -7   6  -1 202.725 5.07055   9
  -7   6  -1 201.088 4.93544   5
   7   6   1 205.902 5.66267   9
  -7   6  -1 201.765 5.26999  10
  -7   6  -1 175.676 6.16300   6
   7   6   1 196.595 6.16344   7
   7   6   1 204.896 6.47158   6
   7   6   1 200.798 6.00962  10
   7   6   1 209.746 5.68162   3
  -7   6  -1 200.558 5.27313   3
   7   6   1 194.903 6.29338  13
  -8  -6  -1 259.755 7.76439  10
   8  -6   1 232.059 6.80180   6
  -8  -6  -1 270.113 7.93402   2
  -8  -6  -1 267.423 8.10800  12
  -8  -6  -1 269.999 7.65347   3
  -8  -6  -1 252.864 7.67443   6
   8  -6   1 264.111 6.50620   7
   8  -6   1 263.422 7.15820  14
   8  -6   1 276.161 6.92483  13
  -8  -6  -1 264.006 7.27969   9
  -8  -6  -1 289.713 9.77635   5
   8  -6   1 256.215 7.65198   8
   8   6   1 275.172 8.29929   6
  -8   6  -1 274.711 7.09774   3
   8   6   1 287.243 7.31075   9
  -8   6  -1 270.989 6.98632  10
   8   6   1 264.004 7.88294   7
  -8   6  -1 271.393 6.70066   5
  -8   6  -1 274.429 6.80944   9
   8   6   1 279.612 7.52491   3
   8   6   1 257.913 8.11742  13
   8   6   1 275.758 7.73973  10
  -9  -6  -1 180.920 5.76262   9
  -9  -6  -1 178.602 6.35795  10
   9  -6   1 174.529 4.93502   7
   9  -6   1 179.293 5.42470  13
  -9  -6  -1 179.970 6.64928   2
  -9  -6  -1 173.332 6.94683  12
  -9  -6  -1 184.930 6.28118   3
   9   6   1 191.277 5.82384   3
   9   6   1 176.656 6.63473  13
   9   6   1 192.530 6.53018   7
  -9   6  -1 184.782 5.63662   3
  -9   6  -1 187.093 5.31561   9
   9   6   1 190.179 5.60464   9
   9   6   1 190.601 7.01169   6
 -10  -6  -1 114.111 5.96934  12
 -10  -6  -1 107.092 4.67254   9
 -10  -6  -1 101.056 5.23764  10
  10  -6   1 104.329 5.21250   8
 -10  -6  -1 105.951 5.14105   6
  10  -6   1 105.194 4.28189  13
 -10   6  -1 109.361 4.11211   9
  10   6   1 110.422 6.14832   6
  10   6   1 115.179 5.40782   7
  10   6   1 113.409 4.16632   9
  10   6   1 107.387 5.43797  13
 -10   6  -1 106.214 4.64652   3
 -11  -6  -1 171.068 7.18949  10
 -11  -6  -1 165.869 6.91031   6
  11  -6   1 174.552 7.03404   8
 -11  -6  -1 175.469 6.51218   9
 -11  -6  -1 185.776 8.00402  12
  11   6   1 180.693 7.13335   7
  11   6   1 174.647 7.28525  13
 -11   6  -1 181.718 6.07931   9
 -12  -6  -1 125.386 6.96034  10
 -12  -6  -1 121.178 6.57369   6
 -12  -6  -1 136.474 6.41078   9
 -12  -6  -1 138.659 8.07765  12
  12   6   1 131.123 6.57387  13
  12   6   1 125.948 6.82460   7
 -12   6  -1 139.821 5.64075   6
 -12   6  -1 132.102 7.18180  12
 -12  -7   1 113.709 6.27725  10
 -12  -7   1 117.242 7.73574  12
 -12  -7   1 116.394 6.08464   6
 -12  -7   1 123.141 6.02841   9
  12   7  -1 125.940 6.51544   7
  12   7  -1 121.023 6.37988  13
 -12   7   1 124.265 6.78227  12
 -11  -7   1 271.426 8.69450   6
  11  -7  -1 267.266 8.78810   8
 -11  -7   1 269.752 9.85902  12
 -11  -7   1 272.939 8.39899   9
 -11  -7   1 277.669 8.97533  10
  11   7  -1 271.307 8.74644   7
  11   7  -1 254.843 8.91838  13
 -10  -7   1 429.318 12.8291  12
 -10  -7   1 409.334 13.8180   9
 -10  -7   1 450.110 11.9692   6
 -10  -7   1 451.206 12.0973  10
  10  -7  -1 432.884 10.8743   7
  10  -7  -1 445.771 11.1242  13
  10  -7  -1 459.863 12.0953   8
 -10   7   1 455.736 10.9135   9
  10   7  -1 450.503 12.5895   6
  10   7  -1 474.386 10.9888   9
 -10   7   1 451.914 11.6429   3
  10   7  -1 468.801 12.4212   7
  10   7  -1 448.189 12.7340  13
  -9  -7   1 30.2421 2.96459   6
   9  -7  -1 28.7990 2.41192   7
   9  -7  -1 22.1186 2.40293   8
  -9  -7   1 26.2358 2.80587   2
  -9  -7   1 34.8465 3.23510   3
  -9  -7   1 32.2569 3.25654  10
   9  -7  -1 27.2723 2.72643  13
  -9  -7   1 31.2263 3.75659  12
  -9  -7   1 32.5239 2.74957   9
   9  -7  -1 29.7030 2.36759  14
   9   7  -1 33.3204 3.73453   6
   9   7  -1 29.3341 3.24748   7
   9   7  -1 36.8604 2.47496   9
   9   7  -1 30.0388 3.27380  13
   9   7  -1 24.9690 2.26345   3
  -9   7   1 26.6252 2.00502  10
  -9   7   1 31.0324 2.19404   3
   9   7  -1 36.7846 3.47537   3
  -9   7   1 31.3448 1.95129   9
   8  -7  -1 66.7421 2.90608  14
  -8  -7   1 66.8666 3.97531  12
  -8  -7   1 65.7124 3.58658  10
  -8  -7   1 70.2175 3.52998   3
   8  -7  -1 75.0758 3.11857  13
  -8  -7   1 68.3384 3.45994   6
  -8  -7   1 69.8360 3.83279   2
   8  -7  -1 65.3819 3.52970   8
  -8  -7   1 73.0801 3.23699   9
  -8  -7   1 75.1938 4.81939   5
  -8   7   1 65.8185 2.30463  10
   8   7  -1 64.9687 3.47909   7
   8   7  -1 56.4244 3.45835   3
   8   7  -1 65.3862 3.90231   6
  -8   7   1 61.9918 2.29445   3
   8   7  -1 63.7205 3.69670  13
  -8   7   1 65.8199 2.23615   9
   8   7  -1 67.1233 3.30354  10
  -8   7   1 63.4246 2.30511   6
   8   7  -1 64.3570 2.85129   9
   8   7  -1 67.6609 2.86474   3
   7  -7  -1 72.5848 2.82051  14
  -7  -7   1 70.5492 3.34649   6
  -7  -7   1 72.4596 3.46918  10
  -7  -7   1 68.4133 3.05584   9
  -7  -7   1 69.6839 3.82170  10
   7  -7  -1 75.5601 2.96712  13
  -7  -7   1 69.3564 3.49020   2
  -7  -7   1 73.9577 3.84233  12
  -7  -7   1 76.6398 3.35011   3
   7  -7  -1 72.4641 3.45792   8
   7   7  -1 74.7211 3.66487  13
   7   7  -1 75.4352 3.82239   6
  -7   7   1 74.5328 2.39675   6
   7   7  -1 72.7810 2.89000   9
   7   7  -1 77.3228 2.99075   3
   7   7  -1 75.0002 3.48024   7
   7   7  -1 74.9331 3.10118   3
  -7   7   1 74.8297 2.36735   3
   7   7  -1 67.3771 3.16093  10
  -7   7   1 78.3942 2.40716  10
   6  -7  -1 64.2375 3.04240   8
   6  -7  -1 66.3441 2.51501  14
  -6  -7   1 63.3661 3.02860  10
  -6  -7   1 66.9173 2.72346   9
  -6  -7   1 65.5210 3.26568  10
  -6  -7   1 62.9256 3.33293  12
  -6  -7   1 60.8954 2.94043   6
  -6  -7   1 63.9248 4.75336   2
  -6  -7   1 63.9902 2.87464   3
  -6  -7   1 61.8907 3.50543   6
  -6   7   1 60.9309 1.99814   3
  -6   7   1 63.1786 1.91541   9
   6   7  -1 57.8435 2.50993   9
  -6   7   1 65.2529 2.22476   7
   6   7  -1 64.1165 2.98425   7
  -6   7   1 62.3777 2.04848  10
   6   7  -1 61.2803 2.79528  10
   6   7  -1 64.7599 2.62038   3
   6   7  -1 58.8900 3.22189   6
  -6   7   1 61.7894 2.07034   6
   6   7  -1 60.9151 2.68365   3
   5  -7  -1 411.711 9.08939   6
  -5  -7   1 397.563 9.84354   3
  -5  -7   1 383.082 9.99883   6
   5  -7  -1 397.281 9.42920  14
   5  -7  -1 400.140 9.07589   6
  -5  -7   1 412.267 9.41186  14
  -5  -7   1 402.363 9.91636  10
  -5  -7   1 386.139 9.89775   6
  -5  -7   1 387.400 9.90738  10
  -5  -7   1 387.895 9.57999   9
  -5  -7   1 401.530 9.87074   2
  -5  -7   1 389.776 10.1977  12
   5  -7  -1 390.343 9.90977   8
   5   7  -1 396.462 9.48626   3
   5   7  -1 376.295 9.72359   7
   5   7  -1 387.989 9.56538   3
   5   7  -1 386.132 9.95940   6
  -5   7   1 399.703 8.97809   7
  -5   7   1 395.331 8.99237  10
   5   7  -1 396.167 9.27463   9
  -5   7   1 385.737 8.92661   3
  -5   7   1 399.334 9.65902   4
   5   7  -1 398.653 9.85811  13
  -5   7   1 389.617 8.83977   9
   5   7  -1 388.196 9.71038  10
  -5   7   1 393.602 9.00405   6
   5   7  -1 382.682 9.36587   9
  -4  -7   1 173.413 5.23985   6
  -4  -7   1 204.402 7.06344  11
  -4  -7   1 179.683 5.14877   6
   4  -7  -1 185.959 4.24488  10
  -4  -7   1 179.658 5.04944   2
  -4  -7   1 176.605 5.10692  10
  -4  -7   1 176.051 5.05313   3
   4  -7  -1 177.323 5.15945   8
  -4  -7   1 179.193 5.15677  10
  -4  -7   1 187.091 4.69583  14
  -4  -7   1 166.598 4.82208   9
   4  -7  -1 190.042 4.26429  10
  -4  -7   1 174.075 5.35704  12
   4  -7  -1 183.060 4.75280  14
   4  -7  -1 181.307 4.52699   6
  -4   7   1 178.882 4.92591   4
   4   7  -1 183.961 5.45526   6
   4   7  -1 173.840 5.04481  12
   4   7  -1 182.738 5.04371  13
   4   7  -1 179.282 5.21528   6
   4   7  -1 178.557 4.64863   9
  -4   7   1 177.875 4.41710   6
   4   7  -1 173.993 4.70291   9
  -4   7   1 175.147 4.26342   9
  -4   7   1 173.047 4.35864   3
   4   7  -1 164.570 5.08550   3
  -4   7   1 181.499 4.29877   7
  -4   7   1 176.996 4.39801  10
   4   7  -1 175.914 4.87604   3
  -4   7   1 175.166 5.38772   8
   4   7  -1 175.025 4.99965  10
   3  -7  -1 14.5789 1.56714   8
  -3  -7   1 12.6949 1.16765   9
  -3  -7   1 13.5245 1.37834  10
   3  -7  -1 14.6834 1.17138   4
   3  -7  -1 14.7996 0.75889  10
   3  -7  -1 13.6971 0.94564  10
   3  -7  -1 15.6684 0.78999   6
  -3  -7   1 10.5434 1.31618   6
  -3  -7   1 15.8218 1.32720   2
  -3  -7   1 16.9618 1.56900   6
   3  -7  -1 12.0093 1.06422   6
  -3  -7   1 12.2420 1.30322   3
  -3  -7   1 12.6949 1.60590  12
  -3  -7   1 14.3695 1.53657  11
  -3  -7   1 13.5686 1.44892  10
  -3  -7   1 14.5123 1.09277  14
   3   7  -1 15.7652 1.26247   3
  -3   7   1 15.6932 1.04019   6
   3   7  -1 14.1693 1.19738   2
  -3   7   1 17.1772 1.61190  12
   3   7  -1 14.7527 1.14580   9
   3   7  -1 13.5256 1.20220   9
  -3   7   1 18.5901 0.85555  11
  -3   7   1 15.4961 0.97332  10
   3   7  -1 15.8581 1.39107  10
  -3   7   1 14.7911 1.05584   2
   3   7  -1 14.8485 1.27886   3
   3   7  -1 17.0219 1.47488   6
   3   7  -1 15.6262 1.48410  13
  -3   7   1 16.9671 0.89715   9
   3   7  -1 13.6044 1.46395  12
  -3   7   1 15.4681 1.25854   4
  -3   7   1 18.3431 1.01425   3
  -3   7   1 14.8026 0.90425   7
   3   7  -1 15.7311 1.41197  10
   3   7  -1 16.9189 1.61647   6
  -2  -7   1 647.936 14.4964  10
  -2  -7   1 604.210 14.4412   6
  -2  -7   1 624.036 14.5179  11
   2  -7  -1 614.164 14.2896   4
   2  -7  -1 631.503 13.9020  10
  -2  -7   1 623.609 14.3095   4
   2  -7  -1 627.545 14.2655  14
   2  -7  -1 637.490 14.0463  10
  -2  -7   1 612.329 14.7326  12
   2  -7  -1 645.738 14.2063   6
   2  -7  -1 620.209 14.5483   8
  -2  -7   1 631.918 14.3404   2
  -2  -7   1 639.420 14.6200   6
  -2  -7   1 648.546 14.1808  14
   2  -7  -1 624.029 14.0053   6
   2  -7  -1 624.406 13.7645   5
  -2  -7   1 633.196 14.4483  10
   2   7  -1 603.842 14.0384  10
  -2   7   1 612.370 13.5218   2
  -2   7   1 613.452 13.7165   6
   2   7  -1 637.423 14.1676  12
  -2   7   1 588.106 13.7171  10
   2   7  -1 601.286 13.9331   3
   2   7  -1 606.959 14.0415   6
  -2   7   1 612.657 13.7011  10
   2   7  -1 585.612 14.1176   6
   2   7  -1 606.278 13.7959   2
   2   7  -1 591.878 13.7595   9
  -2   7   1 630.917 14.0701  12
  -2   7   1 608.147 13.5341   9
  -2   7   1 594.588 13.7539   6
   2   7  -1 595.245 13.9067   3
  -2   7   1 610.027 13.5422  11
  -2   7   1 591.781 13.6428   3
  -2   7   1 606.172 14.0160   4
   2   7  -1 615.613 13.7680   9
   2   7  -1 633.050 14.0726  10
   1  -7  -1 254.852 6.30396   4
   1  -7  -1 257.319 6.17177  11
  -1  -7   1 253.591 6.28236  10
  -1  -7   1 252.330 6.35847  10
   1  -7  -1 255.260 6.47968   8
   1  -7  -1 264.649 6.27087  14
  -1  -7   1 249.371 6.31785   6
  -1  -7   1 251.522 6.20621   4
  -1  -7   1 265.379 6.14062  14
  -1  -7   1 240.997 6.59050  12
   1  -7  -1 256.245 5.99935   5
   1  -7  -1 249.124 6.11147  10
  -1  -7   1 248.613 6.20960   2
  -1  -7   1 255.534 6.46757   6
   1  -7  -1 251.079 6.12655   6
   1  -7  -1 256.589 6.26643   6
  -1  -7   1 257.285 6.32815  11
   1  -7  -1 249.707 6.35959  12
  -1   7   1 246.758 5.74673   2
   1   7  -1 250.477 6.05863   2
   1   7  -1 249.643 6.32335  10
   1   7  -1 247.432 6.39760   6
   1   7  -1 247.205 6.19978   3
  -1   7   1 246.671 6.07981   3
  -1   7   1 249.909 6.09937   3
  -1   7   1 252.616 5.94941   9
  -1   7   1 252.034 6.11569  10
   1   7  -1 249.473 6.06304   9
   1   7  -1 248.815 6.25101   3
  -1   7   1 256.613 6.07288  11
  -1   7   1 253.584 6.33727   4
  -1   7   1 256.489 6.24065   6
   1   7  -1 260.038 6.34649   6
  -1   7   1 248.076 6.13811  10
  -1   7   1 257.049 6.30445  12
  -1   7   1 245.689 5.95004   9
  -1   7   1 227.702 6.40933   6
   0  -7   1 2304.46 49.2010  10
   0  -7   1 2247.63 49.1342   3
   0  -7  -1 2225.57 49.2794  12
   0  -7  -1 2262.16 49.1719   6
   0  -7   1 2170.32 49.4531  12
   0  -7   1 2296.78 49.0236  14
   0  -7   1 2304.19 49.0420  11
   0  -7   1 2218.29 49.0686  10
   0  -7   1 2202.52 49.0424   2
   0  -7   1 2338.91 49.3425   6
   0  -7  -1 2303.68 49.1298  10
   0  -7  -1 2179.74 49.2442   4
   0  -7  -1 2327.78 49.1831  14
   0  -7  -1 2272.49 49.0515   5
   0  -7  -1 2227.34 49.0903  10
   0  -7  -1 2314.53 49.2123  11
   0  -7  -1 2264.44 49.2435   6
   0  -7   1 2200.12 49.1161   6
   0   7   1 2188.47 48.3901   6
   0   7   1 2224.73 48.2417   3
   0   7  -1 2192.74 48.4159   6
   0   7  -1 2201.90 48.1036   9
   0   7   1 2169.41 48.2991  10
   0   7   1 2223.24 48.3027  11
   0   7   1 2279.63 48.3469  12
   0   7   1 2245.74 48.3123  10
   0   7   1 2215.33 48.2594   3
   0   7   1 2260.38 48.0851   9
   0   7  -1 2221.36 48.1539   2
   0   7  -1 2202.45 48.2669   4
   0   7  -1 2289.34 48.6112  12
   0   7   1 2009.34 48.3305   9
   0   7  -1 2215.08 48.3996  10
   0   7  -1 2192.72 48.1158   9
   0   7  -1 2205.74 48.2359   3
   0   7   1 2307.08 48.3343   6
   0   7  -1 2275.38 48.3541   6
  -1  -7  -1 4684.27 101.304  11
   1  -7   1 4590.64 101.218   6
  -1  -7  -1 4786.70 101.332   6
  -1   7  -1 4677.85 101.603  12
   1   7   1 4704.69 101.263  12
  -2  -7  -1 1982.23 44.3372   9
   2  -7   1 2090.36 44.2851   4
   2  -7   1 2135.45 44.4998   6
  -2  -7  -1 2103.99 44.7440  11
   2  -7   1 2028.81 44.0671   9
   2  -7   1 2049.57 44.2864  14
   2  -7   1 1992.60 44.1804   3
   2  -7   1 1977.63 44.8576   8
  -2  -7  -1 1978.38 44.6256   6
  -2  -7  -1 2013.77 44.5620   5
  -2  -7  -1 2028.64 44.5555  10
  -2  -7  -1 2104.30 44.7053   6
  -2  -7  -1 2000.82 44.6680  12
   2  -7   1 2002.47 44.0761   6
  -2  -7  -1 2073.99 44.4374  14
   2  -7   1 2070.40 44.3232  10
  -2  -7  -1 1993.87 44.6074  10
  -2  -7  -1 2015.96 44.5466   3
  -2  -7  -1 2013.31 44.2224   2
   2   7   1 2110.81 44.5254   6
  -2   7  -1 2078.50 44.3198   2
   2   7   1 2027.41 44.3525   3
  -2   7  -1 2056.63 44.2122   6
  -2   7  -1 2000.14 44.1137   3
   2   7   1 1999.26 44.6353   6
  -2   7  -1 2055.72 44.7461  12
  -2   7  -1 1821.22 44.1658   9
   2   7   1 2005.72 44.6620  11
   2   7   1 2118.32 44.3797  12
  -2   7  -1 2047.73 44.1718  10
  -2   7  -1 2002.10 44.3270   4
   2   7   1 2054.91 44.1624   9
  -3  -7  -1 37.1337 2.04708   5
  -3  -7  -1 36.3944 2.24145  11
   3  -7   1 42.9768 1.74682  14
  -3  -7  -1 42.0361 1.83227  14
   3  -7   1 38.5652 1.75921  10
  -3  -7  -1 40.1429 2.26141   6
   3  -7   1 39.4045 2.32998   8
  -3  -7  -1 40.9039 1.81096   9
  -3  -7  -1 44.4357 2.16749  10
  -3  -7  -1 36.5953 2.10268  12
  -3  -7  -1 45.8636 2.15879   6
   3  -7   1 43.3851 1.97370   6
   3  -7   1 40.5956 1.42434   9
  -3  -7  -1 41.9478 1.96130   3
   3  -7   1 41.4288 1.46529   6
   3  -7   1 39.7501 1.54176  10
  -3  -7  -1 36.4161 2.39424  10
   3  -7   1 38.1622 1.48805   3
  -3  -7  -1 39.6003 1.82819   2
   3   7   1 47.3264 2.12214   3
   3   7   1 43.2456 2.36138  11
   3   7   1 43.6418 2.32664   6
  -3   7  -1 51.3013 2.52918  12
  -3   7  -1 42.8160 1.70810   3
   3   7   1 41.4398 2.46253  10
  -3   7  -1 47.7067 2.03124   2
   3   7   1 45.1124 2.05145  12
  -3   7  -1 45.2513 1.80917   6
  -3   7  -1 48.5819 1.97848   4
   3   7   1 43.9521 1.83130   9
  -3   7  -1 46.8632 1.77182  10
   4  -7   1 1502.78 34.6839   8
  -4  -7  -1 1492.34 34.2358   9
   4  -7   1 1627.43 33.9764  10
  -4  -7  -1 1582.68 34.7266   6
  -4  -7  -1 1534.14 34.4875   3
   4  -7   1 1607.67 34.1918   6
  -4  -7  -1 1512.30 34.6000   6
  -4  -7  -1 1600.53 34.5761  10
  -4  -7  -1 1592.46 34.7139   5
   4  -7   1 1560.89 33.9585   6
  -4  -7  -1 1513.09 34.6345  12
  -4  -7  -1 1507.00 34.6020  10
  -4  -7  -1 1538.00 34.3060   2
   4  -7   1 1558.89 34.1111  14
   4   7   1 1594.52 34.0085  12
  -4   7  -1 1551.72 34.0189   2
  -4   7  -1 1548.42 33.6177  10
   4   7   1 1630.80 34.0423   3
   4   7   1 1524.07 34.1160   3
   4   7   1 1547.42 34.2477  10
  -4   7  -1 1410.36 33.9038   6
  -4   7  -1 1499.96 33.4322   9
  -4   7  -1 1515.35 33.5338   3
   4   7   1 1527.95 34.5075  11
  -4   7  -1 1558.98 33.9732   4
   4   7   1 1517.42 34.4002   6
   5  -7   1 658.070 14.9877   6
   5  -7   1 633.097 15.5652   8
  -5  -7  -1 640.612 15.5449   6
  -5  -7  -1 651.036 15.6456  12
  -5  -7  -1 675.929 15.0949   8
  -5  -7  -1 633.365 15.1249   9
  -5  -7  -1 642.866 15.5338  10
  -5  -7  -1 663.806 15.5515  10
  -5  -7  -1 672.689 15.3611   2
   5  -7   1 651.506 14.9728  14
   5  -7   1 653.351 15.0752  10
  -5   7  -1 667.675 15.0046  10
   5   7   1 663.292 15.6163   3
   5   7   1 665.762 15.9674   6
   5   7   1 682.556 15.7550  10
  -5   7  -1 659.514 14.8069   9
   5   7   1 644.958 16.0357  11
   5   7   1 646.167 15.3622   9
  -5   7  -1 670.902 15.4557   4
   5   7   1 680.662 15.4641   3
  -5   7  -1 655.212 14.9367   3
   6  -7   1 515.172 11.9823   6
   6  -7   1 517.834 11.9817  14
   6  -7   1 504.287 12.5933   8
   6  -7   1 497.663 11.4975  10
  -6  -7  -1 499.546 12.5665  10
  -6  -7  -1 509.835 12.4150   3
  -6  -7  -1 503.918 12.1229   9
  -6  -7  -1 466.073 13.0933   2
  -6  -7  -1 520.788 12.6835  10
  -6  -7  -1 505.695 12.7464  12
  -6  -7  -1 499.743 12.5808   6
   6   7   1 493.885 12.3228  10
   6   7   1 514.258 12.0578   3
   6   7   1 497.886 11.9648   9
  -6   7  -1 498.927 11.4767   3
  -6   7  -1 497.252 11.5545  10
   6   7   1 492.803 12.6276   6
  -6   7  -1 494.481 11.3321   9
  -7  -7  -1 445.575 11.0823   9
  -7  -7  -1 452.239 11.5317   2
  -7  -7  -1 452.955 11.4367   3
  -7  -7  -1 461.810 11.9139  10
  -7  -7  -1 432.123 11.5411   6
  -7  -7  -1 458.004 11.8602   5
  -7  -7  -1 442.861 11.5880  10
   7  -7   1 445.778 10.2455  10
   7  -7   1 442.449 10.7897   6
   7  -7   1 439.908 10.9103  14
  -7  -7  -1 448.592 11.8723  12
   7  -7   1 447.949 11.5332   8
  -7   7  -1 466.414 10.5406   9
  -7   7  -1 462.481 10.7226   3
   7   7   1 452.213 11.9059  13
  -7   7  -1 463.997 11.5087   4
   7   7   1 456.346 11.9484   6
  -7   7  -1 452.253 10.7191  10
   7   7   1 463.977 11.4340   3
  -7   7  -1 414.537 11.0485   6
   7   7   1 446.931 11.7116   7
   7   7   1 466.548 11.6050  10
   7   7   1 466.163 11.1751   9
  -8  -7  -1 33.4630 3.09702  10
  -8  -7  -1 36.1700 3.11060   6
  -8  -7  -1 36.7325 2.66901   9
  -8  -7  -1 39.6031 3.39804   2
   8  -7   1 37.2367 3.25152   8
   8  -7   1 33.7742 2.44964  14
  -8  -7  -1 41.4043 3.20307   3
  -8  -7  -1 36.5302 3.47194  12
  -8   7  -1 37.6639 2.28342  10
   8   7   1 37.9887 3.33107  13
   8   7   1 42.1323 2.96235   3
   8   7   1 35.0017 2.99925  10
   8   7   1 40.1338 2.79887   9
  -8   7  -1 39.5405 2.04252   9
   8   7   1 38.9939 3.89632   6
  -8   7  -1 38.3951 2.30868   3
   8   7   1 39.5170 2.66139   3
   8   7   1 40.1209 3.43431   7
  -9  -7  -1 38.1870 4.65578  12
  -9  -7  -1 29.6660 3.46002   3
  -9  -7  -1 34.6240 3.22060   9
   9  -7   1 35.3713 3.51051   8
  -9  -7  -1 37.9569 4.04167   2
  -9  -7  -1 32.4923 3.40204   6
   9   7   1 43.7797 2.88486   9
   9   7   1 40.2320 3.77470  13
   9   7   1 43.8551 4.49915   6
  -9   7  -1 37.5986 2.43527   9
   9   7   1 34.3353 2.90551   3
  -9   7  -1 36.3927 2.83931   3
   9   7   1 45.5205 3.32419   3
   9   7   1 40.7771 3.72383   7
 -10  -7  -1 64.7730 5.41461  12
  10  -7   1 62.6834 4.47702   8
 -10  -7  -1 62.8476 4.37591   6
 -10  -7  -1 63.2100 4.69957  10
 -10  -7  -1 62.3382 4.09684   9
  10   7   1 67.0369 4.70424  13
  10   7   1 56.1754 5.61260   6
 -10   7  -1 63.5781 3.35055   9
 -10   7  -1 52.1885 3.88700   3
  10   7   1 68.0104 4.60990   7
  10   7   1 64.4634 3.56778   9
 -11  -7  -1 218.191 7.43844   9
  11  -7   1 211.582 7.83777   8
 -11  -7  -1 211.365 8.78976  12
 -11  -7  -1 198.026 7.73089   6
 -11  -7  -1 212.956 8.09235  10
  11   7   1 206.413 8.01540  13
  11   7   1 218.509 7.94606   7
 -12  -7  -1 27.4683 3.93859   6
  12  -7   1 24.2532 3.80952   8
 -12  -7  -1 24.7896 3.51917   9
 -12  -7  -1 25.7334 3.77647  10
 -12  -7  -1 27.6704 4.68210  12
  12   7   1 24.9494 5.79978  13
  12   7   1 18.6039 3.54143   7
 -12   7  -1 22.4724 4.06278  12
 -12  -8   1 18.4512 3.24732   6
 -12  -8   1 23.7147 3.30083   9
 -12  -8   1 16.7031 3.25173  10
 -12  -8   1 20.3731 4.47332  12
  12  -8  -1 12.8892 3.05336   8
 -12   8   1 24.0429 3.79793  12
  12   8  -1 16.5539 3.68773  13
  12   8  -1 15.8796 3.36574   7
 -11  -8   1 152.746 6.24990   9
 -11  -8   1 156.677 6.59467   6
 -11  -8   1 157.061 7.90073  12
 -11  -8   1 158.697 6.93612  10
  11  -8  -1 169.678 6.73928   8
  11   8  -1 176.078 7.05927   7
  11   8  -1 163.421 7.03856  13
  10  -8  -1 26.1410 2.75485  14
 -10  -8   1 31.4254 3.65949   6
  10  -8  -1 21.7286 2.69263   8
 -10  -8   1 26.7470 2.62355   9
 -10  -8   1 27.3752 3.09202  10
 -10  -8   1 26.8339 3.62065  12
  10   8  -1 33.0187 4.00020   7
  10   8  -1 28.1831 3.87701  13
  10   8  -1 27.3178 3.42301   6
  10   8  -1 34.3645 2.63471   9
  -9  -8   1 8.80645 2.63512  10
  -9  -8   1 9.50003 2.15413   3
  -9  -8   1 13.3216 2.52140   2
  -9  -8   1 14.7382 1.93769   9
   9  -8  -1 10.3352 1.66535  14
   9  -8  -1 9.03380 2.06126   8
  -9  -8   1 10.3105 2.06655   6
  -9  -8   1 16.2616 2.89711  12
   9   8  -1 13.7607 2.37330  13
   9   8  -1 11.9966 2.24250   7
  -9   8   1 14.0336 1.70621   3
   9   8  -1 15.1187 1.82552   3
   9   8  -1 12.5092 1.85027   3
   9   8  -1 11.5357 2.57728   6
   9   8  -1 14.9759 1.72880   9
  -9   8   1 13.6724 1.30924   9
  -8  -8   1 43.8486 3.29098   3
   8  -8  -1 45.1950 2.53329  14
  -8  -8   1 51.6252 3.89566  12
   8  -8  -1 41.1498 3.24077   8
  -8  -8   1 43.2456 3.31369  10
  -8  -8   1 49.3050 2.87153   9
  -8  -8   1 46.3922 3.41262   2
  -8  -8   1 45.7292 3.20314   6
  -8   8   1 42.3687 2.02155   3
  -8   8   1 44.6298 2.05977  10
   8   8  -1 41.7887 3.32515   7
   8   8  -1 43.9901 3.74659   6
  -8   8   1 47.4292 2.13484   6
   8   8  -1 47.6441 2.65941   9
   8   8  -1 37.0716 3.31987  13
  -8   8   1 43.3527 1.92577   9
   8   8  -1 45.0016 2.85785   3
   8   8  -1 45.6060 3.03122  10
  -7  -8   1 35.9215 3.26297  12
  -7  -8   1 31.3946 3.70173  10
  -7  -8   1 32.8064 2.59480   6
  -7  -8   1 33.8108 2.38910   9
  -7  -8   1 31.4739 2.63401   3
   7  -8  -1 26.4671 2.66395   8
  -7  -8   1 30.6566 2.00407  14
  -7  -8   1 27.0483 2.66644   2
   7  -8  -1 28.3467 2.01097  14
  -7  -8   1 30.6896 2.82457  10
   7   8  -1 30.5668 2.71621   7
  -7   8   1 31.4956 1.74656   6
   7   8  -1 29.1695 2.33823   3
   7   8  -1 33.9272 2.28644   3
  -7   8   1 33.6237 3.15154   4
   7   8  -1 32.1942 2.20893   9
   7   8  -1 28.6623 2.83077  13
   7   8  -1 31.9213 2.55467  10
  -7   8   1 31.0831 1.53143   9
   7   8  -1 28.6720 3.02594   6
  -7   8   1 30.0926 1.58030   3
  -7   8   1 29.2603 1.61987  10
  -6  -8   1 576.675 13.1579  14
   6  -8  -1 555.956 13.7501   8
  -6  -8   1 565.987 13.7645   2
  -6  -8   1 560.215 13.8208  10
  -6  -8   1 552.378 13.7673   6
   6  -8  -1 574.669 13.2066  14
  -6  -8   1 559.392 13.8239  10
  -6  -8   1 546.010 13.4106   9
  -6  -8   1 576.638 13.7678   3
  -6  -8   1 561.666 14.2094  12
   6   8  -1 572.422 14.0175   6
   6   8  -1 559.847 13.7673   7
  -6   8   1 568.684 12.8280   6
   6   8  -1 567.357 13.2632   9
   6   8  -1 532.090 13.9574   3
  -6   8   1 570.451 12.7492   3
   6   8  -1 565.473 13.6755  10
   6   8  -1 585.182 13.4272   3
  -6   8   1 563.379 12.8119  10
  -6   8   1 537.309 12.8487   9
  -6   8   1 580.117 12.7898   7
   6   8  -1 560.245 13.8354  13
   5  -8  -1 299.609 7.71065   8
   5  -8  -1 300.995 6.82476   6
  -5  -8   1 272.893 7.89637  12
  -5  -8   1 278.917 7.62975  10
  -5  -8   1 274.036 7.28147   9
   5  -8  -1 281.554 7.11510  14
  -5  -8   1 283.855 7.55532   2
  -5  -8   1 288.309 7.77860   5
   5  -8  -1 292.907 7.45964   6
  -5  -8   1 261.397 7.95907   3
  -5  -8   1 272.508 7.33692  14
  -5  -8   1 284.221 7.67849  10
  -5  -8   1 277.287 7.62150   6
  -5   8   1 274.124 6.40086   9
  -5   8   1 272.916 6.42961   7
   5   8  -1 278.394 7.08451   3
   5   8  -1 258.404 7.29527   7
   5   8  -1 271.091 6.97266   9
   5   8  -1 277.067 7.17967   3
  -5   8   1 278.097 6.51317   3
  -5   8   1 269.961 6.57655  10
   5   8  -1 272.053 7.33272  10
  -5   8   1 274.542 6.58729   6
   5   8  -1 278.879 7.43363  13
   5   8  -1 261.509 7.56316   6
  -4  -8   1 167.711 5.30068  12
  -4  -8   1 164.356 4.99830  10
  -4  -8   1 160.600 5.18523   6
   4  -8  -1 164.178 5.04728   8
   4  -8  -1 179.632 4.10079  10
  -4  -8   1 160.079 4.97963   6
  -4  -8   1 168.836 4.73599   9
   4  -8  -1 165.712 4.10873  10
  -4  -8   1 167.882 4.95787   3
   4  -8  -1 171.737 4.63197  14
   4  -8  -1 171.298 4.41299   6
  -4  -8   1 175.671 4.55821  14
  -4  -8   1 173.445 5.08413  10
  -4  -8   1 165.478 4.87026   2
  -4   8   1 163.757 4.28077  10
   4   8  -1 159.358 4.87871  10
   4   8  -1 163.961 4.58984   9
  -4   8   1 166.994 4.83806   4
  -4   8   1 164.891 4.12831   9
   4   8  -1 157.950 5.06486   6
   4   8  -1 163.323 4.76973   3
  -4   8   1 172.794 4.49304   2
  -4   8   1 163.912 5.11252  12
   4   8  -1 167.285 4.87588  13
  -4   8   1 170.488 4.10152   7
  -4   8   1 166.350 4.25754   3
   4   8  -1 170.627 4.71076   3
  -4   8   1 163.319 4.30456   6
  -3  -8   1 37.6562 2.32827  12
   3  -8  -1 40.6707 1.41543   6
  -3  -8   1 44.0471 2.04734   3
  -3  -8   1 36.0634 2.27694   6
  -3  -8   1 38.1148 2.11537  10
  -3  -8   1 39.4035 2.08549   6
  -3  -8   1 40.4380 1.97674   2
  -3  -8   1 40.4772 2.17781  10
   3  -8  -1 37.3964 1.76354   4
  -3  -8   1 39.5473 1.70420  14
   3  -8  -1 38.7014 1.56638  10
   3  -8  -1 41.4733 2.28851   8
  -3  -8   1 35.9516 2.21791  11
  -3  -8   1 42.3029 1.89689   9
   3  -8  -1 44.9980 1.39045  10
   3  -8  -1 40.4881 1.78091   6
  -3   8   1 44.1702 2.07935   4
  -3   8   1 45.0686 1.47052  11
   3   8  -1 42.7678 2.19879  10
   3   8  -1 40.5925 1.90551   9
  -3   8   1 44.4771 1.75283   2
   3   8  -1 43.8459 1.99976   3
   3   8  -1 43.3053 2.01086   3
  -3   8   1 43.2313 1.58557   9
   3   8  -1 44.7931 2.30818  12
   3   8  -1 45.8956 1.91855   9
   3   8  -1 46.3790 1.95894   2
  -3   8   1 44.0864 1.69688  10
  -3   8   1 44.2051 1.53074   7
  -3   8   1 44.6686 1.70304   3
   3   8  -1 47.7743 2.16798  13
   3   8  -1 44.4497 2.24998   6
  -3   8   1 44.2894 1.78111   6
   3   8  -1 46.1453 2.37515   6
  -3   8   1 40.0212 2.18909  12
  -2  -8   1 411.873 9.88852  10
  -2  -8   1 411.427 9.96722  11
  -2  -8   1 394.259 9.90160   6
   2  -8  -1 409.426 9.67242   6
   2  -8  -1 416.964 9.43162  11
   2  -8  -1 407.127 9.15583   5
   2  -8  -1 415.080 10.0723   8
  -2  -8   1 411.111 10.0853   6
  -2  -8   1 415.488 9.77261   4
   2  -8  -1 410.363 9.48286  10
   2  -8  -1 414.485 9.45306   6
   2  -8  -1 403.071 9.72085   4
  -2  -8   1 403.491 10.2220  12
   2  -8  -1 412.113 9.31414  10
   2  -8  -1 411.206 9.71177  14
  -2  -8   1 420.629 9.61133  14
  -2  -8   1 412.058 9.93435  10
  -2  -8   1 405.819 9.75227   2
   2   8  -1 409.314 9.53113   2
   2   8  -1 388.906 9.50004   9
   2   8  -1 399.742 9.67847   3
  -2   8   1 407.679 9.44307   3
  -2   8   1 403.714 9.46917  10
   2   8  -1 420.230 9.84845  10
   2   8  -1 374.599 9.76167   3
   2   8  -1 387.726 9.92630   6
   2   8  -1 414.413 9.92709  12
   2   8  -1 418.312 9.85858   6
  -2   8   1 398.614 9.52414  10
  -2   8   1 405.787 9.80921   4
  -2   8   1 410.546 9.84939  12
   2   8  -1 398.857 9.50783   9
  -2   8   1 412.026 9.30097   9
  -2   8   1 404.749 9.57478   6
   2   8  -1 399.074 9.83124  10
  -2   8   1 419.956 9.30100  11
  -2   8   1 407.405 9.22633   2
  -2   8   1 389.908 9.77412   6
   1  -8  -1 1885.35 41.2742   6
  -1  -8   1 1902.45 41.5113   6
   1  -8  -1 1925.31 41.4405   6
  -1  -8   1 1941.67 41.5649  10
  -1  -8   1 1890.47 41.2672  14
  -1  -8   1 1876.83 41.4518  10
  -1  -8   1 1919.73 41.3878   4
  -1  -8   1 1898.17 41.3652   2
   1  -8  -1 1921.85 41.7150   8
   1  -8  -1 1934.64 41.3300  11
   1  -8  -1 1879.39 41.4625   4
   1  -8  -1 1897.59 41.1101   5
   1  -8  -1 1670.64 41.6036  14
  -1  -8   1 1866.89 41.8653  12
  -1  -8   1 1915.25 41.4769  11
   1  -8  -1 1888.02 41.2789  10
  -1  -8   1 1941.11 41.6834   6
   1   8  -1 1944.78 41.4071   6
   1   8  -1 1863.49 41.4790   6
  -1   8   1 1897.42 41.4258   4
   1   8  -1 1866.37 41.0582   2
   1   8  -1 1940.29 41.5626  12
  -1   8   1 1873.71 40.7240   2
   1   8  -1 1860.19 41.4088  10
   1   8  -1 1902.65 41.3191   3
  -1   8   1 1910.92 41.1933  10
  -1   8   1 1975.29 41.4110  12
  -1   8   1 1743.05 41.2179   9
  -1   8   1 1894.92 41.0957  11
  -1   8   1 1861.84 41.1845  10
   1   8  -1 1830.74 41.0692   9
   1   8  -1 1820.48 41.2186   3
  -1   8   1 1857.47 41.2715   6
   1   8  -1 1985.17 41.4178  10
  -1   8   1 1825.09 41.1154   3
  -1   8   1 1915.83 41.1994   6
  -1   8   1 1881.30 40.9763   9
  -1   8   1 1869.57 41.1558   3
   0  -8  -1 1242.03 26.8817  11
   0  -8  -1 1212.15 26.6847   5
   0  -8   1 1193.77 26.4998   5
   0  -8   1 1201.36 26.6578  14
   0  -8  -1 1231.25 26.8335   6
   0  -8   1 1237.89 26.8766  10
   0  -8  -1 1222.25 26.7849  10
   0  -8   1 1180.40 27.1897  12
   0  -8  -1 1180.32 26.7286  10
   0  -8   1 1262.09 27.0438   6
   0  -8   1 1223.58 26.7935   6
   0  -8   1 1176.24 26.6848  10
   0  -8  -1 1183.67 26.7838  14
   0  -8   1 1233.17 26.6883  11
   0  -8   1 1180.80 26.6672   2
   0  -8  -1 1179.93 26.3520   2
   0  -8  -1 1219.94 26.9313   6
   0  -8  -1 1216.14 26.9375   4
   0  -8   1 1194.30 26.6930   4
   0   8   1 1180.37 26.4226  10
   0   8   1 1172.03 26.3181   3
   0   8   1 1232.61 26.4381  10
   0   8  -1 1209.91 26.4138   4
   0   8  -1 1192.35 26.2091   2
   0   8  -1 1140.21 26.4737  10
   0   8   1 1198.33 26.4408  12
   0   8  -1 1218.36 26.7416  12
   0   8  -1 1140.16 26.2990   3
   0   8  -1 1177.68 26.2024   9
   0   8  -1 1184.97 26.4076   3
   0   8   1 1246.02 26.4567   6
   0   8   1 1173.10 25.8457   2
   0   8  -1 1191.57 26.4193  10
   0   8   1 1178.54 26.3521   3
   0   8   1 1240.22 26.1765   9
   0   8  -1 1160.41 26.1649   9
   0   8  -1 1143.04 26.5094   6
   0   8  -1 1232.53 26.4843   6
   0   8   1 1164.18 26.5063   6
   0   8   1 1155.57 26.1780   9
  -1  -8  -1 317.513 8.07454  11
   1  -8   1 323.750 7.66919  10
   1  -8   1 322.429 7.56689  11
  -1  -8  -1 326.032 7.59921   2
   1  -8   1 334.101 8.07176   6
  -1  -8  -1 327.839 7.99946  10
  -1  -8  -1 328.128 7.99608  10
  -1  -8  -1 330.849 7.93875  14
  -1  -8  -1 313.612 8.05073   4
   1  -8   1 332.052 7.91978  10
   1  -8   1 326.049 7.37411   5
   1  -8   1 324.441 7.75825   4
   1  -8   1 324.533 7.75284   6
  -1  -8  -1 327.946 8.13861   6
   1  -8   1 336.858 7.81702  14
  -1  -8  -1 316.654 8.14174  12
  -1  -8  -1 318.734 7.91163   5
   1   8   1 316.186 7.76498   9
   1   8   1 322.566 7.68687   9
  -1   8  -1 323.943 7.74980   3
  -1   8  -1 330.911 8.29606  12
   1   8   1 326.426 7.98077   6
   1   8   1 320.647 8.12137   6
  -1   8  -1 330.029 7.87620   6
   1   8   1 331.079 7.99841  10
   1   8   1 313.221 8.05427  11
  -1   8  -1 319.733 7.74095   2
   1   8   1 326.179 7.92675  12
  -1   8  -1 320.099 7.81854  10
   1   8   1 320.602 7.45255   2
   1   8   1 322.238 7.87713   3
   1   8   1 314.075 7.98795  10
   1   8   1 314.756 7.92198   3
  -1   8  -1 324.131 7.90031   4
  -1   8  -1 311.352 7.58496   9
   2  -8   1 276.622 6.95657  10
  -2  -8  -1 272.484 7.38122  14
  -2  -8  -1 278.889 7.35409  12
   2  -8   1 289.806 6.74369   6
  -2  -8  -1 289.263 7.25448  10
   2  -8   1 278.643 7.56126   8
   2  -8   1 284.289 6.87001   4
   2  -8   1 286.242 7.13464   6
  -2  -8  -1 286.289 7.24851  10
  -2  -8  -1 279.773 7.29670   6
  -2  -8  -1 288.220 7.21155   3
  -2  -8  -1 279.116 7.35376   6
  -2  -8  -1 284.371 7.22076   5
  -2  -8  -1 282.967 6.99789   9
   2  -8   1 284.764 6.92223  14
  -2  -8  -1 286.961 7.38046  11
   2  -8   1 285.698 6.45357  11
  -2  -8  -1 284.409 6.84809   2
   2   8   1 276.436 7.22301  10
   2   8   1 252.504 7.39335   3
   2   8   1 276.997 7.11953   3
  -2   8  -1 274.078 6.66317   9
   2   8   1 276.591 7.33831   6
  -2   8  -1 284.525 7.49765  12
  -2   8  -1 288.208 6.94375   6
   2   8   1 282.823 7.04821  12
   2   8   1 285.689 7.18159   6
  -2   8  -1 288.525 7.07153   4
   2   8   1 281.214 6.96809   9
   2   8   1 288.561 7.15969  10
  -2   8  -1 282.562 6.81275   3
  -2   8  -1 284.896 6.88881  10
   2   8   1 273.593 7.32285  11
  -2   8  -1 279.274 6.94880   2
   2   8   1 274.580 6.83070   9
  -2   8  -1 275.482 6.27653   7
   3  -8   1 639.102 14.0141   6
   3  -8   1 628.514 14.4770   6
  -3  -8  -1 632.210 14.7582   5
   3  -8   1 622.369 14.0710  10
  -3  -8  -1 604.129 14.4160   9
  -3  -8  -1 618.347 14.8325  12
  -3  -8  -1 635.787 14.4858  14
  -3  -8  -1 623.178 14.3565   2
  -3  -8  -1 630.130 14.7421  10
   3  -8   1 645.332 14.3464  14
  -3  -8  -1 637.342 14.8002  10
  -3  -8  -1 627.629 14.6735   3
   3  -8   1 621.035 14.9670   8
  -3  -8  -1 617.422 14.7851   6
  -3  -8  -1 612.821 14.9306   6
   3   8   1 623.235 14.7164   3
  -3   8  -1 644.824 14.5528   2
  -3   8  -1 621.220 14.1127   9
   3   8   1 639.088 14.5951  12
   3   8   1 626.784 14.5838   3
  -3   8  -1 627.766 15.1098  12
  -3   8  -1 626.611 14.2303   3
   3   8   1 611.497 14.7741  10
  -3   8  -1 619.556 14.3207  10
   3   8   1 623.635 14.5126   9
  -3   8  -1 643.830 14.3881   6
  -3   8  -1 638.987 14.6131   4
   3   8   1 622.042 15.0341  11
   3   8   1 625.990 14.9760   6
   4  -8   1 2901.94 64.4998  14
   4  -8   1 3083.39 64.3431  10
  -4  -8  -1 2932.26 65.1461  12
   4  -8   1 3018.68 64.3048   6
  -4  -8  -1 3158.66 65.0870  10
  -4  -8  -1 2994.32 64.9732   3
  -4  -8  -1 2991.17 64.7165   2
  -4  -8  -1 2860.42 64.6744   9
  -4  -8  -1 2987.66 64.7040  14
  -4  -8  -1 2959.84 65.0743  10
   4  -8   1 2839.97 65.1212   8
  -4  -8  -1 2856.16 65.0763   6
  -4  -8  -1 3019.37 65.1340   5
  -4   8  -1 3051.30 65.3225   2
   4   8   1 3026.91 65.7934   6
  -4   8  -1 2963.86 64.9178  10
   4   8   1 2883.44 65.1880   9
  -4   8  -1 2969.49 64.8191   3
  -4   8  -1 2917.00 64.6956   9
  -4   8  -1 3053.57 65.3249   4
   4   8   1 3006.71 65.5607  10
  -4   8  -1 3030.91 64.9743   6
   4   8   1 2925.84 65.8273  11
   4   8   1 2966.02 65.4421   3
   4   8   1 3124.69 65.3429   3
   5  -8   1 100.387 3.16353   6
  -5  -8  -1 93.7097 3.41458   9
  -5  -8  -1 100.717 4.16534  10
  -5  -8  -1 99.6630 3.90850  10
   5  -8   1 98.4349 3.99421   8
  -5  -8  -1 96.2729 3.60521   2
   5  -8   1 99.2576 3.28754  14
  -5  -8  -1 97.0005 4.00958  12
   5  -8   1 100.051 3.69291  10
  -5  -8  -1 96.3754 3.81957   6
  -5  -8  -1 100.625 3.70958   3
   5   8   1 99.2488 4.13164   6
  -5   8  -1 98.9574 3.00909   3
  -5   8  -1 101.868 3.68420   2
   5   8   1 98.0820 4.10474  11
   5   8   1 92.0118 3.87483   3
  -5   8  -1 105.507 3.24483   6
  -5   8  -1 102.982 3.56291   4
   5   8   1 97.3368 3.94331  10
  -5   8  -1 101.932 3.13372  10
   5   8   1 102.681 3.55414   3
  -5   8  -1 102.161 2.95143   9
   5   8   1 98.2422 3.49196   9
  -6  -8  -1 247.248 6.93089   3
  -6  -8  -1 232.336 7.15323  12
  -6  -8  -1 233.816 6.55709   9
  -6  -8  -1 239.339 6.78985   2
   6  -8   1 227.711 6.30747  14
   6  -8   1 235.761 6.31201   6
  -6  -8  -1 242.948 7.09000  10
  -6  -8  -1 230.718 6.99321   6
  -6  -8  -1 238.997 7.36018  10
   6  -8   1 234.150 7.02506   8
   6  -8   1 240.376 5.92127  10
   6   8   1 236.065 6.60366   9
   6   8   1 237.363 7.18442  10
  -6   8  -1 240.869 6.24334   6
   6   8   1 245.160 6.87238   3
  -6   8  -1 244.223 6.17881  10
  -6   8  -1 245.383 6.89538   4
   6   8   1 237.526 7.36966   6
  -6   8  -1 243.318 6.09558   3
  -6   8  -1 244.323 5.94146   9
   7  -8   1 30.5904 2.24028   6
  -7  -8  -1 29.7696 2.43632   9
  -7  -8  -1 27.6274 2.66778   6
  -7  -8  -1 24.5143 3.35401   5
   7  -8   1 29.1714 2.82190   8
  -7  -8  -1 32.9141 2.84911   2
   7  -8   1 28.6681 2.88382  10
  -7  -8  -1 28.5160 3.24882  10
   7  -8   1 28.9642 2.27077  14
  -7  -8  -1 29.8238 3.03742  10
  -7  -8  -1 29.3180 2.84578   3
  -7  -8  -1 31.2243 3.19783  12
  -7   8  -1 34.1241 2.72393   4
  -7   8  -1 32.3923 2.14174   6
   7   8   1 28.8370 2.77552   7
   7   8   1 28.8114 2.65981   3
   7   8   1 27.2738 2.89779  13
  -7   8  -1 30.1016 1.96029  10
   7   8   1 28.7988 2.52398   9
   7   8   1 32.7019 3.40253   6
  -7   8  -1 28.2738 1.70123   9
   7   8   1 30.8233 2.52177   3
  -8  -8  -1 40.2949 2.99053   9
   8  -8   1 33.4689 3.44371   8
  -8  -8  -1 35.0219 3.39520   3
  -8  -8  -1 36.0737 3.53112  10
  -8  -8  -1 35.8559 3.40077   2
  -8  -8  -1 38.6144 3.36735   6
  -8  -8  -1 40.5018 3.80343  12
   8  -8   1 39.8922 2.65772  14
   8   8   1 31.6603 3.25754   6
   8   8   1 37.6973 3.53259   7
   8   8   1 32.9803 3.32572  13
  -8   8  -1 32.6642 2.02110   9
   8   8   1 33.3091 2.83205   3
   8   8   1 32.0714 2.73855   9
   8   8   1 39.0510 3.09675   3
  -8   8  -1 35.4230 2.34813   3
   8   8   1 30.4085 3.06856  10
  -9  -8  -1 1.14885 2.08992  10
   9  -8   1 2.57312 1.51006  14
  -9  -8  -1 -0.9682 2.25590   2
  -9  -8  -1 2.40048 2.01888   6
  -9  -8  -1 2.42015 2.32191  12
  -9  -8  -1 4.90054 1.75556   9
   9  -8   1 2.11684 1.99962   8
   9   8   1 1.64906 2.07924   3
   9   8   1 4.89995 1.86930   3
   9   8   1 3.23059 2.15277  13
   9   8   1 0.61030 2.62894   6
   9   8   1 5.24796 2.18718   7
   9   8   1 7.39735 1.74516   9
  -9   8  -1 3.08921 1.38311   9
  -9   8  -1 -0.0431 1.45881   3
 -10  -8  -1 31.9255 2.94821   9
 -10  -8  -1 38.2677 4.89299  12
 -10  -8  -1 30.1623 3.94863   6
 -10  -8  -1 41.0760 4.50955  10
  10  -8   1 40.5834 4.20580   8
 -10   8  -1 33.5788 2.84518   9
  10   8   1 39.1219 4.42865   7
  10   8   1 33.8531 4.29029  13
  10   8   1 45.2457 3.85864   9
  10   8   1 28.2484 3.78473   6
 -11  -8  -1 98.1674 6.14002  10
 -11  -8  -1 83.7608 5.68631   6
  11  -8   1 96.1384 5.92588   8
 -11  -8  -1 84.4913 5.20446   9
 -11  -8  -1 100.521 6.93117  12
  11   8   1 95.8041 5.90085  13
  11   8   1 89.7225 5.98479   7
 -12  -8  -1 53.5996 5.89672   9
  12   8   1 33.9711 4.21099  13
  12  -9  -1 25.7185 5.47550   8
 -12  -9   1 20.0336 3.41334   9
 -12  -9   1 22.3378 5.12443  12
 -12  -9   1 16.5589 3.90065   6
 -12  -9   1 24.2808 3.64020  10
  12   9  -1 16.8294 3.63843  13
 -12   9   1 17.7584 3.66735  12
  12   9  -1 20.7666 3.86720   7
 -11  -9   1 115.618 6.10610  10
  11  -9  -1 114.807 5.97196   8
 -11  -9   1 111.690 5.80673   6
 -11  -9   1 107.731 4.76430  14
 -11  -9   1 104.908 5.46470   9
 -11  -9   1 108.564 7.17482  12
  11   9  -1 101.585 5.84716  13
  11   9  -1 119.039 6.18456   7
 -10  -9   1 68.6982 4.34272   9
 -10  -9   1 73.9222 3.70997  14
  10  -9  -1 70.1139 3.67214  14
  10  -9  -1 71.1521 4.65349   8
 -10  -9   1 70.7725 4.58241   6
 -10  -9   1 66.4931 5.62602  12
 -10  -9   1 71.7256 4.83215  10
  10   9  -1 84.1002 3.81631   9
  10   9  -1 80.2363 4.99453   7
  10   9  -1 82.9159 5.05415  13
  10   9  -1 80.8608 5.68747   6
  -9  -9   1 16.9783 2.97269  12
   9  -9  -1 17.7962 2.01316  14
  -9  -9   1 21.7129 2.38985   9
  -9  -9   1 19.0905 2.74263   2
  -9  -9   1 16.3436 2.43426  10
   9  -9  -1 16.9431 2.25772   8
  -9  -9   1 17.1797 2.49823   6
  -9  -9   1 20.5920 2.39556  14
   9   9  -1 13.5858 2.43678   7
  -9   9   1 15.3265 1.40170   9
   9   9  -1 15.5046 2.02782   3
   9   9  -1 17.9084 2.77156  13
   9   9  -1 19.3386 1.92905   9
  -9   9   1 16.2408 2.16785   3
   9   9  -1 23.6027 2.92967   3
   9   9  -1 16.4223 2.97309   6
   8  -9  -1 547.580 13.4490  14
   8  -9  -1 565.230 14.2488   8
  -8  -9   1 556.629 14.9410  12
  -8  -9   1 561.308 14.3701  10
  -8  -9   1 561.684 14.2738   3
  -8  -9   1 561.867 13.4156  14
  -8  -9   1 555.818 14.3230   2
  -8  -9   1 563.892 13.8559   9
  -8  -9   1 556.099 14.2890   6
   8   9  -1 552.751 14.3486   7
  -8   9   1 563.254 12.7953   9
   8   9  -1 567.940 14.1840  10
  -8   9   1 551.623 12.9479   3
  -8   9   1 545.598 13.0549  10
   8   9  -1 549.930 14.5534  13
   8   9  -1 579.688 14.7270   6
   8   9  -1 578.121 13.5590   9
   8   9  -1 584.982 13.8596   3
   8   9  -1 573.417 13.7698   3
  -7  -9   1 247.843 6.96740   9
  -7  -9   1 248.616 7.39502   2
  -7  -9   1 253.207 7.92622  12
  -7  -9   1 249.043 7.36432   3
  -7  -9   1 256.786 6.66077  14
  -7  -9   1 248.171 7.46095  10
   7  -9  -1 239.345 6.62415  14
  -7  -9   1 244.410 7.82625   5
  -7  -9   1 245.141 7.31489   6
  -7  -9   1 237.535 7.97852  10
   7  -9  -1 236.613 7.32244   8
   7   9  -1 237.285 7.36630  13
  -7   9   1 242.018 6.01814   3
   7   9  -1 240.333 7.14561  10
  -7   9   1 250.896 5.92601   9
  -7   9   1 245.182 6.15645   6
  -7   9   1 235.573 7.22401   4
   7   9  -1 247.134 6.66467   9
   7   9  -1 243.430 7.59813   6
   7   9  -1 238.066 7.20977   7
  -7   9   1 241.792 6.17363  10
   7   9  -1 251.343 6.95824   3
  -6  -9   1 578.393 14.5399  10
  -6  -9   1 576.849 14.8749  12
  -6  -9   1 592.484 14.1002   9
  -6  -9   1 596.590 14.7074   5
  -6  -9   1 560.810 14.3809   6
   6  -9  -1 572.563 14.4003   8
   6  -9  -1 587.498 13.8039  14
  -6  -9   1 601.641 14.4384   3
  -6  -9   1 600.733 14.3892   2
  -6  -9   1 588.689 14.4870  10
  -6  -9   1 598.740 13.7799  14
   6   9  -1 613.135 14.2607   3
   6   9  -1 570.506 14.4501   7
   6   9  -1 575.687 13.9616   9
  -6   9   1 591.418 13.3596   7
  -6   9   1 595.486 13.4452   3
   6   9  -1 593.016 14.7643   6
   6   9  -1 598.841 14.5889  13
  -6   9   1 589.595 13.5409  10
  -6   9   1 592.989 13.3053   9
  -6   9   1 597.501 13.5454   6
  -5  -9   1 63.0328 3.10766   6
  -5  -9   1 63.6643 3.19731   5
  -5  -9   1 66.2046 3.03395   2
   5  -9  -1 62.5097 3.19167   8
  -5  -9   1 67.2035 3.48707  12
  -5  -9   1 65.5460 3.15075  10
  -5  -9   1 66.4899 2.57186  14
  -5  -9   1 65.9223 3.47209  10
   5  -9  -1 65.1714 2.63135  14
   5  -9  -1 78.8992 3.73040   6
  -5  -9   1 60.9810 2.77661   9
  -5  -9   1 64.4433 3.07966   3
   5   9  -1 60.7665 3.05449   7
  -5   9   1 65.8837 2.33624  10
   5   9  -1 64.5171 2.77364   3
  -5   9   1 65.6248 2.12323   7
   5   9  -1 68.9378 3.16240  13
  -5   9   1 66.5535 2.17184   9
   5   9  -1 63.8751 2.71916   9
  -5   9   1 65.7826 2.38330   6
   5   9  -1 61.6688 2.89771   3
   5   9  -1 63.9102 3.33077   6
  -5   9   1 66.9376 2.28961   3
   5   9  -1 64.3615 3.25572  10
  -5   9   1 64.6441 2.66600   2
  -4  -9   1 993.143 23.2760   9
   4  -9  -1 1091.40 22.6103  10
   4  -9  -1 1042.97 22.5814   6
  -4  -9   1 1060.24 23.6799  10
  -4  -9   1 1041.35 23.4629   2
  -4  -9   1 1018.20 23.9933  12
   4  -9  -1 1046.01 22.9811   6
   4  -9  -1 1018.92 23.1794  14
   4  -9  -1 1046.44 23.6988   8
  -4  -9   1 1004.10 23.6413   6
  -4  -9   1 1031.76 23.6427  10
  -4  -9   1 1053.04 23.7072   5
  -4  -9   1 971.423 23.4613  14
   4   9  -1 1073.38 24.0190   3
  -4   9   1 1014.18 23.4504   9
   4   9  -1 1032.29 23.8145   9
   4   9  -1 1101.48 24.1364  13
  -4   9   1 1086.91 23.6848   2
   4   9  -1 1047.45 24.2435  10
  -4   9   1 1058.29 23.2338   7
  -4   9   1 1051.14 23.5817  10
  -4   9   1 1073.16 23.6164   6
   4   9  -1 1045.18 24.4348   6
   4   9  -1 1067.85 24.0667   3
  -4   9   1 1054.21 23.5008   3
  -4   9   1 1085.73 24.2422   4
   3  -9  -1 416.518 9.16305  10
  -3  -9   1 403.639 9.64255  14
  -3  -9   1 395.654 10.3728  12
   3  -9  -1 401.385 9.61179   6
   3  -9  -1 400.729 10.1339   8
   3  -9  -1 402.953 9.23912   6
  -3  -9   1 401.024 9.97513   5
  -3  -9   1 411.863 9.85988   4
  -3  -9   1 401.812 9.83995   2
  -3  -9   1 406.936 10.0923  10
   3  -9  -1 399.662 9.67734   4
   3  -9  -1 398.847 9.69287  14
  -3  -9   1 401.331 10.0513   6
   3   9  -1 401.792 9.77020   3
   3   9  -1 379.811 9.54626   9
   3   9  -1 400.567 9.78931   3
  -3   9   1 407.244 9.32976   2
   3   9  -1 401.917 9.64057   2
  -3   9   1 394.421 9.22889   9
  -3   9   1 397.331 9.45468  10
  -3   9   1 401.637 9.92807   4
  -3   9   1 402.427 9.38938   3
   3   9  -1 389.589 9.95963  10
   3   9  -1 409.277 9.73495  13
  -3   9   1 397.173 9.05560  11
  -3   9   1 404.068 9.11587   7
   3   9  -1 381.715 10.0700   6
  -3   9   1 408.207 9.54691   6
   3   9  -1 389.711 9.91950  10
  -3   9   1 398.073 10.0366  12
   2  -9  -1 392.090 9.19819   6
   2  -9  -1 403.438 9.90994   8
   2  -9  -1 383.655 9.45227   6
  -2  -9   1 394.096 9.56665   5
  -2  -9   1 385.376 9.64870  10
   2  -9  -1 396.267 9.05773  10
  -2  -9   1 406.527 9.39782  14
   2  -9  -1 388.950 9.46792  14
   2  -9  -1 394.883 9.18496  11
  -2  -9   1 397.719 9.53831   4
  -2  -9   1 392.898 9.50877   2
   2  -9  -1 392.637 8.86743   5
  -2  -9   1 386.737 10.0555  12
   2  -9  -1 397.306 9.51382   4
  -2  -9   1 390.923 9.70682   6
  -2  -9   1 393.739 9.73722  10
  -2  -9   1 401.143 9.77675  11
  -2   9   1 390.183 9.16111  11
   2   9  -1 391.410 9.36982   2
  -2   9   1 394.893 9.73860   4
   2   9  -1 391.859 9.61963   3
  -2   9   1 397.857 9.06834   2
  -2   9   1 393.751 9.34188   3
  -2   9   1 375.420 9.41782  10
   2   9  -1 386.084 9.88416   6
   2   9  -1 403.880 9.78542  10
   2   9  -1 381.953 9.81667  12
  -2   9   1 396.105 9.40578  10
   2   9  -1 377.274 9.40241   9
   2   9  -1 411.674 9.42839  13
   2   9  -1 383.497 9.77132  10
  -2   9   1 406.845 9.22612   9
  -2   9   1 398.612 9.51398   6
  -2   9   1 412.090 9.84712  12
   2   9  -1 393.582 9.76188   6
   2   9  -1 384.414 9.59050   3
  -2   9   1 404.998 9.43969   6
  -2   9   1 385.193 9.18247   9
  -1  -9   1 376.179 9.08003  10
  -1  -9   1 371.827 8.92278   5
   1  -9  -1 382.384 8.97935  11
   1  -9  -1 362.278 9.09997   6
   1  -9  -1 379.134 8.73441   5
   1  -9  -1 378.635 9.18259  10
   1  -9  -1 365.637 8.89860   6
  -1  -9   1 362.946 9.37177   6
   1  -9  -1 372.073 9.38362   8
  -1  -9   1 374.339 8.95262  14
   1  -9  -1 371.950 9.09297   4
   1  -9  -1 376.193 9.05116  14
  -1  -9   1 371.280 9.58138  12
  -1  -9   1 369.020 8.95788   2
  -1  -9   1 380.215 9.13079  11
  -1  -9   1 371.452 9.21121  10
  -1  -9   1 373.079 9.15386   6
  -1  -9   1 387.293 9.05359   4
  -1   9   1 374.014 9.01413   3
   1   9  -1 375.751 9.43465  12
  -1   9   1 389.511 9.10115   6
  -1   9   1 375.105 9.40732   4
  -1   9   1 374.664 9.00145   3
  -1   9   1 376.221 8.83011   9
   1   9  -1 362.672 8.91247   9
   1   9  -1 364.356 9.37084   6
   1   9  -1 364.798 8.85104   2
   1   9  -1 386.857 9.24464   9
  -1   9   1 370.716 9.05953  10
  -1   9   1 363.572 9.06924  10
  -1   9   1 359.118 8.81080   9
  -1   9   1 369.286 8.51243   2
   1   9  -1 383.291 9.21401   3
  -1   9   1 373.450 9.17925   6
  -1   9   1 376.668 9.26519  12
   1   9  -1 368.726 9.09492   3
   1   9  -1 378.048 9.24846  10
   1   9  -1 389.844 9.31738   6
  -1   9   1 374.669 8.94302  11
   1   9  -1 374.865 9.30139  10
   0  -9   1 288.680 6.97247  11
   0  -9   1 279.502 6.95746  10
   0  -9  -1 282.493 7.34284  12
   0  -9  -1 289.444 7.13252  14
   0  -9  -1 270.547 7.22843   6
   0  -9   1 284.709 7.19705  10
   0  -9   1 285.383 7.59627  12
   0  -9  -1 282.151 6.62143   2
   0  -9   1 285.771 7.11072   6
   0  -9  -1 283.614 7.01777  10
   0  -9   1 282.950 6.95942   2
   0  -9   1 273.316 7.32853   6
   0  -9  -1 287.134 7.22839   4
   0  -9  -1 288.892 7.18663  11
   0  -9   1 280.397 6.99310  14
   0  -9   1 285.214 6.99914   4
   0  -9   1 281.824 6.75923   5
   0  -9  -1 283.495 7.10742   6
   0  -9  -1 270.269 7.07056  10
   0  -9  -1 281.748 6.94360   5
   0   9  -1 277.886 7.26553   6
   0   9   1 289.141 7.17196   6
   0   9   1 282.557 7.06723   3
   0   9   1 274.724 6.83833   9
   0   9  -1 273.859 6.85772   9
   0   9   1 275.919 7.13957  10
   0   9   1 285.956 7.14781  11
   0   9   1 281.464 6.49522   2
   0   9   1 283.231 7.18086  12
   0   9  -1 279.307 7.03559   3
   0   9  -1 281.726 7.18565   6
   0   9  -1 274.274 7.25336  10
   0   9   1 266.169 7.55970  10
   0   9   1 283.652 7.05530   3
   0   9  -1 282.338 7.45078  12
   0   9  -1 274.987 7.11401  10
   0   9   1 271.299 6.86558   9
   0   9  -1 285.749 6.86560   2
   0   9   1 280.803 7.26242   6
   1  -9   1 525.532 11.8912   5
   1  -9   1 534.495 12.3209   6
   1  -9   1 537.758 12.1556  11
   1  -9   1 535.554 12.3697  14
  -1  -9  -1 518.878 12.0999   2
   1  -9   1 595.916 13.3746   6
  -1  -9  -1 514.208 12.6238   6
  -1  -9  -1 513.028 12.5539  10
  -1  -9  -1 513.670 12.5234  10
   1  -9   1 525.275 12.3135   4
  -1  -9  -1 538.319 12.7120  11
  -1  -9  -1 514.116 12.7470  12
   1  -9   1 616.773 13.4976  10
  -1  -9  -1 521.602 12.6448   4
  -1  -9  -1 522.736 12.4773   5
  -1  -9  -1 527.186 12.4954  14
   1  -9   1 525.614 12.2114  10
  -1   9  -1 536.774 12.2443   6
   1   9   1 497.183 12.2906  10
  -1   9  -1 524.636 12.0040   2
   1   9   1 519.740 12.3675  11
  -1   9  -1 519.826 12.5868  12
  -1   9  -1 510.858 12.0237   3
  -1   9  -1 492.431 11.8397   9
   1   9   1 513.495 12.1699   3
   1   9   1 519.931 11.6871   2
   1   9   1 527.466 12.3099   6
   1   9   1 507.808 12.2203   3
  -1   9  -1 520.416 12.2139   4
   1   9   1 523.571 12.2956  10
   1   9   1 527.066 12.2386  12
  -1   9  -1 525.029 12.8369  10
   1   9   1 504.373 12.0253   9
   1   9   1 506.394 12.4361   6
  -2  -9  -1 1540.78 33.9773  10
  -2  -9  -1 1511.80 33.5117   2
   2  -9   1 1527.40 33.6353  14
  -2  -9  -1 1540.61 34.0452   4
  -2  -9  -1 1509.43 34.1425  12
  -2  -9  -1 1543.46 33.8159  14
   2  -9   1 1596.14 33.1768  11
  -2  -9  -1 1497.24 34.0183   5
   2  -9   1 1506.42 33.5489   4
   2  -9   1 1546.54 33.4513   6
  -2  -9  -1 1504.03 33.9182   3
  -2  -9  -1 1513.62 34.0574   6
  -2  -9  -1 1544.00 34.2066  11
  -2  -9  -1 1553.30 34.0145  10
  -2  -9  -1 1469.84 33.6758   9
   2  -9   1 1529.03 34.3849   8
   2   9   1 1661.54 34.9483  10
   2   9   1 1509.53 34.9230  10
  -2   9  -1 1597.08 34.6706   6
   2   9   1 1522.49 35.0616   6
  -2   9  -1 1557.28 34.7984   4
   2   9   1 1626.92 34.9489   6
  -2   9  -1 1514.54 34.3319   9
   2   9   1 1521.08 34.6176   9
  -2   9  -1 1526.65 34.4751   3
  -2   9  -1 1575.89 34.6130   2
   2   9   1 1561.36 34.7505   3
   2   9   1 1534.49 35.0529  11
   2   9   1 1602.50 34.8921   3
  -2   9  -1 1592.65 35.3220  12
   2   9   1 1625.25 34.8087  12
  -2   9  -1 1571.97 34.6291  10
   3  -9   1 60.2146 2.03133   6
  -3  -9  -1 58.6233 2.36765   2
  -3  -9  -1 59.1319 2.46737  14
   3  -9   1 58.3423 2.03559  10
  -3  -9  -1 52.1039 2.89789  10
  -3  -9  -1 60.8878 2.79839   6
   3  -9   1 61.3166 2.35096  14
  -3  -9  -1 59.6222 2.83080  10
  -3  -9  -1 59.4483 2.65629   3
  -3  -9  -1 55.2097 2.87248  12
  -3  -9  -1 58.2101 2.74856   5
  -3  -9  -1 58.2794 2.43388   9
   3  -9   1 61.7208 3.07407   8
  -3   9  -1 66.7401 2.65105   4
  -3   9  -1 65.8179 2.55034   6
   3   9   1 63.8317 2.60144   9
  -3   9  -1 65.1882 2.43918  10
   3   9   1 61.8118 2.91655  10
  -3   9  -1 59.3638 2.19279   9
   3   9   1 63.3382 2.59190   3
  -3   9  -1 60.6970 2.32262   3
   3   9   1 62.7456 3.08777  11
  -3   9  -1 68.2178 2.62363   2
   3   9   1 62.4575 3.02907   6
   3   9   1 65.7845 2.79866   3
   3   9   1 63.0422 2.78789  12
  -4  -9  -1 422.549 10.9980  10
  -4  -9  -1 446.509 10.6097   2
  -4  -9  -1 442.386 11.0411   5
  -4  -9  -1 434.392 11.1035  10
  -4  -9  -1 432.825 11.0494   6
  -4  -9  -1 438.727 10.6087  14
   4  -9   1 431.094 11.1890   8
   4  -9   1 450.130 10.1317   6
  -4  -9  -1 422.916 10.5941   9
  -4  -9  -1 436.976 10.8877   3
  -4  -9  -1 435.239 11.1418  12
   4  -9   1 424.197 10.4027  14
   4  -9   1 448.035 10.1896  10
  -4   9  -1 453.130 10.4792   6
   4   9   1 424.870 10.6530   9
  -4   9  -1 445.831 10.8132   4
   4   9   1 438.158 11.2697   6
   4   9   1 448.081 10.9729   3
   4   9   1 436.698 11.3459  11
   4   9   1 444.306 11.0694  10
  -4   9  -1 434.624 10.2672   3
   4   9   1 434.069 10.7329   3
  -4   9  -1 444.294 10.1522   9
  -4   9  -1 411.469 11.2136   2
  -4   9  -1 438.787 10.4094  10
  -5  -9  -1 191.241 5.84112   3
  -5  -9  -1 184.085 5.94089   6
   5  -9   1 185.952 5.31375  14
  -5  -9  -1 192.136 6.01337  10
  -5  -9  -1 189.753 5.45380  14
   5  -9   1 196.393 6.11790   8
  -5  -9  -1 186.189 5.60214   2
   5  -9   1 195.119 5.16930   6
   5  -9   1 199.893 5.09395  10
  -5  -9  -1 191.708 5.56847   9
  -5  -9  -1 191.643 6.12378  12
  -5   9  -1 191.728 5.17097  10
  -5   9  -1 192.325 5.67765   2
  -5   9  -1 194.198 5.26615   6
   5   9   1 193.857 6.04943  10
   5   9   1 182.276 6.16942   6
   5   9   1 186.707 5.49903   9
  -5   9  -1 194.891 4.91337   9
   5   9   1 190.831 5.77113   3
  -5   9  -1 193.064 5.04921   3
   5   9   1 186.636 6.23762  11
  -6  -9  -1 821.860 19.2669  14
  -6  -9  -1 818.339 19.8214   6
   6  -9   1 845.652 19.0350   6
   6  -9   1 809.273 19.7886   8
  -6  -9  -1 859.201 20.8327   5
  -6  -9  -1 832.082 19.6636   3
   6  -9   1 838.107 18.5519  10
  -6  -9  -1 829.298 19.3513   9
  -6  -9  -1 844.041 19.5579   2
  -6  -9  -1 826.921 20.0415  12
   6  -9   1 798.766 19.0455  14
  -6  -9  -1 837.496 19.8825  10
  -6   9  -1 831.059 19.1970  10
  -6   9  -1 842.757 19.0460   3
   6   9   1 863.928 19.7684   3
   6   9   1 836.773 19.6051   9
   6   9   1 836.275 20.4029   6
   6   9   1 846.322 19.8807   3
  -6   9  -1 857.462 19.8658   4
  -6   9  -1 850.798 19.8562   2
   6   9   1 862.966 20.1647  10
  -6   9  -1 848.069 19.2571   6
  -6   9  -1 827.941 18.8623   9
  -7  -9  -1 19.9251 2.15190   2
   7  -9   1 23.3645 3.02161   8
  -7  -9  -1 20.8314 2.58871  12
  -7  -9  -1 19.0113 1.97852   9
  -7  -9  -1 13.4020 2.04381   6
   7  -9   1 25.5097 2.29421   6
   7  -9   1 18.6444 2.15076  14
  -7  -9  -1 18.9042 2.20531   3
  -7  -9  -1 17.2800 2.22702  10
  -7   9  -1 18.3311 1.58873   9
   7   9   1 13.7876 2.22732  13
  -7   9  -1 16.8581 1.76700   3
  -7   9  -1 18.0110 2.20955   2
   7   9   1 18.0625 1.94565   3
   7   9   1 12.9942 2.37928   6
   7   9   1 16.1365 2.02122   3
   7   9   1 16.4092 2.16282   7
  -7   9  -1 18.6584 1.96302  10
   7   9   1 17.6432 1.88985   9
   7   9   1 13.8671 2.27082  10
  -8  -9  -1 100.372 4.76439   9
   8  -9   1 88.5030 4.98524   8
   8  -9   1 97.9959 3.93731  14
  -8  -9  -1 100.654 4.91650  10
  -8  -9  -1 99.9517 4.75312   2
  -8  -9  -1 106.671 4.80716   3
  -8  -9  -1 91.9738 5.07843   6
  -8  -9  -1 94.3515 5.11339  12
   8   9   1 103.484 4.49790   3
  -8   9  -1 93.7534 3.57407   3
   8   9   1 89.8859 4.80917  13
   8   9   1 108.407 5.27350  10
  -8   9  -1 101.728 3.31987   9
   8   9   1 88.7205 5.49091   7
   8   9   1 98.8049 4.17917   9
   8   9   1 95.9489 5.39819   6
  -9  -9  -1 466.106 12.8628   6
   9  -9   1 464.201 12.6892   8
   9  -9   1 462.522 11.9430  14
  -9  -9  -1 472.182 13.0124  10
  -9  -9  -1 463.975 12.3026   9
  -9  -9  -1 474.837 13.4376  12
   9   9   1 491.747 13.4360   6
   9   9   1 486.127 12.3426   3
  -9   9  -1 458.770 11.6494   3
   9   9   1 457.163 13.1747  13
   9   9   1 473.768 12.9039   7
  -9   9  -1 470.102 11.2749   9
   9   9   1 465.051 12.6015   9
 -10  -9  -1 112.920 5.71004   6
 -10  -9  -1 103.349 5.90874  10
 -10  -9  -1 106.226 6.37397  12
  10  -9   1 109.586 5.65677   8
 -10  -9  -1 107.054 5.22110   9
 -10   9  -1 102.020 4.33061   9
  10   9   1 118.698 6.87772   6
  10   9   1 109.969 5.89516   7
  10   9   1 111.451 4.67495   9
  10   9   1 101.011 5.69626  13
  11  -9   1 82.4884 5.93016   8
 -11  -9  -1 90.9199 6.30249  10
 -11  -9  -1 97.6659 7.08465  12
 -11  -9  -1 86.0911 5.89464   6
 -11  -9  -1 102.341 5.67652   9
  11   9   1 87.8308 5.72452  13
  11   9   1 85.0426 6.10491   7
  12  10  -1 -0.6747 3.10936  13
 -11 -10   1 51.7215 5.22339  10
 -11 -10   1 52.1115 4.92211   6
  11 -10  -1 49.7535 5.07825   8
 -11 -10   1 52.6172 4.81980   9
 -11 -10   1 50.8056 4.04931  14
 -11 -10   1 51.3924 6.41041  12
  11  10  -1 58.2195 5.32572   7
  11  10  -1 49.4547 4.92127  13
  10 -10  -1 94.3531 4.52343  14
 -10 -10   1 101.774 5.56479  10
 -10 -10   1 103.616 5.36457   6
 -10 -10   1 110.162 6.59306  12
 -10 -10   1 99.5558 5.06208   9
  10 -10  -1 106.020 5.45657   8
 -10 -10   1 104.716 4.38485  14
  10  10  -1 114.229 4.33270   9
  10  10  -1 96.8984 5.59680   7
  10  10  -1 101.197 5.62519  13
  10  10  -1 100.660 8.01801   6
   9 -10  -1 125.514 4.65036  14
  -9 -10   1 124.976 4.52927  14
  -9 -10   1 126.201 5.19071   9
  -9 -10   1 126.864 5.70864  10
  -9 -10   1 122.052 5.47111   6
   9 -10  -1 127.418 5.60902   8
  -9 -10   1 127.810 6.41653  12
   9  10  -1 131.081 4.72774   9
  -9  10   1 121.451 3.80452   9
   9  10  -1 115.659 6.12446   6
   9  10  -1 133.219 5.01506   3
   9  10  -1 124.771 5.61599   7
   9  10  -1 121.820 5.68574  13
  -8 -10   1 78.7266 4.38261   3
   8 -10  -1 84.9151 3.49569  14
  -8 -10   1 72.7319 4.44845   2
  -8 -10   1 77.8699 3.37275  14
  -8 -10   1 74.3925 5.71713  12
  -8 -10   1 81.4810 3.99144   9
  -8 -10   1 73.9162 4.65798   6
  -8 -10   1 81.2808 4.46816  10
   8  10  -1 83.9307 4.91744   6
  -8  10   1 81.7616 3.19888  10
  -8  10   1 82.6631 3.05007   3
  -8  10   1 76.0971 4.32854   2
   8  10  -1 87.4661 3.76572   9
   8  10  -1 82.3905 4.15608   3
  -8  10   1 82.9121 2.79140   9
   8  10  -1 80.2758 4.45288  13
   8  10  -1 86.5162 3.96057   3
   8  10  -1 81.9717 4.81909   7
  -7 -10   1 113.153 4.66864   3
  -7 -10   1 114.195 4.67021   6
  -7 -10   1 107.947 4.74525  10
  -7 -10   1 110.179 3.82633  14
   7 -10  -1 108.348 4.66067   8
  -7 -10   1 102.957 4.22732   9
  -7 -10   1 102.072 5.02081  12
   7 -10  -1 112.802 3.93587  14
  -7 -10   1 111.020 4.59596   2
   7  10  -1 101.908 4.56028  13
   7  10  -1 105.124 5.03217   6
  -7  10   1 105.611 3.48748  10
  -7  10   1 107.930 3.36615   3
   7  10  -1 109.422 4.24881   3
  -7  10   1 111.405 4.28951   2
  -7  10   1 93.9352 4.54588   6
   7  10  -1 105.001 4.24252   3
  -7  10   1 112.661 3.24652   9
   7  10  -1 116.789 5.06515  10
   7  10  -1 115.776 4.73388   7
   7  10  -1 112.798 4.02884   9
  -6 -10   1 472.875 12.0563   2
  -6 -10   1 481.124 11.4857  14
  -6 -10   1 480.540 12.2587  10
   6 -10  -1 474.421 12.1587   8
  -6 -10   1 462.586 12.1812   6
  -6 -10   1 476.199 12.7105  12
   6 -10  -1 467.638 11.5081  14
   6 -10  -1 479.546 11.0028   6
  -6 -10   1 475.492 11.8382   9
  -6 -10   1 479.641 12.1930   3
  -6 -10   1 473.674 12.4173   5
  -6  10   1 459.052 12.1989   4
   6  10  -1 481.688 12.3429  10
  -6  10   1 472.150 11.2503  10
  -6  10   1 474.051 10.9100   7
   6  10  -1 472.383 12.1868   7
  -6  10   1 482.254 11.2613   6
  -6  10   1 479.856 10.9775   9
   6  10  -1 472.093 12.5420   6
   6  10  -1 474.948 11.6621   9
  -6  10   1 488.717 11.7326   2
  -6  10   1 477.377 11.1024   3
   6  10  -1 482.996 12.2565  13
   6  10  -1 491.237 11.9100   3
   6  10  -1 477.501 11.9203   3
  -5 -10   1 589.277 14.0741   9
  -5 -10   1 600.101 14.4408   3
  -5 -10   1 604.785 14.5090  10
   5 -10  -1 591.304 13.9042  14
  -5 -10   1 592.243 14.9310  12
  -5 -10   1 595.770 13.8214  14
  -5 -10   1 533.420 14.7908   2
  -5 -10   1 584.726 14.4917   6
   5 -10  -1 610.685 14.5529   8
   5  10  -1 594.931 14.3017   9
  -5  10   1 603.964 13.8356   3
   5  10  -1 593.258 14.8216  10
   5  10  -1 596.345 15.0236   6
  -5  10   1 620.367 13.9968   6
  -5  10   1 619.831 14.2158   2
   5  10  -1 608.184 14.6896   7
  -5  10   1 608.792 13.5480   7
   5  10  -1 613.630 14.5664   3
  -5  10   1 597.292 13.6903   9
  -5  10   1 596.747 13.9654  10
   4 -10  -1 624.011 13.6425  10
  -4 -10   1 613.083 14.2048  14
  -4 -10   1 603.644 14.7597   5
   4 -10  -1 621.796 13.6330   6
   4 -10  -1 609.102 14.2929  14
  -4 -10   1 679.281 16.4433  10
  -4 -10   1 588.107 14.7182   6
  -4 -10   1 600.620 14.7192  10
  -4 -10   1 600.960 15.1696  12
  -4 -10   1 602.799 14.5096   4
   4 -10  -1 594.514 14.7788   8
  -4 -10   1 608.206 14.5521   2
  -4 -10   1 595.730 14.3974   9
  -4  10   1 603.184 14.2210  10
   4  10  -1 596.133 14.4360   9
  -4  10   1 625.036 14.2234   2
  -4  10   1 636.657 14.1437   3
   4  10  -1 557.862 14.5069   3
   4  10  -1 624.953 14.7239   3
  -4  10   1 647.063 14.2808   6
  -4  10   1 617.307 13.9669   9
  -4  10   1 622.274 13.7654   7
   4  10  -1 628.386 14.9711  10
   4  10  -1 595.134 15.0693   6
   4  10  -1 636.270 14.7075  13
   3 -10  -1 126.001 3.30989  10
  -3 -10   1 121.602 4.20733  10
   3 -10  -1 127.061 4.39195   8
  -3 -10   1 123.843 4.60185  12
  -3 -10   1 151.539 5.61371  10
   3 -10  -1 126.461 3.88700  14
  -3 -10   1 119.433 4.20088   6
  -3 -10   1 121.861 4.12305   5
   3 -10  -1 109.770 5.00840   4
   3 -10  -1 124.800 3.21634  11
  -3 -10   1 124.777 4.04050   2
  -3 -10   1 129.424 3.80519  14
   3 -10  -1 124.035 3.40823   6
  -3 -10   1 125.707 3.96101   4
  -3  10   1 126.502 3.65682   9
   3  10  -1 139.098 5.15594   3
  -3  10   1 139.955 5.18040  12
  -3  10   1 137.086 3.98065   6
  -3  10   1 129.251 3.43647  11
  -3  10   1 132.685 4.33421   4
  -3  10   1 130.528 3.67814   2
   3  10  -1 131.335 4.00185   2
   3  10  -1 131.672 4.12732  13
   3  10  -1 128.221 4.45912  10
  -3  10   1 130.802 3.82528   3
   3  10  -1 122.487 3.98108   9
  -3  10   1 130.353 3.48834   7
   3  10  -1 122.881 4.49912   6
  -3  10   1 127.270 3.86349  10
   3  10  -1 124.175 4.43082  10
  -2 -10   1 149.225 4.94535  11
   2 -10  -1 141.837 3.62561   5
   2 -10  -1 143.597 4.29181  14
   2 -10  -1 147.022 4.76345   8
   2 -10  -1 149.178 3.86230  10
   2 -10  -1 144.767 4.01102   6
   2 -10  -1 142.991 3.99170  11
  -2 -10   1 149.390 4.37619   5
  -2 -10   1 147.418 4.33185   2
  -2 -10   1 148.954 4.35909   4
   2 -10  -1 146.380 4.35633   4
  -2 -10   1 148.441 4.95099  12
  -2 -10   1 135.043 5.01006  10
  -2 -10   1 143.464 4.52767   6
  -2 -10   1 149.258 4.20687  14
   2  10  -1 139.902 4.41494   3
  -2  10   1 142.161 3.99017  11
   2  10  -1 136.584 4.71361   6
  -2  10   1 144.334 4.31649   3
  -2  10   1 156.775 4.41559   9
  -2  10   1 145.149 3.84385   2
   2  10  -1 134.572 4.19401   9
   2  10  -1 149.223 4.70577  10
  -2  10   1 142.608 4.36135  10
   2  10  -1 158.824 4.35656  13
   2  10  -1 146.120 4.71488  10
  -2  10   1 147.040 4.05233   9
   2  10  -1 139.155 4.40537   3
  -2  10   1 153.332 4.35698   6
  -2  10   1 151.642 4.62463   4
   2  10  -1 149.372 4.20375   2
  -2  10   1 150.512 4.43024   6
  -2  10   1 142.983 4.17913   3
  -2  10   1 149.712 4.28246  10
  -2  10   1 148.690 4.74527  12
   1 -10  -1 457.602 10.8637   4
  -1 -10   1 442.625 10.8681   6
  -1 -10   1 448.199 11.3563  12
   1 -10  -1 443.944 11.1492   8
  -1 -10   1 455.116 10.6480  14
  -1 -10   1 449.146 10.6207   5
  -1 -10   1 447.830 10.7229   4
  -1 -10   1 461.763 10.7031   2
   1 -10  -1 441.396 10.4790  10
  -1 -10   1 447.018 10.8348  11
  -1 -10   1 437.625 10.7474  10
   1 -10  -1 446.716 10.3957   5
   1 -10  -1 447.449 10.6479   6
   1 -10  -1 454.770 10.6976  11
   1 -10  -1 446.215 10.7655  14
   1  10  -1 456.461 10.9365   3
   1  10  -1 454.977 10.6406   2
   1  10  -1 464.612 11.0295   3
   1  10  -1 444.117 10.7103   9
   1  10  -1 453.597 11.1366   6
   1  10  -1 432.249 11.0855  10
   1  10  -1 439.872 11.1991   6
   1  10  -1 464.454 11.1048  10
  -1  10   1 473.142 10.9425   6
  -1  10   1 459.872 10.7582  11
  -1  10   1 436.679 10.6026   9
  -1  10   1 468.622 10.9251  10
  -1  10   1 456.231 10.2549   2
  -1  10   1 459.456 11.1259  12
  -1  10   1 458.343 10.9067   3
  -1  10   1 437.110 10.7796   3
  -1  10   1 434.913 10.9015  10
  -1  10   1 444.562 11.0114   6
   0 -10   1 474.854 11.9214  12
   0 -10   1 483.567 11.2859   4
   0 -10  -1 470.142 11.4064   6
   0 -10  -1 488.598 11.5431   4
   0 -10  -1 466.416 11.6455  12
   0 -10  -1 476.061 11.2946  10
   0 -10  -1 482.985 11.4174  14
   0 -10   1 474.325 11.3692   6
   0 -10  -1 476.926 11.2129   5
   0 -10  -1 490.635 11.5101  11
   0 -10   1 477.228 11.2490  11
   0 -10  -1 478.557 10.8434   2
   0 -10   1 475.684 11.1948   2
   0 -10   1 467.944 11.2357  10
   0 -10   1 476.904 11.2450  14
   0 -10   1 474.874 11.0036   5
   0  10   1 472.041 10.6288   2
   0  10   1 472.734 11.2734   3
   0  10  -1 480.171 11.4545   6
   0  10  -1 459.033 11.4753   6
   0  10   1 451.776 11.3343  10
   0  10  -1 484.423 11.3798   3
   0  10  -1 467.312 10.9868   2
   0  10   1 470.696 11.3078  11
   0  10  -1 469.908 11.2183   3
   0  10   1 484.694 11.3863  10
   0  10   1 454.102 11.0421   9
   0  10   1 468.276 11.2627   3
   0  10  -1 470.022 11.3970  10
   0  10   1 466.039 11.4928   6
   0  10  -1 465.175 11.0319   9
   0  10   1 480.534 11.4503  12
   0  10   1 474.949 11.3857   6
   0  10  -1 460.622 11.5165  10
   1 -10   1 482.880 12.4687   8
   1 -10   1 501.362 11.7516  14
   1 -10   1 497.983 11.5727  10
  -1 -10  -1 497.514 12.0489   6
  -1 -10  -1 497.627 11.8919  14
  -1 -10  -1 498.876 12.1355  11
   1 -10   1 515.461 11.5438  11
   1 -10   1 500.116 11.6970   4
  -1 -10  -1 502.337 11.4561   2
  -1 -10  -1 496.491 11.9216  10
  -1 -10  -1 509.871 11.8859   5
  -1 -10  -1 482.903 12.1922  12
   1 -10   1 500.146 11.8377   6
  -1 -10  -1 506.208 12.0863   4
   1 -10   1 495.600 11.2319   5
  -1  10  -1 493.768 11.8076   4
   1  10   1 497.378 11.8854  10
  -1  10  -1 519.998 11.8074  10
   1  10   1 491.604 11.9319  11
  -1  10  -1 488.038 11.7900   6
   1  10   1 466.824 11.8562  10
  -1  10  -1 489.163 11.4901   2
  -1  10  -1 494.670 11.6065   3
   1  10   1 489.445 11.8100   3
   1  10   1 469.518 12.0124   6
   1  10   1 474.257 11.5549   9
   1  10   1 498.009 11.8364  12
   1  10   1 494.266 11.1728   2
  -1  10  -1 468.064 11.3816   9
   1  10   1 487.162 11.7416   3
   1  10   1 507.717 11.9297   6
   2 -10   1 28.1666 1.45288  11
  -2 -10  -1 29.0745 1.98319  10
  -2 -10  -1 26.3851 2.22122  12
   2 -10   1 28.7567 1.76693  14
   2 -10   1 28.8123 1.61078   6
  -2 -10  -1 27.4377 1.83018  14
  -2 -10  -1 25.8428 1.98166   5
  -2 -10  -1 26.4166 2.07945   6
  -2 -10  -1 29.1145 1.69679   2
  -2 -10  -1 27.7911 2.04502   4
   2 -10   1 31.5970 1.76489   4
   2 -10   1 31.2976 2.50027   8
   2  10   1 28.7859 2.31458  11
   2  10   1 28.6205 2.27635  10
   2  10   1 26.8493 2.54264   6
  -2  10  -1 29.4489 1.90205  10
   2  10   1 29.8012 2.26538   6
   2  10   1 27.6411 2.20783  10
  -2  10  -1 30.1623 1.85531   2
  -2  10  -1 31.5045 1.97858   4
   2  10   1 26.9219 1.84614   9
  -2  10  -1 32.3343 2.03044   6
   2  10   1 30.5378 1.93847   3
   2  10   1 28.0734 2.20732  12
  -2  10  -1 29.9051 1.75330   3
   2  10   1 28.1471 1.96685   3
  -2  10  -1 28.3242 1.65958   9
  -3 -10  -1 126.422 4.37982  10
  -3 -10  -1 127.406 4.00858  14
  -3 -10  -1 124.415 3.85955   2
  -3 -10  -1 122.759 4.50177   3
   3 -10   1 126.287 3.86249  14
   3 -10   1 132.122 3.54978  10
   3 -10   1 127.937 4.65956   8
  -3 -10  -1 119.657 4.43743  12
  -3 -10  -1 125.228 4.27608   4
  -3 -10  -1 125.650 4.29215   5
  -3 -10  -1 126.960 4.39233   6
   3 -10   1 128.559 3.47426   6
  -3 -10  -1 119.042 3.93644   9
   3  10   1 116.736 4.42910   6
  -3  10  -1 118.513 3.98134   4
  -3  10  -1 119.518 3.61548   3
  -3  10  -1 115.067 3.45137   9
  -3  10  -1 122.852 3.85726   6
   3  10   1 115.456 4.41387  11
  -3  10  -1 115.787 3.73193  10
   3  10   1 118.132 3.86392   9
   3  10   1 121.878 4.27133  10
  -3  10  -1 122.520 3.87496   2
   3  10   1 116.823 4.06101   3
  -4 -10  -1 259.384 6.90774  14
   4 -10   1 248.029 7.48632   8
  -4 -10  -1 241.651 7.24424   5
   4 -10   1 256.683 6.32938   6
  -4 -10  -1 256.952 7.49424  12
  -4 -10  -1 260.772 6.84381   2
  -4 -10  -1 255.871 7.33625   6
  -4 -10  -1 270.089 7.28192   3
  -4 -10  -1 262.879 7.38343  10
   4 -10   1 258.250 6.75058  14
   4 -10   1 261.937 6.44370  10
   4  10   1 266.321 7.40834   3
   4  10   1 265.474 7.81808   6
   4  10   1 263.695 7.15254   9
  -4  10  -1 269.369 7.02794   6
   4  10   1 263.811 7.61455  10
  -4  10  -1 267.836 7.19122   2
   4  10   1 276.043 7.87633  11
  -4  10  -1 274.830 6.99296  10
  -4  10  -1 262.646 6.60875   9
  -4  10  -1 276.102 6.80335   3
   5 -10   1 6.58443 1.08034  10
  -5 -10  -1 4.97015 1.54890  10
  -5 -10  -1 3.75814 1.34114   2
  -5 -10  -1 3.03602 1.15720  14
  -5 -10  -1 3.84829 1.26399   3
  -5 -10  -1 3.35895 1.40220   6
   5 -10   1 3.30842 1.50995   8
   5 -10   1 2.67525 1.07431  14
  -5 -10  -1 4.19914 1.58445   5
  -5 -10  -1 4.27726 1.66210  12
   5 -10   1 3.68705 0.92720   6
  -5 -10  -1 5.09144 1.24959   9
   5  10   1 2.57035 1.69420   6
  -5  10  -1 2.80905 0.92489   3
  -5  10  -1 3.79976 0.89638   9
  -5  10  -1 4.12599 1.07842  10
  -5  10  -1 7.03029 1.34666   6
   5  10   1 1.41634 1.52525  10
  -5  10  -1 2.60694 1.35949   2
  -5  10  -1 4.29127 1.34119   4
   5  10   1 3.92864 1.28434   3
   5  10   1 3.30556 1.28771   3
   5  10   1 4.27096 1.29082   9
  -6 -10  -1 110.675 5.19299   5
   6 -10   1 117.808 4.04220  14
  -6 -10  -1 119.579 4.31677   9
  -6 -10  -1 118.259 4.49168   2
  -6 -10  -1 118.546 4.16324  14
  -6 -10  -1 118.261 5.03287  12
   6 -10   1 118.011 4.79945   8
  -6 -10  -1 116.152 4.72742   6
  -6 -10  -1 117.522 4.64936   3
   6 -10   1 124.636 3.93920   6
  -6 -10  -1 117.928 4.89469  10
  -6  10  -1 126.420 3.65251   9
  -6  10  -1 129.304 4.27343   6
  -6  10  -1 122.366 4.06296  10
  -6  10  -1 125.851 3.83554   3
   6  10   1 127.926 5.07307  10
  -6  10  -1 123.783 4.72273   4
   6  10   1 116.826 5.26465   6
  -6  10  -1 121.911 4.68548   2
   6  10   1 124.011 4.42731   9
   6  10   1 127.434 4.62145   3
   6  10   1 124.475 4.67352   3
  -7 -10  -1 358.505 9.53935   9
  -7 -10  -1 353.616 9.72083   2
   7 -10   1 347.198 10.0069   8
  -7 -10  -1 362.268 10.1462  10
  -7 -10  -1 351.922 10.0237   6
  -7 -10  -1 355.776 9.94988   3
  -7 -10  -1 345.346 9.25785  14
   7 -10   1 341.027 9.14482  14
  -7 -10  -1 355.302 10.3558  12
   7  10   1 359.816 9.39761   9
   7  10   1 340.265 9.95865   7
  -7  10  -1 359.791 8.51772   9
   7  10   1 364.373 9.68797   3
   7  10   1 347.574 10.1471  13
  -7  10  -1 345.595 9.79925   2
   7  10   1 352.381 10.1244  10
  -7  10  -1 352.157 8.72141   3
   7  10   1 349.695 10.4100   6
  -8 -10  -1 166.994 6.50865  10
  -8 -10  -1 175.318 6.34945   6
  -8 -10  -1 151.370 9.52206  12
  -8 -10  -1 162.248 5.79681   9
   8 -10   1 159.498 6.29546   8
  -8 -10  -1 166.446 6.18744   2
   8 -10   1 163.274 5.41430  14
  -8 -10  -1 158.198 5.43849  14
   8  10   1 168.224 6.53923  13
   8  10   1 183.959 8.04603  10
   8  10   1 177.062 5.90181   9
  -8  10  -1 164.853 5.13096   3
  -8  10  -1 170.594 4.88835   9
   8  10   1 170.287 6.59986   7
   8  10   1 176.562 6.23416   3
   8  10   1 182.999 7.07210   6
  -9 -10  -1 146.120 6.59969  10
   9 -10   1 151.661 6.24375   8
  -9 -10  -1 143.954 6.87929  12
  -9 -10  -1 144.901 5.35573  14
  -9 -10  -1 145.624 6.23623   6
  -9 -10  -1 142.668 5.77584   9
   9  10   1 152.075 6.43469   7
   9  10   1 150.453 6.53151  13
  -9  10  -1 144.128 5.20636   3
   9  10   1 152.822 7.24102   6
  -9  10  -1 154.637 4.73455   9
   9  10   1 155.985 6.12495   3
   9  10   1 155.957 5.61357   9
 -10 -10  -1 4.10788 2.69854  10
  10 -10   1 3.49072 2.48904   8
 -10 -10  -1 2.34696 2.36985   6
 -10 -10  -1 -0.5679 2.99853  12
 -10 -10  -1 -1.9512 2.10207   9
 -10 -10  -1 1.50205 2.07800  14
  10  10   1 2.23705 2.53976  13
  10  10   1 2.16428 2.10105   9
  10  10   1 -1.1359 2.69286   7
 -11 -10  -1 65.0411 5.80016   6
 -11 -10  -1 65.0469 6.21234  10
  11 -10   1 59.7230 5.81516   8
 -11 -10  -1 77.0368 5.60842   9
 -11 -10  -1 78.7304 7.27497  12
 -11 -10  -1 72.0717 4.92432  14
  11  10   1 63.9135 5.98212   7
  11 -11  -1 32.8671 3.84080   8
  11 -11  -1 41.9052 3.87930  14
 -11 -11   1 37.8609 3.99235  10
 -11 -11   1 39.6340 4.92153   6
 -11 -11   1 54.2352 6.82977  12
 -11 -11   1 47.1831 4.97329   9
  11  11  -1 39.9410 5.24740   7
  11  11  -1 36.3198 4.72906  13
  10 -11  -1 10.9984 2.79365   8
 -10 -11   1 10.9533 2.53347   9
 -10 -11   1 10.3137 2.69578  10
 -10 -11   1 17.0606 3.84285  12
  10 -11  -1 12.0876 2.30131  14
 -10 -11   1 12.6785 2.71049   6
 -10 -11   1 12.3855 2.27518  14
  10  11  -1 10.7446 2.01314   9
  10  11  -1 6.84343 2.72705   7
  10  11  -1 13.6448 2.83989  13
   9 -11  -1 110.587 5.45185   8
  -9 -11   1 114.096 4.40853  14
  -9 -11   1 122.478 5.73489  10
  -9 -11   1 105.883 5.32473   6
  -9 -11   1 108.272 5.00231   9
  -9 -11   1 108.248 6.29701  12
   9 -11  -1 106.428 4.64130  14
   9  11  -1 111.048 5.61327  13
   9  11  -1 116.746 4.67350   9
   9  11  -1 120.880 5.69210   7
   9  11  -1 116.872 6.24508   6
   9  11  -1 110.223 5.04910   3
  -8 -11   1 180.877 6.82611   2
  -8 -11   1 191.828 5.74754  14
  -8 -11   1 189.634 6.30833   9
  -8 -11   1 191.916 6.91837  10
   8 -11  -1 183.549 5.82448  14
  -8 -11   1 196.201 7.53670  12
  -8 -11   1 185.888 6.71687   6
   8 -11  -1 188.538 6.69641   8
   8  11  -1 187.958 6.69670   7
  -8  11   1 178.967 5.13362   3
   8  11  -1 175.404 6.63019  13
   8  11  -1 188.489 7.19460   6
  -8  11   1 183.052 4.94370   9
   8  11  -1 190.296 5.93178   9
   8  11  -1 190.226 6.19551   3
  -8  11   1 175.180 6.55668   2
   7 -11  -1 337.979 9.46546   8
   7 -11  -1 325.872 8.68275  14
  -7 -11   1 333.212 8.64730  14
  -7 -11   1 335.045 9.54501  10
  -7 -11   1 326.379 9.53326   3
  -7 -11   1 331.752 10.1997  12
  -7 -11   1 335.833 9.18106   9
  -7 -11   1 334.313 9.45871   2
  -7 -11   1 322.446 9.48349   6
   7  11  -1 349.414 10.1177  10
   7  11  -1 343.355 10.2886   6
  -7  11   1 351.474 8.76795  10
  -7  11   1 344.093 8.36553   9
   7  11  -1 347.210 9.17968   9
   7  11  -1 356.906 9.52701   3
   7  11  -1 357.282 9.89912   7
   7  11  -1 350.558 9.88551  13
  -7  11   1 347.607 8.71529   3
  -7  11   1 355.169 9.46296   2
   6 -11  -1 55.0673 2.78782  14
  -6 -11   1 54.9624 3.32225   2
   6 -11  -1 52.0870 2.38192   6
  -6 -11   1 54.1436 3.76180  12
  -6 -11   1 54.0310 3.33329   6
   6 -11  -1 54.7430 3.35995   8
  -6 -11   1 57.5419 3.05017   9
  -6 -11   1 53.0607 2.67609  14
  -6 -11   1 54.5639 3.62712  10
  -6 -11   1 58.1410 3.41435   3
  -6 -11   1 49.6816 3.78423   5
  -6  11   1 60.9047 2.51731   3
  -6  11   1 59.1869 2.35395   9
   6  11  -1 63.7531 3.54161   7
  -6  11   1 60.1904 2.63577  10
   6  11  -1 56.3531 2.97561   9
   6  11  -1 59.8928 3.30943   3
   6  11  -1 57.8915 3.99087   6
   6  11  -1 64.4310 4.00528  10
   6  11  -1 62.8635 3.54226  13
  -6  11   1 56.5862 3.12520   2
  -6  11   1 57.5428 2.78465   6
   6  11  -1 57.8849 3.39785   3
   5 -11  -1 39.1861 3.00548   8
  -5 -11   1 41.8565 3.06437   5
   5 -11  -1 37.1085 1.73812  10
  -5 -11   1 34.8552 2.80152   6
  -5 -11   1 35.9578 2.88441  10
  -5 -11   1 36.9985 2.50507   9
  -5 -11   1 32.9168 3.18648  12
  -5 -11   1 37.9305 2.70473   2
   5 -11  -1 37.1996 2.30472  14
  -5 -11   1 39.0514 2.20123  14
  -5  11   1 38.6784 2.32846   6
  -5  11   1 37.1179 2.51611   2
   5  11  -1 39.5392 2.78724  13
  -5  11   1 37.1034 1.75585   7
   5  11  -1 38.2551 3.26543   6
   5  11  -1 35.8653 3.20439  10
   5  11  -1 38.3472 2.45175   9
   5  11  -1 37.6573 2.83062   7
   5  11  -1 38.4240 2.66755   3
  -5  11   1 36.5738 2.09706  10
  -5  11   1 37.8738 2.01707   3
  -5  11   1 33.7683 2.74641   4
  -5  11   1 39.3402 1.92655   9
   5  11  -1 36.1540 2.60776   3
  -4 -11   1 110.651 4.64134  12
   4 -11  -1 110.330 3.03023   6
   4 -11  -1 103.954 4.20033   8
   4 -11  -1 111.535 3.06575  10
  -4 -11   1 110.845 3.95682   4
  -4 -11   1 110.485 4.20050   6
  -4 -11   1 107.968 3.59222  14
  -4 -11   1 114.157 4.02393   2
   4 -11  -1 106.445 3.68131  14
  -4 -11   1 106.595 4.14060  10
  -4 -11   1 101.935 4.08604   5
   4  11  -1 118.832 4.19684   3
   4  11  -1 110.708 4.60038   6
   4  11  -1 109.992 4.50275  10
  -4  11   1 119.593 3.23383   7
  -4  11   1 115.532 3.48062   9
  -4  11   1 117.945 3.68007   2
  -4  11   1 117.179 3.82817   6
   4  11  -1 122.265 4.24717  13
  -4  11   1 119.018 3.77033  10
  -4  11   1 119.225 3.67317   3
   4  11  -1 113.295 3.92013   9
  -3 -11   1 775.126 17.9249   4
   3 -11  -1 797.814 17.2865   6
  -3 -11   1 765.852 17.8635   2
   3 -11  -1 750.282 17.7692  14
  -3 -11   1 766.676 18.0298   5
   3 -11  -1 781.431 17.0594  11
  -3 -11   1 770.745 18.1688   6
  -3 -11   1 746.826 18.5652  12
  -3 -11   1 755.319 18.0929  10
   3 -11  -1 769.961 17.1323  10
  -3 -11   1 782.882 17.6962  14
   3 -11  -1 751.830 18.2570   8
   3 -11  -1 786.154 17.7742   4
   3  11  -1 797.869 18.3234   2
  -3  11   1 780.915 17.9712   9
  -3  11   1 814.322 17.9541   2
  -3  11   1 784.210 17.7464   7
   3  11  -1 800.480 18.8559  10
  -3  11   1 799.878 18.3089  10
  -3  11   1 818.360 18.3485   6
  -3  11   1 802.205 18.1916   3
   3  11  -1 803.757 18.6069   3
   3  11  -1 763.858 18.3051   9
   3  11  -1 820.419 18.4212  13
   3  11  -1 774.011 18.9838   6
  -2 -11   1 159.628 5.10799   6
  -2 -11   1 166.948 4.93635   4
   2 -11  -1 161.358 4.84950  14
  -2 -11   1 165.953 5.62017  12
   2 -11  -1 171.206 4.59884   6
   2 -11  -1 169.100 4.56676  11
   2 -11  -1 163.211 4.39075  10
   2 -11  -1 164.889 4.12294   5
  -2 -11   1 166.840 5.09586  10
   2 -11  -1 172.178 4.94859   4
  -2 -11   1 168.691 4.90698   2
  -2 -11   1 168.717 4.91480   5
   2 -11  -1 170.347 5.41810   8
  -2 -11   1 166.897 4.75485  14
  -2  11   1 166.804 4.95321   6
  -2  11   1 163.521 4.52573   9
   2  11  -1 155.270 5.21291  10
  -2  11   1 167.773 4.87205   6
   2  11  -1 162.823 5.29095  10
  -2  11   1 168.258 5.16240   4
   2  11  -1 158.998 4.73630   9
  -2  11   1 166.391 4.73627   3
  -2  11   1 170.490 4.87160  10
  -2  11   1 166.966 4.25969   2
  -2  11   1 167.020 4.82258   3
   2  11  -1 155.366 5.28005   6
   2  11  -1 164.692 4.64747   2
   2  11  -1 176.068 4.78975  13
  -2  11   1 165.038 4.95175  10
  -2  11   1 148.446 4.99622  11
   2  11  -1 154.395 4.91271   3
   1 -11  -1 181.414 5.02608  11
   1 -11  -1 168.778 5.23864   4
  -1 -11   1 184.777 4.96406  14
   1 -11  -1 179.780 5.54007   8
  -1 -11   1 180.144 4.91057   5
  -1 -11   1 177.922 5.10496  10
   1 -11  -1 176.945 4.67410   5
  -1 -11   1 181.278 5.26198   6
   1 -11  -1 172.828 4.73912  10
   1 -11  -1 174.189 5.06981  14
  -1 -11   1 169.090 5.17080  11
  -1 -11   1 176.699 5.74540  12
  -1 -11   1 177.119 4.96616   2
   1 -11  -1 164.427 5.28916   6
  -1 -11   1 179.364 5.04887   4
  -1  11   1 177.640 5.08560   3
   1  11  -1 170.023 5.44746   6
  -1  11   1 179.203 5.19896  10
   1  11  -1 172.629 5.21386   3
   1  11  -1 170.846 5.31996  10
  -1  11   1 178.750 5.03749   3
   1  11  -1 175.528 4.78688   2
  -1  11   1 173.597 4.93801  11
   1  11  -1 169.122 4.91619   9
   1  11  -1 177.547 5.42053  10
  -1  11   1 174.967 4.82978   9
  -1  11   1 168.162 5.45421  10
   1  11  -1 181.768 4.80405  13
  -1  11   1 175.538 5.17357   6
  -1  11   1 173.024 5.44313  12
   1  11  -1 164.684 5.19771   3
  -1  11   1 171.481 4.36095   2
  -1  11   1 178.232 5.29033   6
   0 -11  -1 149.161 4.36195  10
   0 -11  -1 149.449 4.33659   5
   0 -11   1 150.414 4.40433   4
   0 -11   1 150.330 4.31641   2
   0 -11   1 155.077 4.43119  11
   0 -11  -1 152.133 4.60496   6
   0 -11  -1 145.760 4.50061  14
   0 -11  -1 146.648 4.85555  12
   0 -11  -1 150.630 4.60802   4
   0 -11  -1 148.170 4.67018  11
   0 -11   1 149.069 4.33583  10
   0 -11   1 148.989 4.10376   5
   0 -11   1 150.064 5.12001  12
   0 -11   1 153.699 4.38087  14
   0 -11  -1 147.665 3.92386   2
   0 -11   1 145.794 4.50589   6
   0  11   1 138.427 4.19597   9
   0  11  -1 140.323 4.65303   6
   0  11  -1 145.942 4.70160   6
   0  11   1 144.274 4.69985  12
   0  11   1 144.641 4.42799   3
   0  11   1 146.737 3.74526   2
   0  11  -1 149.763 4.13382   2
   0  11   1 137.750 4.55614  10
   0  11  -1 139.513 4.43773   3
   0  11   1 146.899 4.59527  10
   0  11  -1 139.450 4.17404   9
   0  11   1 143.182 4.40429   3
   0  11   1 140.762 4.47680  11
   0  11  -1 146.775 4.60424  10
   0  11   1 147.304 4.65151   6
   0  11  -1 137.959 4.77203   3
   0  11   1 142.262 4.69325   6
  -1 -11  -1 21.6992 2.03125   6
   1 -11   1 27.0120 1.59729  10
  -1 -11  -1 22.4234 2.76405   5
   1 -11   1 25.0832 1.70491  14
   1 -11   1 22.3046 2.53796   8
  -1 -11  -1 21.9113 1.98113   4
  -1 -11  -1 21.0628 1.52460   2
  -1 -11  -1 20.5723 2.19907  12
   1 -11   1 24.4706 1.86201   6
  -1 -11  -1 28.4096 1.88290  10
   1 -11   1 22.3702 1.25869   5
   1 -11   1 21.4877 1.59576  11
   1 -11   1 27.9698 1.78553   4
  -1 -11  -1 29.7946 1.89985  14
  -1  11  -1 21.4702 2.13784   6
   1  11   1 24.0637 2.22221   6
   1  11   1 17.8931 2.05918  11
  -1  11  -1 27.7119 2.10254  10
   1  11   1 19.5581 2.06569  10
   1  11   1 28.8912 1.99078   3
  -1  11  -1 22.1992 1.65259   2
   1  11   1 22.7376 1.35615   2
  -1  11  -1 20.6187 1.74581   3
   1  11   1 22.3638 2.33685   6
  -1  11  -1 22.2410 1.92116   4
   1  11   1 23.3599 2.12160  10
  -1  11  -1 20.5510 1.65422   9
   1  11   1 22.0580 1.77729   9
   1  11   1 22.9013 2.21182   3
  -2 -11  -1 84.1350 3.16713  14
  -2 -11  -1 81.9947 3.61243  12
   2 -11   1 84.7427 3.87391   8
  -2 -11  -1 79.5507 3.41373   6
   2 -11   1 79.6911 3.38483   4
   2 -11   1 83.7185 3.05446  14
   2 -11   1 85.9030 2.55594  11
  -2 -11  -1 86.8869 3.36281   5
  -2 -11  -1 85.1736 3.66511  10
  -2 -11  -1 87.6959 2.92645   2
  -2  11  -1 84.5341 3.38471   6
   2  11   1 81.8058 3.61687  11
   2  11   1 85.9729 3.63914  10
   2  11   1 88.5990 3.64419  10
  -2  11  -1 87.6140 3.08249   3
   2  11   1 84.9579 3.71438   6
   2  11   1 87.8821 3.23211   9
  -2  11  -1 83.4012 3.35746   4
   2  11   1 89.1813 3.41398   3
  -2  11  -1 90.8301 3.15512   2
  -2  11  -1 79.4201 2.88536   9
  -3 -11  -1 259.481 7.57363  12
   3 -11   1 259.397 7.73101   8
  -3 -11  -1 268.537 6.86341   2
  -3 -11  -1 268.706 7.35661   5
   3 -11   1 255.452 6.86660  14
   3 -11   1 261.823 6.50523  10
  -3 -11  -1 259.437 6.99923   9
  -3 -11  -1 275.513 7.47867  10
  -3 -11  -1 262.058 7.35424   4
  -3 -11  -1 256.492 7.01315  14
  -3 -11  -1 259.905 7.45466   6
   3 -11   1 261.718 6.44604   6
   3  11   1 261.019 7.20483   3
  -3  11  -1 260.982 6.97280   6
  -3  11  -1 255.771 6.49167   9
   3  11   1 253.668 7.54127   6
   3  11   1 256.755 7.37129  10
   3  11   1 258.669 7.53180  11
  -3  11  -1 247.052 7.11438   4
  -3  11  -1 262.786 6.90144  10
  -3  11  -1 254.806 6.77604   3
   3  11   1 254.476 6.93406   9
  -4 -11  -1 31.7023 2.72600   6
  -4 -11  -1 33.9024 2.69763   3
   4 -11   1 37.7443 2.20335  14
  -4 -11  -1 37.2871 2.44806   9
  -4 -11  -1 41.0907 3.00642  12
  -4 -11  -1 38.6640 2.34179  14
   4 -11   1 40.4092 1.81946   6
  -4 -11  -1 41.1680 2.99041  10
  -4 -11  -1 38.5018 2.39510   2
   4 -11   1 40.5290 3.12095   8
   4 -11   1 38.1215 1.95334  10
  -4  11  -1 36.6747 2.52046   2
   4  11   1 37.1076 3.11757  11
  -4  11  -1 37.7465 2.46794   3
  -4  11  -1 38.3891 1.96125   9
   4  11   1 37.7582 2.65288   3
  -4  11  -1 42.3735 2.41182  10
   4  11   1 39.0750 3.02995  10
  -4  11  -1 42.1581 2.55730   6
   4  11   1 38.1167 2.48189   9
   4  11   1 35.9030 3.08446   6
  -5 -11  -1 463.702 12.3258   5
  -5 -11  -1 469.414 12.2952   6
   5 -11   1 485.240 11.1835  10
  -5 -11  -1 485.928 11.7885  14
  -5 -11  -1 469.085 12.2893  10
   5 -11   1 466.207 11.5414  14
  -5 -11  -1 472.559 12.5291  12
   5 -11   1 472.839 12.4140   8
  -5 -11  -1 472.454 12.2091   3
  -5 -11  -1 465.281 11.8119   9
   5 -11   1 479.942 11.2404   6
  -5  11  -1 488.001 11.7831   6
   5  11   1 480.038 11.9608   9
  -5  11  -1 479.721 11.7367  10
  -5  11  -1 478.649 12.2425   4
   5  11   1 480.831 12.8056   6
  -5  11  -1 484.273 12.0747   2
   5  11   1 485.960 12.2801   3
   5  11   1 493.653 12.6029  10
  -5  11  -1 479.877 11.4425   3
  -5  11  -1 473.633 11.2802   9
   5  11   1 477.070 12.1114   3
   6 -11   1 59.1721 2.83558   6
  -6 -11  -1 58.1800 3.64783   3
  -6 -11  -1 61.9194 3.69543   6
  -6 -11  -1 59.5230 3.95506  10
   6 -11   1 57.6202 2.96101  14
   6 -11   1 64.4397 3.93209   8
  -6 -11  -1 62.7713 4.00222  12
  -6 -11  -1 59.2583 3.27774   9
  -6 -11  -1 63.8668 3.08563  14
  -6 -11  -1 62.0845 3.43703   2
   6  11   1 61.0589 4.28585   6
  -6  11  -1 62.9326 3.73211  10
   6  11   1 65.5410 3.41122   9
   6  11   1 61.5579 3.56646   3
  -6  11  -1 55.1034 3.65032   2
  -6  11  -1 62.7037 2.53874   9
   6  11   1 67.0585 4.06329  10
  -6  11  -1 56.9612 2.65587   3
   7 -11   1 129.397 6.26044   8
  -7 -11  -1 122.880 5.22048   2
   7 -11   1 130.590 4.62001  14
  -7 -11  -1 129.219 4.64788  14
  -7 -11  -1 129.332 5.78436  12
  -7 -11  -1 120.674 5.43721   3
  -7 -11  -1 130.466 5.55795   9
  -7 -11  -1 131.051 5.52218  10
  -7  11  -1 119.990 5.54728   2
   7  11   1 128.997 5.87225   6
   7  11   1 134.899 4.92317   9
   7  11   1 120.720 5.40634  13
   7  11   1 141.693 5.70703   7
   7  11   1 133.527 5.76073  10
  -7  11  -1 129.739 3.96823   9
  -7  11  -1 128.948 4.15425   3
   7  11   1 127.645 5.22946   3
   8 -11   1 185.756 6.11758  14
  -8 -11  -1 189.793 6.99947   6
  -8 -11  -1 202.703 6.56901   9
  -8 -11  -1 184.593 6.13630  14
   8 -11   1 193.063 7.12534   8
  -8 -11  -1 182.875 6.88723   2
  -8 -11  -1 188.418 9.31581  10
  -8 -11  -1 191.175 7.56312  12
   8  11   1 204.449 6.83825   3
   8  11   1 190.798 6.33383   9
  -8  11  -1 186.717 5.66694   3
   8  11   1 185.257 7.04565  13
   8  11   1 195.557 7.69889   6
   8  11   1 188.724 7.16514   7
  -8  11  -1 188.534 5.33169   9
   9 -11   1 8.79733 2.60122   8
   9 -11   1 13.2162 2.32345  14
  -9 -11  -1 17.5924 2.87850   6
  -9 -11  -1 15.6835 3.28584  12
  -9 -11  -1 13.1654 2.45033   9
  -9 -11  -1 14.2560 2.34483  14
  -9 -11  -1 14.0178 3.01230  10
   9  11   1 10.5592 2.74577  13
   9  11   1 8.65248 2.21125   9
   9  11   1 12.0892 2.80862   7
  -9  11  -1 11.0044 1.65062   9
 -10 -11  -1 178.616 6.91725   9
  10 -11   1 171.603 7.30940   8
 -10 -11  -1 161.958 7.63380  10
 -10 -11  -1 172.726 8.26289  12
 -10 -11  -1 169.576 7.45487   6
  10  11   1 196.763 6.54824   9
  10  11   1 166.969 7.56586  13
  10  11   1 180.573 7.73530   7
 -11 -11  -1 190.486 8.88972  10
 -11 -11  -1 205.081 7.47136  14
 -11 -11  -1 218.681 12.1597  12
  11  11   1 196.162 8.60140  13
 -11 -12   1 96.5936 12.0044  12
 -11 -12   1 93.9348 6.65251  10
  11 -12  -1 74.6067 4.62814  14
 -11 -12   1 76.3205 7.16466   9
  11  12  -1 67.9609 5.86558  13
 -10 -12   1 109.523 6.47837  10
  10 -12  -1 112.404 6.00946   8
  10 -12  -1 106.905 4.96101  14
 -10 -12   1 108.226 7.45206  12
 -10 -12   1 118.450 5.81854   9
 -10 -12   1 116.042 6.07532   6
 -10 -12   1 114.311 4.95083  14
  10  12  -1 120.555 6.13180  13
  10  12  -1 118.056 6.47164   7
  10  12  -1 117.560 5.01233   9
  -9 -12   1 220.749 8.89397  12
  -9 -12   1 221.274 7.32338   9
  -9 -12   1 210.796 7.99457  10
  -9 -12   1 218.206 6.58981  14
   9 -12  -1 215.657 7.67889   8
  -9 -12   1 207.855 7.62792   6
   9 -12  -1 204.544 6.76100  14
   9  12  -1 222.871 8.90697   6
   9  12  -1 232.804 8.13860   7
   9  12  -1 240.369 7.11948   9
   9  12  -1 217.814 7.99538  13
  -8 -12   1 6.05623 2.07633   6
  -8 -12   1 4.61506 1.81418   9
  -8 -12   1 5.34700 1.69355  14
   8 -12  -1 3.18604 2.01468   8
  -8 -12   1 -0.1150 2.31069   2
  -8 -12   1 2.65014 2.58360  12
   8 -12  -1 2.38096 1.47177  14
  -8 -12   1 4.64336 2.59974  10
  -8  12   1 3.94471 1.37306   3
   8  12  -1 2.13824 1.94420  13
   8  12  -1 1.44255 1.96434   3
   8  12  -1 3.80933 2.17693   7
   8  12  -1 4.90943 1.79078   9
  -8  12   1 4.21238 1.20912   9
   8  12  -1 3.91347 2.73285   6
  -7 -12   1 24.8648 4.09699  12
  -7 -12   1 19.5102 2.52487   6
  -7 -12   1 20.4351 2.31176   9
  -7 -12   1 26.7530 3.49488  10
   7 -12  -1 18.7940 2.37551  14
  -7 -12   1 21.5326 2.55108   2
  -7 -12   1 21.5706 2.22515  14
  -7  12   1 21.3773 2.15842   3
   7  12  -1 22.2829 2.86010   6
   7  12  -1 18.2087 2.17075   9
  -7  12   1 20.5410 2.57462   2
   7  12  -1 18.9151 2.47820  13
   7  12  -1 20.4454 2.46963   7
   7  12  -1 24.0280 3.17269   3
  -7  12   1 24.9239 1.90521   9
   7  12  -1 18.5256 2.75086  10
  -6 -12   1 30.2162 3.04767   2
  -6 -12   1 29.0395 2.29189  14
  -6 -12   1 28.5698 3.03728   6
  -6 -12   1 30.0021 2.74335   9
  -6 -12   1 29.2991 3.62226  12
  -6 -12   1 27.8130 3.34499  10
   6 -12  -1 26.4399 2.37813  14
   6 -12  -1 25.0310 3.08933   8
  -6  12   1 29.3942 2.34035  10
   6  12  -1 33.3170 3.03706  13
  -6  12   1 32.6415 2.13498   3
   6  12  -1 28.6898 2.65009   9
   6  12  -1 31.5140 3.63868  10
   6  12  -1 31.5311 2.94028   3
  -6  12   1 28.5175 2.84087   2
  -6  12   1 30.1145 1.98044   9
   6  12  -1 27.1391 3.56987   6
   6  12  -1 27.2248 3.06549   7
  -5 -12   1 619.523 14.7029  14
   5 -12  -1 620.835 15.4720   8
  -5 -12   1 622.525 15.4171  10
  -5 -12   1 622.200 15.4446   6
  -5 -12   1 615.196 15.1577   4
  -5 -12   1 609.636 15.9958  12
  -5 -12   1 612.349 15.4776   5
   5 -12  -1 621.031 14.8227  14
  -5 -12   1 629.487 15.2075   2
   5 -12  -1 627.396 14.0479   6
   5  12  -1 647.959 15.7013  10
   5  12  -1 635.054 15.8950   6
  -5  12   1 610.907 15.0265   6
   5  12  -1 632.390 15.3403   7
   5  12  -1 646.960 15.3086   3
   5  12  -1 598.807 15.1259   3
   5  12  -1 620.737 14.9205   9
  -5  12   1 619.162 14.6940   3
  -5  12   1 614.571 14.6886  10
  -5  12   1 666.164 16.5295   4
   5  12  -1 640.948 15.3249  13
  -5  12   1 620.393 14.3035   9
  -5  12   1 543.938 15.7598   2
  -4 -12   1 31.2101 2.54065   2
  -4 -12   1 29.1023 2.63835   6
  -4 -12   1 27.8238 2.64882  10
   4 -12  -1 29.8211 1.52594   6
   4 -12  -1 29.5124 2.73946   8
   4 -12  -1 24.3458 2.14526  14
  -4 -12   1 27.3731 2.35954   4
   4 -12  -1 25.9650 1.56146  10
  -4 -12   1 29.4709 2.04671  14
  -4 -12   1 26.6793 3.11517  12
  -4  12   1 29.1467 2.16073  10
  -4  12   1 31.6573 1.69293   7
   4  12  -1 29.5437 3.01475   6
   4  12  -1 35.5119 3.05336  10
  -4  12   1 31.0702 1.88318   9
  -4  12   1 32.2565 2.09260   2
   4  12  -1 32.4441 2.36291   9
  -4  12   1 34.6306 2.48415   6
   4  12  -1 30.7271 2.55656   3
   4  12  -1 29.5157 2.48872  13
   4  12  -1 27.8883 2.56921   3
  -4  12   1 35.5420 2.81440   4
  -3 -12   1 146.151 4.87775   5
   3 -12  -1 146.555 4.64902  14
   3 -12  -1 142.482 5.17594   8
  -3 -12   1 149.230 5.04516   6
  -3 -12   1 151.840 4.54661  14
  -3 -12   1 153.102 4.77268   2
  -3 -12   1 147.649 5.52363  12
  -3 -12   1 145.325 4.97842  10
   3 -12  -1 146.044 3.87842  11
   3 -12  -1 150.836 4.11365   6
   3 -12  -1 152.658 4.66420   4
   3 -12  -1 147.560 3.97237  10
   3  12  -1 144.708 5.22164  10
  -3  12   1 142.604 4.22004   9
  -3  12   1 144.865 4.60078  10
   3  12  -1 144.806 4.80241   3
  -3  12   1 125.114 5.63681   3
   3  12  -1 147.294 5.30299   6
   3  12  -1 145.246 4.58289   9
  -3  12   1 145.937 4.68501   6
  -3  12   1 136.508 3.95242   7
  -3  12   1 143.402 4.08603   2
   3  12  -1 145.947 4.52761   2
  -3  12   1 154.233 4.62021   3
  -3  12   1 149.639 5.84244   4
   3  12  -1 154.430 4.67850  13
   2 -12  -1 388.229 8.88079   5
  -2 -12   1 391.798 9.92952  10
   2 -12  -1 390.594 9.38846  11
  -2 -12   1 386.089 9.74712   5
  -2 -12   1 388.609 9.68029   2
   2 -12  -1 395.450 9.76046   4
   2 -12  -1 379.827 9.74447  14
  -2 -12   1 377.383 9.57302  14
   2 -12  -1 394.015 9.41272   6
   2 -12  -1 386.219 9.19526  10
  -2 -12   1 376.789 9.95805   6
  -2 -12   1 385.418 10.5771  12
  -2 -12   1 402.559 9.84236   4
   2 -12  -1 385.682 10.2990   8
  -2  12   1 383.929 9.62289   3
  -2  12   1 375.537 8.89473   2
  -2  12   1 382.648 9.81712  10
   2  12  -1 380.394 9.78065   3
  -2  12   1 379.428 9.65903  10
  -2  12   1 380.388 9.28715   9
   2  12  -1 376.978 10.0735  10
  -2  12   1 385.495 9.71756   6
   2  12  -1 376.854 9.50263   9
   2  12  -1 373.299 10.0485  10
   2  12  -1 386.863 9.37680  13
   2  12  -1 382.651 10.2211   6
  -2  12   1 385.819 9.68256   6
  -1 -12   1 138.896 4.38377  14
  -1 -12   1 145.298 5.28651  12
  -1 -12   1 148.752 4.54944  10
   1 -12  -1 147.530 4.51180   6
   1 -12  -1 144.985 4.20899  10
   1 -12  -1 147.864 5.09976   8
  -1 -12   1 152.544 4.48813   2
   1 -12  -1 147.015 4.64329   4
   1 -12  -1 139.510 4.53603  14
   1 -12  -1 144.825 4.12426   5
  -1 -12   1 153.635 4.58931   4
   1 -12  -1 147.147 4.55766  11
  -1 -12   1 144.124 4.72025   6
  -1 -12   1 146.585 4.38628   5
   1  12  -1 166.797 4.62933  13
  -1  12   1 155.947 5.02950  10
  -1  12   1 154.336 4.98964  10
   1  12  -1 161.939 5.01040   3
  -1  12   1 151.957 5.07064   6
  -1  12   1 156.530 4.60698   9
   1  12  -1 160.631 4.94273   3
  -1  12   1 163.758 4.94522   3
   1  12  -1 154.595 5.25745  10
  -1  12   1 157.025 4.08605   2
  -1  12   1 154.806 5.00904   6
   1  12  -1 151.924 5.24678   6
   1  12  -1 155.562 5.19117  10
   1  12  -1 162.473 4.57179   2
   1  12  -1 156.089 4.71890   9
  -1  12   1 160.224 4.83943   3
  -1  12   1 154.549 4.70865  11
   0 -12  -1 814.469 19.1490  14
   0 -12  -1 820.835 19.1640   6
   0 -12  -1 826.203 18.4377   2
   0 -12   1 832.935 18.9982  10
   0 -12   1 835.086 18.6941   5
   0 -12   1 820.680 19.7610  12
   0 -12   1 802.950 18.9655  14
   0 -12   1 835.111 19.1205   6
   0 -12  -1 846.903 18.9527   5
   0 -12   1 830.812 18.8387   2
   0 -12  -1 832.127 18.9896  10
   0 -12   1 816.229 19.1327   4
   0 -12  -1 823.117 19.5158  12
   0 -12   1 826.651 19.0266  11
   0 -12  -1 855.021 19.3252   4
   0  12  -1 807.125 19.0150  10
   0  12   1 799.982 18.0057   2
   0  12  -1 803.711 18.7868   3
   0  12   1 805.048 18.8538   3
   0  12   1 783.955 19.0885   6
   0  12   1 843.966 19.0421  10
   0  12   1 815.697 18.8702  11
   0  12  -1 795.569 18.5343   9
   0  12   1 832.920 18.8851   3
   0  12  -1 833.720 18.9930   3
   0  12   1 817.199 19.0346   6
   0  12   1 782.892 18.9778  10
   0  12  -1 826.634 18.4408   2
   0  12   1 801.527 18.5839   9
   0  12  -1 798.202 19.0873   6
  -1 -12  -1 81.9360 3.23287   5
  -1 -12  -1 82.0186 3.39442   4
  -1 -12  -1 81.6292 2.79416   2
   1 -12   1 82.2648 3.16762   6
   1 -12   1 82.6007 2.97951  11
  -1 -12  -1 85.7300 3.76502  12
   1 -12   1 84.7149 3.09218  14
   1 -12   1 80.5341 2.89941  10
  -1 -12  -1 78.4527 3.17505  10
   1 -12   1 83.5021 2.52740   5
   1 -12   1 80.5506 3.97232   8
  -1 -12  -1 83.0234 3.44764   6
  -1 -12  -1 80.7493 3.20108  14
   1 -12   1 83.7975 3.16243   4
  -1  12  -1 77.3872 3.38822  10
  -1  12  -1 76.6051 3.55896   6
   1  12   1 78.1649 3.52066  10
  -1  12  -1 79.0816 3.10944   3
   1  12   1 77.4837 3.22966   3
   1  12   1 75.7027 3.07338   9
   1  12   1 74.3484 3.47737  10
  -1  12  -1 80.4556 2.92376   2
   1  12   1 84.1877 3.36900   3
  -1  12  -1 76.0794 3.28603   4
  -1  12  -1 77.8886 2.92165   9
   1  12   1 73.1525 3.37737  11
  -1  12  -1 80.0939 3.30858   3
   1  12   1 75.0514 3.57125   6
  -2 -12  -1 13.9543 1.80799  10
   2 -12   1 13.1668 1.71038   6
   2 -12   1 13.7351 1.72294  14
  -2 -12  -1 16.0961 2.09955   5
  -2 -12  -1 13.6798 1.65182   4
   2 -12   1 16.7163 1.40492  11
   2 -12   1 14.9175 1.79226   4
  -2 -12  -1 15.9808 2.01199  12
  -2 -12  -1 14.2640 1.75113   6
  -2 -12  -1 13.9627 1.75636  14
  -2 -12  -1 14.5894 1.64998   2
   2 -12   1 10.1425 1.34370  10
   2 -12   1 14.5966 2.05656   8
   2  12   1 15.1853 2.05441   3
  -2  12  -1 14.4639 1.76528   6
   2  12   1 12.3329 1.81223  10
   2  12   1 12.9767 1.93010   6
   2  12   1 11.0791 1.43697   9
   2  12   1 13.2402 1.80243  11
  -2  12  -1 14.1937 1.81122   2
  -2  12  -1 12.8523 1.38202   3
   2  12   1 11.2843 1.41861   3
   2  12   1 13.6283 2.02594  10
  -2  12  -1 12.2566 1.56298   4
  -2  12  -1 11.6036 1.58083  10
  -2  12  -1 10.6352 1.25089   9
   3 -12   1 253.206 6.44936  10
  -3 -12  -1 254.102 7.04503  14
  -3 -12  -1 259.850 6.82072   2
  -3 -12  -1 259.764 7.40624  10
   3 -12   1 246.292 6.82740  14
   3 -12   1 253.327 7.75749   8
  -3 -12  -1 257.190 7.44914   6
  -3 -12  -1 264.755 7.68072  12
  -3 -12  -1 255.600 7.36568   4
  -3  12  -1 273.358 7.48146   6
   3  12   1 263.198 7.89972  11
   3  12   1 271.981 7.60856   3
  -3  12  -1 269.421 7.39930  10
  -3  12  -1 265.618 6.87282   9
  -3  12  -1 271.646 7.08060   3
   3  12   1 269.619 8.02856   6
  -3  12  -1 269.097 7.22486   2
   3  12   1 266.415 7.31323   9
   3  12   1 273.081 7.86326  10
  -4 -12  -1 93.3955 3.61486   2
  -4 -12  -1 95.5092 4.36847  12
  -4 -12  -1 91.6420 4.11272   6
   4 -12   1 94.3932 3.00173   6
   4 -12   1 87.4065 4.36518   8
  -4 -12  -1 92.1418 4.19391   5
  -4 -12  -1 92.4569 3.67149   9
  -4 -12  -1 95.4522 4.18079  10
  -4 -12  -1 90.6310 3.58295  14
  -4 -12  -1 90.6888 4.04372   4
   4 -12   1 89.4298 3.11867  10
   4 -12   1 95.2927 3.51878  14
  -4  12  -1 86.7213 3.94248   4
  -4  12  -1 85.1310 3.60137  10
   4  12   1 87.9022 3.83807   3
   4  12   1 87.5333 3.57580   9
   4  12   1 90.1669 4.27024  10
  -4  12  -1 85.2951 3.26178   3
  -4  12  -1 89.1941 3.71835   2
  -4  12  -1 89.7547 3.82066   6
   4  12   1 86.7298 4.33370   6
  -4  12  -1 85.7851 3.07545   9
   5 -12   1 423.183 10.8748  14
  -5 -12  -1 445.344 11.1265   2
  -5 -12  -1 440.225 11.1819   9
  -5 -12  -1 430.026 11.6430   6
  -5 -12  -1 472.745 13.1848   5
  -5 -12  -1 429.397 11.9155  12
   5 -12   1 421.171 11.7453   8
  -5 -12  -1 425.885 11.0463  14
   5 -12   1 439.273 10.4991   6
  -5 -12  -1 444.111 11.7172  10
  -5 -12  -1 431.642 11.5570   3
  -5  12  -1 463.480 12.7851  10
  -5  12  -1 435.885 10.6741   3
   5  12   1 430.720 11.4867   3
   5  12   1 441.651 11.2115   9
   5  12   1 429.719 12.0617   6
  -5  12  -1 436.022 11.2680   2
   5  12   1 448.826 11.8931  10
  -5  12  -1 434.964 10.4712   9
  -6 -12  -1 173.917 6.72044   9
  -6 -12  -1 193.188 7.06062  12
  -6 -12  -1 194.306 6.73918   6
   6 -12   1 190.742 6.81456   8
   6 -12   1 194.096 5.84802  14
  -6 -12  -1 200.828 6.91430  10
  -6 -12  -1 195.298 6.68462   3
  -6 -12  -1 193.439 6.26289   2
  -6 -12  -1 198.368 6.04092  14
  -6  12  -1 203.413 5.50945   9
  -6  12  -1 193.244 6.60831   2
   6  12   1 198.374 7.30397   6
   6  12   1 209.169 7.19222  10
   6  12   1 206.556 6.72846   3
   6  12   1 201.076 6.82578  13
  -6  12  -1 204.096 5.73311   3
   6  12   1 203.611 6.37249   9
  -7 -12  -1 103.863 5.06724   6
  -7 -12  -1 97.8868 4.18069  14
   7 -12   1 100.294 4.11799  14
  -7 -12  -1 94.2153 4.66215   2
  -7 -12  -1 102.823 5.29795  10
  -7 -12  -1 91.6669 4.48809   9
   7 -12   1 96.8344 5.05378   8
  -7 -12  -1 70.9599 7.83628  12
   7  12   1 106.344 5.66437  10
   7  12   1 110.972 4.63341   9
   7  12   1 102.971 5.05539  13
  -7  12  -1 106.972 3.93190   3
   7  12   1 107.648 5.10419   3
   7  12   1 104.776 5.93944   6
   7  12   1 111.648 5.39205   7
  -7  12  -1 108.123 5.72708   2
  -7  12  -1 106.150 3.66803   9
   8 -12   1 76.5248 4.20722  14
  -8 -12  -1 81.4796 5.13987   2
  -8 -12  -1 94.7541 5.89471  12
  -8 -12  -1 87.8779 5.05571   6
  -8 -12  -1 86.6090 4.60291   9
  -8 -12  -1 92.7666 4.19787  14
  -8 -12  -1 91.0685 5.43336  10
   8 -12   1 84.9990 5.14745   8
  -8  12  -1 87.3934 3.33598   9
  -8  12  -1 79.3386 3.77010   3
   8  12   1 93.4184 4.50108   9
   8  12   1 85.0457 5.37381   7
   8  12   1 87.4906 5.00905  13
  -9 -12  -1 27.4283 3.51965  10
   9 -12   1 21.0009 2.97609   8
  -9 -12  -1 22.9558 3.18974   6
   9 -12   1 21.3677 2.64045  14
  -9 -12  -1 24.3941 3.72255  12
  -9 -12  -1 21.4315 2.69963  14
  -9 -12  -1 20.2601 2.83336   9
   9  12   1 18.9359 2.97106   7
   9  12   1 18.9913 2.50403   9
   9  12   1 12.9982 3.73043   6
   9  12   1 17.9728 3.02933  13
  10 -12   1 26.6929 3.02377  14
  10 -12   1 23.9564 3.51517   8
 -10 -12  -1 26.0262 3.32693   9
 -10 -12  -1 30.8872 4.42895  12
 -10 -12  -1 29.5640 3.73372   6
 -10 -12  -1 26.7375 3.91369  10
 -10 -12  -1 29.9673 3.40894  14
  10  12   1 43.0316 4.43869   9
  10  12   1 31.1046 4.00765  13
  10  12   1 32.8796 3.94524   7
 -10 -13   1 7.46802 2.57184  14
 -10 -13   1 2.33407 3.67153  12
  10 -13  -1 -1.0938 2.64136   8
 -10 -13   1 3.61183 2.82693   6
 -10 -13   1 9.47090 3.27549  10
 -10 -13   1 5.35337 2.75175   9
  10 -13  -1 2.99725 2.14838  14
  10  13  -1 7.84233 2.43083   9
  10  13  -1 6.56867 2.75058  13
  10  13  -1 9.24837 3.22019   7
  -9 -13   1 6.91896 2.78974  10
  -9 -13   1 11.3187 2.68720   6
   9 -13  -1 7.10535 2.10706  14
   9 -13  -1 9.48382 2.53492   8
  -9 -13   1 3.63854 3.07447  12
  -9 -13   1 9.05501 2.07923  14
  -9 -13   1 8.00363 2.47019   9
   9  13  -1 4.93795 2.43601  13
   9  13  -1 4.44343 3.46941   6
   9  13  -1 6.27792 2.10669   9
   9  13  -1 6.89914 2.69813   7
  -8 -13   1 1.72273 2.06114   6
  -8 -13   1 3.48456 1.94310   9
  -8 -13   1 7.84869 2.94756  12
  -8 -13   1 2.55290 1.78586  14
  -8 -13   1 7.72937 2.61955  10
   8 -13  -1 1.97103 1.84204  14
   8 -13  -1 3.16023 2.19276   8
   8  13  -1 3.03626 2.24508   7
   8  13  -1 5.28960 2.17686  13
   8  13  -1 1.99176 1.88506   9
  -8  13   1 2.32433 1.42480   9
  -7 -13   1 133.538 4.56893  14
  -7 -13   1 113.164 5.51352   2
   7 -13  -1 122.273 5.48705   8
  -7 -13   1 120.411 6.11999  12
  -7 -13   1 126.963 5.69014  10
  -7 -13   1 127.491 5.48972   6
  -7 -13   1 116.263 5.40096   4
   7 -13  -1 122.374 4.65438  14
   7  13  -1 124.932 4.91067   9
   7  13  -1 122.526 5.40881  13
  -7  13   1 130.237 4.09780   9
   7  13  -1 125.019 6.36440  10
   7  13  -1 131.420 6.33291   6
   7  13  -1 129.468 5.40041   3
  -7  13   1 129.994 4.33996   3
   7  13  -1 144.038 5.66009   7
   6 -13  -1 7.09064 1.90164   8
  -6 -13   1 6.03007 2.40810  12
  -6 -13   1 5.12803 1.96954  10
  -6 -13   1 7.30050 1.53937  14
  -6 -13   1 5.00525 1.95184   2
  -6 -13   1 6.25728 2.00793   6
   6 -13  -1 6.31147 1.51245  14
  -6 -13   1 6.08886 1.94108   4
   6  13  -1 4.50469 2.32143   6
  -6  13   1 5.44732 1.84258   2
   6  13  -1 6.28095 1.90963   7
   6  13  -1 10.4841 1.93687   3
   6  13  -1 1.62253 2.42254   9
   6  13  -1 5.00322 2.29797  10
  -6  13   1 4.17945 1.21248   9
  -6  13   1 5.09276 1.35645   3
   6  13  -1 5.65032 1.86802  13
  -5 -13   1 145.087 5.26368   4
  -5 -13   1 146.872 6.02206  12
   5 -13  -1 147.597 5.58834   8
  -5 -13   1 146.674 5.26090   2
  -5 -13   1 146.780 5.56370  10
  -5 -13   1 145.630 5.47119   6
   5 -13  -1 143.881 4.83631  14
  -5 -13   1 143.348 4.68317  14
   5  13  -1 148.734 5.34628   3
   5  13  -1 143.926 5.79711   6
   5  13  -1 149.828 5.29446  13
   5  13  -1 145.964 5.36184   7
  -5  13   1 142.600 4.54165   3
   5  13  -1 143.861 4.96108   9
   5  13  -1 141.903 5.89547  10
  -5  13   1 146.101 4.33541   9
  -5  13   1 145.742 4.82300   2
   4 -13  -1 52.0842 2.84379  14
  -4 -13   1 53.2909 3.36391   6
  -4 -13   1 51.7653 3.38972   5
   4 -13  -1 57.5713 3.52122   8
   4 -13  -1 52.7230 2.07390   6
  -4 -13   1 52.1109 3.89233  12
  -4 -13   1 54.5217 3.47752  10
  -4 -13   1 52.1897 2.64815  14
  -4 -13   1 54.7533 3.18209   2
  -4 -13   1 49.7041 3.09346   4
   4  13  -1 50.4333 2.92112   9
   4  13  -1 54.3992 3.77488   6
   4  13  -1 60.2590 3.30178  13
   4  13  -1 55.3354 3.21551   7
   4  13  -1 50.9061 3.83237  10
  -4  13   1 59.1992 2.74028   3
  -4  13   1 56.6817 2.67354   2
  -4  13   1 52.7051 2.99851  10
  -4  13   1 57.7351 2.56457   9
  -4  13   1 73.6208 5.89132   4
   4  13  -1 53.6886 3.23767   3
   3 -13  -1 177.622 4.59783  11
  -3 -13   1 182.244 5.82959  10
   3 -13  -1 177.415 5.40598   4
   3 -13  -1 169.104 4.68318  10
  -3 -13   1 186.201 6.50449  12
  -3 -13   1 177.345 5.86681   6
   3 -13  -1 171.588 6.02303   8
  -3 -13   1 185.929 5.57206   2
   3 -13  -1 169.609 5.39860  14
   3 -13  -1 182.439 4.86816   6
  -3 -13   1 184.652 5.65188   4
  -3 -13   1 179.502 5.28373  14
  -3  13   1 182.589 5.62461   3
  -3  13   1 176.805 4.90972   7
  -3  13   1 185.081 5.76938   6
   3  13  -1 193.535 5.69029  13
  -3  13   1 184.954 5.68266  10
  -3  13   1 184.285 5.43064   3
  -3  13   1 177.801 5.14406   9
   3  13  -1 182.188 5.88530   3
   3  13  -1 183.820 6.38189   6
   3  13  -1 185.554 6.26470  10
   3  13  -1 191.573 5.91362   3
  -3  13   1 183.601 4.95321   2
   3  13  -1 183.967 5.47398   2
  -3  13   1 183.062 6.11352   4
   3  13  -1 183.175 5.55639   9
   2 -13  -1 7.20144 1.38611   4
  -2 -13   1 5.41159 1.75965  12
   2 -13  -1 6.72737 1.39511   6
  -2 -13   1 5.63237 1.27898   2
  -2 -13   1 6.19253 1.41332   5
   2 -13  -1 5.88754 1.38672  14
  -2 -13   1 4.75028 1.29311   4
   2 -13  -1 5.75100 1.60282   8
  -2 -13   1 6.79036 1.31568  14
  -2 -13   1 7.00007 1.57101   6
   2 -13  -1 7.06514 0.97951  10
  -2 -13   1 5.33826 1.46942  10
   2 -13  -1 10.2790 1.41703  11
   2 -13  -1 7.05718 0.81141   5
  -2  13   1 4.72167 0.88803   2
   2  13  -1 4.44561 1.32097   3
   2  13  -1 5.71541 1.75877   6
   2  13  -1 5.75388 1.23919   2
  -2  13   1 3.99973 1.61366   6
  -2  13   1 5.78961 1.27717   3
   2  13  -1 4.50071 1.26100   9
   2  13  -1 7.62770 1.53603  13
   2  13  -1 2.11555 1.16331   3
  -2  13   1 5.63221 1.22523   3
  -2  13   1 6.11755 1.19944   9
   2  13  -1 4.12825 1.63086  10
  -2  13   1 4.00596 1.48433  10
   1 -13  -1 303.913 8.09959   4
   1 -13  -1 309.796 7.96027   6
  -1 -13   1 309.686 8.19713   6
  -1 -13   1 292.017 8.76170  12
   1 -13  -1 296.023 8.00723  14
  -1 -13   1 304.729 8.04888  10
  -1 -13   1 304.909 7.79598   5
   1 -13  -1 291.659 8.00991  11
  -1 -13   1 305.392 7.82266   2
   1 -13  -1 295.128 7.61819  10
   1 -13  -1 301.775 8.60463   8
  -1 -13   1 300.520 7.85559  14
   1 -13  -1 301.448 7.49865   5
  -1 -13   1 302.836 7.98190   4
  -1  13   1 300.375 8.24438  10
   1  13  -1 302.501 8.51022   6
   1  13  -1 294.815 7.81199   9
   1  13  -1 293.581 8.47748  10
  -1  13   1 301.197 7.98834   3
  -1  13   1 296.361 8.31735   6
   1  13  -1 293.294 8.52758  10
  -1  13   1 292.293 8.24242   6
  -1  13   1 301.630 8.05167   3
  -1  13   1 297.872 7.10157   2
  -1  13   1 297.682 8.21790  10
   1  13  -1 300.105 7.51834  13
  -1  13   1 293.409 7.69662   9
   1  13  -1 306.188 8.10682   3
   1  13  -1 297.311 8.18526   3
   0 -13   1 211.716 6.17308  11
   0 -13  -1 205.191 6.05812  14
   0 -13  -1 213.141 6.37513   5
   0 -13  -1 210.610 5.88017  10
   0 -13   1 201.300 6.76994  12
   0 -13   1 205.219 5.92005  14
   0 -13  -1 213.615 6.25217   4
   0 -13   1 209.336 5.77479   2
   0 -13   1 213.380 6.09912   6
   0 -13  -1 210.176 6.11946   6
   0 -13   1 214.081 5.84060  10
   0 -13  -1 208.695 6.54707  12
   0 -13   1 207.850 5.58611   5
   0 -13   1 216.619 5.98388   4
   0  13   1 203.113 6.01168  11
   0  13   1 204.015 6.07511   3
   0  13  -1 206.241 5.74951   9
   0  13   1 201.094 5.13310   2
   0  13  -1 204.819 6.17776   3
   0  13  -1 202.688 5.97602   3
   0  13   1 206.836 6.32726  10
   0  13   1 200.634 6.33428  10
   0  13   1 209.793 6.08132   3
   0  13  -1 203.197 6.33953  10
   0  13   1 200.351 5.78198   9
   0  13   1 200.232 6.39121   6
   0  13  -1 206.338 5.60848   2
   1 -13   1 602.078 14.0764   6
  -1 -13  -1 620.421 14.5655   4
  -1 -13  -1 576.860 14.2886  14
   1 -13   1 602.273 14.1033   4
   1 -13   1 583.940 13.8796  10
   1 -13   1 602.106 13.9529  11
   1 -13   1 585.539 14.1346  14
  -1 -13  -1 594.168 14.4721   6
  -1 -13  -1 594.689 14.2457   5
  -1 -13  -1 588.799 14.2782  10
   1 -13   1 596.889 13.4544   5
   1 -13   1 581.211 15.0763   8
  -1 -13  -1 593.428 13.6272   2
  -1 -13  -1 586.339 14.7577  12
   1  13   1 588.835 14.2141   3
  -1  13  -1 585.084 13.9989   3
  -1  13  -1 576.416 13.7281   9
  -1  13  -1 584.719 14.3072  10
   1  13   1 572.234 14.5758   6
  -1  13  -1 591.648 13.7124   2
  -1  13  -1 576.556 14.2407   3
   1  13   1 588.500 14.2362   3
   1  13   1 569.826 14.2655  11
   1  13   1 566.771 14.3773  10
   1  13   1 576.470 13.9197   9
   1  13   1 597.907 14.4479  10
  -2 -13  -1 228.711 6.74159   4
   2 -13   1 232.987 6.21616   4
  -2 -13  -1 221.452 6.59168   5
  -2 -13  -1 221.834 6.67563  10
  -2 -13  -1 225.713 6.74519   6
   2 -13   1 225.656 5.68976  11
   2 -13   1 226.254 6.08830   6
   2 -13   1 217.508 7.23386   8
  -2 -13  -1 225.763 5.99784   2
   2 -13   1 217.743 6.23983  14
  -2 -13  -1 219.235 6.41854  14
  -2 -13  -1 221.105 7.07093  12
   2  13   1 225.234 6.35576   9
   2  13   1 218.080 6.83720  10
   2  13   1 213.895 6.94162   6
   2  13   1 221.065 6.62178   3
  -2  13  -1 218.044 6.20574   3
  -2  13  -1 225.391 6.79528   6
  -2  13  -1 219.242 5.96942   9
  -2  13  -1 223.475 6.54974   3
   2  13   1 243.290 7.85327  10
  -2  13  -1 219.461 6.62560  10
   2  13   1 221.099 6.53852   3
  -2  13  -1 191.809 7.19128   4
  -2  13  -1 219.901 6.23616   2
  -3 -13  -1 188.701 6.16891   6
   3 -13   1 178.584 6.42732   8
   3 -13   1 186.307 5.08506  10
   3 -13   1 181.290 5.49711  14
  -3 -13  -1 184.997 5.69655  14
  -3 -13  -1 180.968 6.36873  12
  -3 -13  -1 191.278 6.08607  10
  -3 -13  -1 192.801 6.09570   4
   3 -13   1 191.730 5.16004   6
  -3 -13  -1 192.524 5.43754   2
   3  13   1 181.104 5.63481   9
  -3  13  -1 192.245 6.09674   4
  -3  13  -1 187.031 6.04913   6
  -3  13  -1 186.204 5.45598   3
  -3  13  -1 187.239 5.59395   2
   3  13   1 182.970 5.97393   3
   3  13   1 178.487 6.32319   6
  -3  13  -1 185.069 5.21736   9
   3  13   1 185.574 5.93802   3
  -3  13  -1 174.954 6.42378  10
   3  13   1 184.055 6.22758  10
   4 -13   1 106.997 4.86251   8
   4 -13   1 108.060 3.98465  14
  -4 -13  -1 113.904 4.70665   6
  -4 -13  -1 109.668 4.60241   4
  -4 -13  -1 112.494 4.16802   2
  -4 -13  -1 106.269 4.76774   5
  -4 -13  -1 103.114 4.88622  12
  -4 -13  -1 108.507 4.64229  10
   4 -13   1 109.436 3.43860   6
  -4 -13  -1 108.332 4.07877  14
   4  13   1 104.419 4.16567   9
   4  13   1 106.149 4.47117   3
  -4  13  -1 104.437 3.82196   3
  -4  13  -1 114.712 5.26716   4
  -4  13  -1 104.621 3.58028   9
  -4  13  -1 109.258 4.23630   2
   4  13   1 103.286 4.82021  10
   4  13   1 103.851 4.87564   6
   5 -13   1 18.2961 2.40237   8
  -5 -13  -1 22.1245 2.64915   9
  -5 -13  -1 23.8541 2.71159  10
  -5 -13  -1 24.1644 2.68687   6
  -5 -13  -1 24.1393 2.76282   2
   5 -13   1 19.9962 2.32566  14
  -5 -13  -1 23.7675 2.89031  12
  -5 -13  -1 20.3764 2.30813  14
   5 -13   1 24.1681 2.09643   6
  -5 -13  -1 19.2712 2.34675   4
  -5  13  -1 26.5012 2.51079   2
  -5  13  -1 22.9173 2.28768   3
   5  13   1 26.7155 2.75189   9
   5  13   1 25.1928 2.94444   6
  -5  13  -1 22.5286 2.04019   9
   5  13   1 26.1889 3.12568   3
   5  13   1 26.2963 2.94469  10
   6 -13   1 379.038 11.0670   8
  -6 -13  -1 391.136 11.4315  12
  -6 -13  -1 388.696 10.4234   2
  -6 -13  -1 395.606 11.0328   4
  -6 -13  -1 402.384 10.4904   9
  -6 -13  -1 380.308 10.2104  14
  -6 -13  -1 392.579 11.0462  10
  -6 -13  -1 363.615 12.8535   6
   6 -13   1 371.591 10.0231  14
  -6  13  -1 372.270 10.4967   2
   6  13   1 379.645 10.1815   9
   6  13   1 385.489 11.3199   6
  -6  13  -1 375.069 9.30262   9
   6  13   1 381.727 10.7835  13
   6  13   1 361.400 10.5546   3
   6  13   1 390.738 11.0364  10
  -6  13  -1 376.218 9.53596   3
  -7 -13  -1 114.501 5.04881   9
  -7 -13  -1 116.190 5.71682  10
  -7 -13  -1 110.859 4.60184  14
   7 -13   1 118.078 5.61044   8
  -7 -13  -1 115.882 5.39121   2
   7 -13   1 108.504 4.86695  14
  -7 -13  -1 116.433 5.58563   6
  -7 -13  -1 114.407 6.07583  12
  -7  13  -1 101.514 4.12270   3
  -7  13  -1 111.558 3.78235   9
   7  13   1 111.180 6.62452   6
   7  13   1 116.495 5.63302   7
   7  13   1 117.670 4.90589   9
   7  13   1 107.912 5.93701  10
   7  13   1 107.960 5.26070  13
  -8 -13  -1 133.381 5.81359   9
   8 -13   1 130.400 5.26415  14
  -8 -13  -1 136.251 6.26327   6
  -8 -13  -1 128.393 5.19259  14
  -8 -13  -1 143.360 6.56494  10
  -8 -13  -1 141.073 6.93381  12
   8 -13   1 140.391 6.42062   8
   8  13   1 149.948 5.65635   9
   8  13   1 133.249 6.17021  13
   8  13   1 146.021 7.27196   6
  -8  13  -1 118.659 6.81179   3
  -8  13  -1 127.879 4.46701   9
   8  13   1 147.216 6.64889   7
  -9 -13  -1 2.10636 3.30936  12
  -9 -13  -1 0.94882 2.41977   9
   9 -13   1 4.58201 2.05560  14
  -9 -13  -1 3.06299 4.23980  14
  -9 -13  -1 3.43204 2.80391  10
  -9 -13  -1 2.44415 2.62279   6
   9 -13   1 3.74716 2.68446   8
   9  13   1 5.59590 3.78865   6
   9  13   1 1.61102 2.87603   7
   9  13   1 3.78468 2.28094   9
   9  13   1 2.79655 2.54786  13
  10 -13   1 71.3772 4.53725  14
 -10 -13  -1 73.0040 6.70993  10
 -10 -13  -1 76.7007 5.10354  14
 -10 -13  -1 64.4521 7.50096  12
  10  13   1 89.8230 5.37864   9
  10  13   1 70.5005 5.99290  13
 -10 -14   1 14.3841 3.63444  10
 -10 -14   1 5.06851 4.28835  12
  10 -14  -1 13.5563 2.61132  14
  10  14  -1 14.5686 2.83022   9
  10  14  -1 13.6361 3.72638  13
  -9 -14   1 62.1730 5.67576  10
  -9 -14   1 68.4078 5.22028   6
   9 -14  -1 63.6824 4.09998  14
  -9 -14   1 74.6371 6.42346  12
  -9 -14   1 64.1004 4.07957  14
   9 -14  -1 59.4217 5.25944   8
   9  14  -1 62.9873 4.32466   9
   9  14  -1 68.4423 5.72247   7
   9  14  -1 65.2281 4.91664  13
   9  14  -1 58.9058 6.33098   6
  -8 -14   1 51.4154 4.94291  10
  -8 -14   1 57.4775 3.47431  14
  -8 -14   1 52.6466 5.42782  12
   8 -14  -1 48.4608 3.64719  14
  -8 -14   1 56.6980 4.51562   6
   8 -14  -1 56.5458 4.62209   8
   8  14  -1 59.0845 3.97779   9
   8  14  -1 55.6431 4.76269   7
   8  14  -1 56.4627 5.59819   6
   8  14  -1 56.0705 4.38138  13
  -7 -14   1 109.398 5.42710   6
   7 -14  -1 115.065 5.51494   8
  -7 -14   1 112.222 5.63116   4
  -7 -14   1 113.868 6.29692  12
  -7 -14   1 114.972 4.45604  14
  -7 -14   1 107.126 5.63323   2
  -7 -14   1 121.907 6.41498  10
   7  14  -1 111.068 5.48935   7
   7  14  -1 109.813 6.25457   6
  -7  14   1 114.531 3.98800   9
   7  14  -1 112.376 9.46327  10
  -7  14   1 112.162 4.30861   3
   7  14  -1 112.622 4.82488   9
   7  14  -1 116.183 5.24829  13
  -6 -14   1 76.6992 5.15770  12
  -6 -14   1 78.5507 4.54179  10
  -6 -14   1 78.6662 4.48632   4
   6 -14  -1 79.5984 4.57365   8
   6 -14  -1 71.2838 3.65907  14
  -6 -14   1 78.9759 4.46819   6
  -6 -14   1 77.2989 4.45147   2
  -6 -14   1 76.5811 3.49853  14
  -6  14   1 68.8286 3.36524   3
   6  14  -1 74.0458 5.16207  10
   6  14  -1 79.0696 5.11616   6
   6  14  -1 81.9379 3.97748   9
  -6  14   1 76.3673 3.14786   9
   6  14  -1 72.2307 4.34615   7
   6  14  -1 63.7045 4.05696  13
  -5 -14   1 68.6772 3.21545  14
   5 -14  -1 61.7506 3.26720  14
  -5 -14   1 69.9821 4.65798  12
  -5 -14   1 63.4137 3.99452   6
  -5 -14   1 62.8929 3.84078   2
  -5 -14   1 58.9652 4.08771  10
  -5 -14   1 67.4503 3.83332   4
   5 -14  -1 64.0376 4.17757   8
  -5  14   1 61.6148 3.08925   3
   5  14  -1 60.9168 4.45348   6
   5  14  -1 50.9385 4.41875  10
   5  14  -1 61.7362 3.63750  13
   5  14  -1 60.9067 3.91440   9
  -5  14   1 60.7166 2.84731   9
   5  14  -1 65.4791 3.91878   7
   5  14  -1 64.7727 3.87251   3
  -4 -14   1 70.1081 3.15596  14
   4 -14  -1 68.7339 4.00752   8
   4 -14  -1 70.7211 3.40347  14
  -4 -14   1 70.2181 3.74040   4
  -4 -14   1 71.3076 4.05631   5
  -4 -14   1 74.0646 4.02402  10
   4 -14  -1 72.1749 2.56038   6
  -4 -14   1 74.4319 4.53715  12
  -4 -14   1 71.9734 3.85761   6
  -4 -14   1 70.3921 3.71763   2
   4  14  -1 71.5994 3.61766  13
   4  14  -1 67.8940 4.44308  10
  -4  14   1 68.7017 2.96578   9
  -4  14   1 71.6171 3.70525   3
  -4  14   1 63.2884 3.04302   2
   4  14  -1 66.0912 4.29557   6
  -4  14   1 69.9390 3.18939   3
   4  14  -1 68.4733 3.59689   7
   4  14  -1 66.7011 3.46398   9
   4  14  -1 70.8628 3.79752   3
  -3 -14   1 77.8754 3.65394   4
   3 -14  -1 78.9270 3.49254   4
  -3 -14   1 78.0040 3.89213  10
   3 -14  -1 80.1107 4.20088   8
  -3 -14   1 73.3188 3.22055  14
   3 -14  -1 78.7040 2.83129   6
  -3 -14   1 74.8060 4.49174  12
  -3 -14   1 74.0138 3.64812   2
   3 -14  -1 77.8013 3.46065  14
  -3 -14   1 76.3053 3.94068   6
  -3  14   1 79.0739 3.39738   3
   3  14  -1 78.3706 3.47508   2
  -3  14   1 75.0642 3.15301   9
   3  14  -1 76.4184 4.26330   6
  -3  14   1 76.4929 2.87366   2
  -3  14   1 82.3429 3.75336   3
   3  14  -1 84.5233 4.45386  10
   3  14  -1 73.5076 3.48902   9
   3  14  -1 77.1246 3.62562  13
   3  14  -1 75.0172 3.81666   3
  -2 -14   1 517.288 12.5719   4
  -2 -14   1 504.442 12.4632   5
   2 -14  -1 499.093 11.9757  10
  -2 -14   1 503.425 13.5240  12
  -2 -14   1 515.822 12.3766   2
  -2 -14   1 511.840 12.8276   6
   2 -14  -1 483.634 12.5003  14
  -2 -14   1 486.897 12.2991  14
   2 -14  -1 512.601 12.1725   6
  -2 -14   1 509.728 12.7548  10
   2 -14  -1 491.817 13.1005   8
   2 -14  -1 516.185 12.5694   4
  -2  14   1 522.153 12.5003   9
   2  14  -1 532.007 12.4903  13
   2  14  -1 522.708 13.0377   3
   2  14  -1 516.021 12.7034   9
  -2  14   1 521.059 12.7652   3
  -2  14   1 517.590 11.8756   2
  -2  14   1 521.354 12.9442   3
   2  14  -1 511.340 13.4964  10
   2  14  -1 506.675 12.4665   2
   2  14  -1 508.796 13.4710   6
  -1 -14   1 730.588 17.5958  14
  -1 -14   1 752.511 17.4543   2
   1 -14  -1 761.694 17.6328   6
   1 -14  -1 752.048 17.1580   5
   1 -14  -1 747.601 17.3546  10
  -1 -14   1 770.618 17.5456   5
  -1 -14   1 778.939 17.7633   4
  -1 -14   1 753.156 17.9212   6
   1 -14  -1 719.944 17.7527  14
  -1 -14   1 741.913 18.6431  12
   1 -14  -1 752.334 18.4501   8
   1 -14  -1 754.805 17.8354   4
  -1  14   1 733.672 16.3146   2
  -1  14   1 720.956 17.0525   9
   1  14  -1 804.193 19.0754  10
   1  14  -1 724.793 16.8754   2
   1  14  -1 710.308 17.8426   6
   1  14  -1 737.317 17.4665   3
  -1  14   1 731.398 17.4679   3
   1  14  -1 708.112 17.0989   9
  -1  14   1 746.339 18.0904  10
  -1  14   1 724.944 17.6548  10
   1  14  -1 684.969 17.5073   3
  -1  14   1 717.957 17.3445   3
  -1  14   1 731.927 17.6562   6
   0 -14  -1 107.547 4.24001   4
   0 -14  -1 106.679 3.82679  10
   0 -14   1 111.894 3.64633   5
   0 -14   1 109.998 3.84222  10
   0 -14  -1 107.634 4.60684  12
   0 -14  -1 111.400 4.11449  14
   0 -14  -1 104.904 4.19164   6
   0 -14   1 118.527 4.20813   6
   0 -14   1 110.882 4.05531   4
   0 -14  -1 115.523 3.96847   5
   0 -14   1 113.963 5.01637  12
   0 -14   1 106.165 3.94339  14
   0 -14  -1 106.059 4.89611   8
   0  14   1 110.388 3.29958   2
   0  14   1 113.320 4.62516  10
   0  14  -1 113.028 4.00876   9
   0  14  -1 113.860 4.58947   3
   0  14  -1 109.998 4.93845  10
   0  14   1 114.841 4.46055   3
   0  14   1 109.923 4.05304   9
   0  14   1 107.983 4.30018   3
   0  14  -1 113.493 4.25450   3
   0  14   1 114.837 4.99139  10
   0  14  -1 113.730 3.88546   2
   0  14   1 108.417 4.57075   6
   1 -14   1 220.706 6.21036   4
  -1 -14  -1 210.899 6.55738   6
   1 -14   1 210.935 6.19767  14
  -1 -14  -1 214.272 5.64031   2
   1 -14   1 215.048 5.45265   5
  -1 -14  -1 218.832 6.38817  14
   1 -14   1 220.890 6.21785   6
   1 -14   1 215.943 5.95651  10
   1 -14   1 218.157 7.32204   8
  -1 -14  -1 217.800 6.35991   5
  -1 -14  -1 212.798 6.95378  12
  -1 -14  -1 217.060 6.33943  10
  -1 -14  -1 210.591 6.53134   4
   1  14   1 195.763 6.47629   3
  -1  14  -1 217.096 5.97897   2
  -1  14  -1 219.296 6.32830   3
   1  14   1 206.648 6.85175   6
   1  14   1 216.858 6.84612  10
   1  14   1 210.396 6.55373   3
  -1  14  -1 222.647 6.07926   9
   1  14   1 226.960 9.27054  10
   1  14   1 203.327 6.17221   9
  -1  14  -1 202.868 6.54256   3
  -2 -14  -1 33.0918 2.47264  14
  -2 -14  -1 32.0686 3.20206  12
   2 -14   1 31.6010 3.30764   8
  -2 -14  -1 32.6059 2.85068   4
  -2 -14  -1 40.4065 3.11184  10
   2 -14   1 35.8688 2.50351   4
   2 -14   1 34.8906 2.39747   6
  -2 -14  -1 35.5903 2.33739   2
  -2 -14  -1 34.5071 3.01809   6
   2 -14   1 32.1866 2.44635  14
   2  14   1 35.3728 2.97530   3
  -2  14  -1 41.8172 2.60887   3
   2  14   1 35.1914 3.29348  10
   2  14   1 37.9838 3.32282   6
  -2  14  -1 38.8385 2.41071   9
  -2  14  -1 40.5164 3.09617   3
  -2  14  -1 40.9894 3.21173   4
   2  14   1 37.0940 2.68018   9
  -2  14  -1 36.7666 2.56523   2
  -3 -14  -1 120.929 4.41830  14
  -3 -14  -1 122.458 5.27928  12
  -3 -14  -1 125.982 4.92700   4
  -3 -14  -1 122.901 5.00540   5
   3 -14   1 120.349 5.31968   8
  -3 -14  -1 116.512 4.10057   2
  -3 -14  -1 123.512 4.99235  10
   3 -14   1 120.174 3.91836   6
   3 -14   1 122.168 4.31049  14
  -3 -14  -1 119.390 4.92151   6
  -3  14  -1 123.147 4.41575   2
   3  14   1 115.066 4.77532   3
  -3  14  -1 117.366 4.22636   3
  -3  14  -1 120.299 3.99238   9
   3  14   1 117.967 5.13937  10
   3  14   1 115.248 5.24147   6
   3  14   1 117.443 4.45947   9
  -4 -14  -1 421.258 11.3156   4
  -4 -14  -1 417.335 11.4045   6
  -4 -14  -1 416.029 11.6734  12
  -4 -14  -1 428.260 11.3905  10
   4 -14   1 412.111 11.6490   8
  -4 -14  -1 416.330 10.6434   2
  -4 -14  -1 407.162 10.8202  14
   4 -14   1 417.090 10.2029   6
   4 -14   1 415.988 10.6564  14
  -4  14  -1 415.200 10.4636   3
   4  14   1 388.037 11.2505   9
   4  14   1 409.673 11.2167   3
  -4  14  -1 430.955 10.2485   9
  -4  14  -1 433.149 10.8085   2
   4  14   1 415.992 11.5608  10
   4  14   1 402.614 11.7089   6
  -5 -14  -1 152.338 6.03009   6
  -5 -14  -1 150.187 6.36703  12
   5 -14   1 151.281 5.17210  14
  -5 -14  -1 156.476 5.47073   2
   5 -14   1 147.257 6.20131   8
  -5 -14  -1 149.042 5.28986  14
  -5 -14  -1 156.982 6.04020   4
  -5 -14  -1 153.899 6.13196  10
   5  14   1 155.427 6.39638  10
  -5  14  -1 154.345 5.86058   2
   5  14   1 148.673 6.29955   3
   5  14   1 153.334 5.49936   9
   5  14   1 149.041 7.22436   6
   5  14   1 152.571 5.81642  13
  -5  14  -1 155.044 5.02435   3
  -5  14  -1 159.255 4.76341   9
   6 -14   1 189.338 7.18780   8
  -6 -14  -1 183.659 6.09551  14
  -6 -14  -1 187.914 6.42082   9
  -6 -14  -1 184.004 7.70592  12
  -6 -14  -1 189.059 6.91880  10
   6 -14   1 186.211 6.07306  14
  -6 -14  -1 196.481 8.06898   4
  -6 -14  -1 185.597 6.56042   2
  -6 -14  -1 183.312 6.97018   6
   6  14   1 174.319 6.67677  13
   6  14   1 187.920 6.38709   9
   6  14   1 188.235 7.54447   6
  -6  14  -1 187.173 5.78083   3
   6  14   1 197.593 7.50428  10
  -6  14  -1 188.485 5.42680   9
   7 -14   1 83.2855 5.16974   8
  -7 -14  -1 90.3117 4.20088  14
  -7 -14  -1 81.5831 8.92198  10
   7 -14   1 81.8764 4.21871  14
  -7 -14  -1 87.1432 4.59517   9
  -7 -14  -1 75.2191 5.51118  12
  -7 -14  -1 81.3260 5.12917   6
   7  14   1 85.6219 6.02870   6
  -7  14  -1 84.5008 3.54205   9
  -7  14  -1 84.2223 4.04353   3
   7  14   1 90.0263 8.60942  10
   7  14   1 80.1057 4.56938   9
   7  14   1 86.1645 4.90649  13
   7  14   1 91.6755 5.45366   7
   8 -14   1 48.4141 5.08883   8
  -8 -14  -1 51.8986 4.04405  14
  -8 -14  -1 51.1447 5.36640  10
  -8 -14  -1 50.4993 4.50935   9
  -8 -14  -1 51.4266 5.54570  12
  -8 -14  -1 53.2834 4.84705   6
   8 -14   1 46.5665 3.68068  14
   8  14   1 47.9834 4.49480  13
   8  14   1 52.2644 5.24907   7
   8  14   1 49.6644 4.21078   9
   8  14   1 50.8138 5.79567   6
  -8  14  -1 43.4837 3.98308   9
  -9 -14  -1 53.8444 6.38148  12
  -9 -14  -1 52.1429 5.34354   6
  -9 -14  -1 57.2940 6.17886  10
  -9 -14  -1 65.6596 5.30018   9
   9 -14   1 54.5406 4.03849  14
  -9 -14  -1 65.2381 4.69251  14
   9 -14   1 53.9001 5.79073   8
   9  14   1 74.2946 6.36950   7
   9  14   1 65.6661 7.05823   6
   9  14   1 69.6854 5.07245   9
   9  14   1 69.4660 5.45042  13
  -9 -15   1 31.7313 3.80995   6
   9 -15  -1 26.7922 3.48498   8
  -9 -15   1 24.5711 4.41320  12
  -9 -15   1 33.8991 4.13676  10
   9 -15  -1 34.5234 3.57989  14
   9  15  -1 31.9825 3.98506   7
   9  15  -1 37.7284 4.93694   6
   9  15  -1 37.4163 4.32450   9
   9  15  -1 35.9840 4.57981  13
   8 -15  -1 106.805 5.87375   8
   8 -15  -1 107.224 4.79870  14
  -8 -15   1 103.834 4.58733  14
  -8 -15   1 101.864 6.22609  10
  -8 -15   1 96.3213 5.78439   6
  -8 -15   1 93.9447 6.66938  12
   8  15  -1 105.280 5.46578  13
   8  15  -1 106.993 5.12783   9
   8  15  -1 115.129 6.12509   7
   8  15  -1 103.042 6.82092   6
   7 -15  -1 232.078 8.25568   8
  -7 -15   1 249.300 8.60063  10
   7 -15  -1 238.368 7.51951  14
  -7 -15   1 241.747 9.34836  12
  -7 -15   1 248.600 7.28154  14
  -7 -15   1 250.350 8.42793   6
   7  15  -1 233.564 8.22838   7
   7  15  -1 246.159 7.53910   9
  -7  15   1 240.338 6.61325   9
   7  15  -1 235.906 8.96301   6
   7  15  -1 236.088 7.91560  13
  -6 -15   1 245.675 8.24053   6
   6 -15  -1 240.527 8.22073   8
  -6 -15   1 252.967 9.07028  12
  -6 -15   1 245.013 8.17676   2
  -6 -15   1 245.773 7.20401  14
  -6 -15   1 248.949 8.10447   4
  -6 -15   1 258.186 8.44487  10
   6  15  -1 248.145 8.03356  13
   6  15  -1 260.752 9.19020   6
   6  15  -1 262.299 8.38696   7
   6  15  -1 268.999 7.90287   9
  -6  15   1 260.861 7.00987   9
   6  15  -1 265.455 9.17711  10
  -6  15   1 251.183 7.35059   3
  -5 -15   1 76.5091 4.33499   2
  -5 -15   1 80.3131 4.47244   4
   5 -15  -1 74.1739 4.66593   8
  -5 -15   1 69.6160 5.11223  12
  -5 -15   1 75.3939 4.51879   6
   5 -15  -1 68.5554 3.62977  14
  -5 -15   1 80.1349 4.77143  10
  -5 -15   1 79.8393 3.56466  14
  -5  15   1 78.6236 3.36604   9
   5  15  -1 73.5198 5.19741  10
   5  15  -1 82.4532 4.90216   7
  -5  15   1 83.3591 3.72952   3
   5  15  -1 66.1453 4.99699   6
   5  15  -1 80.9305 4.10909  13
   5  15  -1 74.8899 3.98288   9
   4 -15  -1 313.045 9.43190   8
  -4 -15   1 317.817 9.33812   6
  -4 -15   1 311.172 8.50948  14
  -4 -15   1 318.873 10.1109  12
  -4 -15   1 313.184 9.28480  10
  -4 -15   1 325.270 8.98010   2
  -4 -15   1 319.812 9.02265   4
   4 -15  -1 312.230 8.70902  14
  -4  15   1 325.287 8.42508   9
   4  15  -1 327.215 8.96950  13
  -4  15   1 334.681 8.75915   3
   4  15  -1 318.253 9.56223   3
   4  15  -1 331.869 8.99223   9
   4  15  -1 336.685 10.0466  10
  -4  15   1 318.865 9.49487   3
   4  15  -1 328.392 9.22313   7
   4  15  -1 299.574 11.4814   6
  -3 -15   1 346.600 9.41463  10
   3 -15  -1 330.538 9.69686   8
   3 -15  -1 331.582 8.99653   4
  -3 -15   1 323.077 10.1258  12
  -3 -15   1 326.487 9.36897   6
  -3 -15   1 317.323 9.18836   5
  -3 -15   1 339.586 8.86264  14
  -3 -15   1 337.461 9.17395   4
   3 -15  -1 315.569 8.94004  14
  -3 -15   1 328.428 8.96279   2
   3 -15  -1 344.730 8.51840   6
   3  15  -1 313.030 9.21618   3
  -3  15   1 316.725 9.10861   3
  -3  15   1 324.709 8.79764   3
   3  15  -1 309.414 10.7147   9
   3  15  -1 338.032 9.91529   6
  -3  15   1 331.965 8.51318   9
   3  15  -1 324.190 9.85415  10
   3  15  -1 341.052 9.00225   7
  -2 -15   1 23.3372 2.71441   2
  -2 -15   1 31.8993 3.19981   5
  -2 -15   1 28.8933 3.13955  10
   2 -15  -1 28.0387 2.60418  14
  -2 -15   1 30.3878 2.40462  14
  -2 -15   1 30.8890 2.88743   4
   2 -15  -1 31.2537 3.41412   8
   2 -15  -1 31.0852 2.84101   4
  -2 -15   1 31.3135 3.11033   6
   2 -15  -1 31.9162 2.54929   6
  -2 -15   1 25.6275 2.90489  12
   2  15  -1 32.3895 2.71476   9
   2  15  -1 22.9758 2.90450   3
  -2  15   1 28.1319 1.84421   2
   2  15  -1 31.0788 3.47113   6
  -2  15   1 29.5457 2.80973   3
  -2  15   1 28.3454 3.19112   3
   2  15  -1 26.7075 2.83582  10
   2  15  -1 24.9102 2.57766   2
   2  15  -1 29.9440 2.86389  13
  -2  15   1 29.0835 2.42957   9
   1 -15  -1 347.858 9.21044   6
  -1 -15   1 358.675 9.52952   6
  -1 -15   1 348.467 8.96823   2
   1 -15  -1 349.081 10.1195   8
   1 -15  -1 355.254 9.44595   4
  -1 -15   1 356.416 9.41748  10
   1 -15  -1 353.257 8.65523   5
  -1 -15   1 346.945 9.06964   5
  -1 -15   1 340.387 9.14774  14
  -1 -15   1 349.409 10.2481  12
   1 -15  -1 341.243 9.34138  14
  -1 -15   1 349.428 9.29876   4
   1  15  -1 344.316 8.89283   2
  -1  15   1 335.988 9.81776  10
   1  15  -1 357.307 10.0093   6
  -1  15   1 351.169 9.10511   9
  -1  15   1 341.092 8.20037   2
   1  15  -1 343.790 9.17411   9
  -1  15   1 346.450 9.72965   6
  -1  15   1 350.532 9.44481   3
   1  15  -1 358.456 9.56945   3
   0 -15  -1 242.675 7.16352   4
   0 -15  -1 229.759 7.70975   8
   0 -15  -1 238.328 6.70101   5
   0 -15   1 242.994 6.71084  10
   0 -15   1 238.810 7.02837   6
   0 -15  -1 241.703 7.08020   6
   0 -15  -1 231.978 6.96223  14
   0 -15   1 241.397 6.88299   4
   0 -15   1 238.571 8.05348   8
   0 -15   1 237.875 6.84151  14
   0 -15   1 238.552 6.44198   5
   0 -15  -1 240.127 6.69483  10
   0  15   1 247.546 7.64424   6
   0  15   1 228.531 6.80242   9
   0  15  -1 238.858 6.82391   9
   0  15  -1 243.515 6.63673   2
   0  15  -1 241.867 7.15192   3
   0  15   1 241.582 7.23723   3
   0  15   1 240.305 7.56153  10
   1 -15   1 23.9687 2.35735  14
   1 -15   1 27.6539 2.57659   6
   1 -15   1 28.8504 3.22945  10
  -1 -15  -1 28.6357 2.93235   4
  -1 -15  -1 26.8989 1.96436   2
  -1 -15  -1 28.6299 2.52572  14
  -1 -15  -1 24.0457 3.27826  12
   1 -15   1 25.7390 2.52757   4
   1 -15   1 29.2875 3.64259   8
  -1 -15  -1 27.8188 2.93978   6
  -1 -15  -1 30.6661 2.54746  10
  -1 -15  -1 27.5600 2.84865   5
   1  15   1 26.1204 3.26313  10
   1  15   1 30.7056 2.97773   3
  -1  15  -1 27.4394 2.31589   9
  -1  15  -1 33.5479 2.71513   3
  -1  15  -1 29.3478 2.62727   2
   1  15   1 26.3920 2.89465   6
   1  15   1 26.9036 2.58414   9
   2 -15   1 261.473 8.56726   8
   2 -15   1 271.332 7.15578   6
  -2 -15  -1 257.400 7.52047  14
  -2 -15  -1 265.307 7.83796  10
  -2 -15  -1 261.073 6.93298   2
   2 -15   1 249.995 7.31436  14
   2 -15   1 261.273 7.30555   4
  -2 -15  -1 265.331 7.92953   6
  -2 -15  -1 264.025 7.83562   5
  -2 -15  -1 259.202 7.86427   4
  -2 -15  -1 257.178 8.32631  12
   2  15   1 262.867 7.97985   3
  -2  15  -1 264.930 7.23419   9
  -2  15  -1 263.996 7.29996   2
   2  15   1 262.780 7.60784   9
   2  15   1 267.929 8.25841  10
  -2  15  -1 272.714 7.58104   3
   2  15   1 255.853 8.36079   6
  -3 -15  -1 33.4831 2.73767   2
  -3 -15  -1 29.2610 3.35157  10
  -3 -15  -1 32.6746 3.68215   5
   3 -15   1 29.4263 2.35845   6
  -3 -15  -1 33.0619 3.59577  12
  -3 -15  -1 30.4653 3.39435   4
  -3 -15  -1 32.4591 2.72933  14
   3 -15   1 30.3475 2.58789  14
  -3 -15  -1 33.7571 3.31088   6
   3 -15   1 33.5210 3.83815   8
   3  15   1 33.8830 3.60992  10
  -3  15  -1 31.0110 2.50132   9
  -3  15  -1 32.7839 3.12561   2
   3  15   1 37.1706 3.42781   3
  -3  15  -1 37.5187 2.87097   3
   3  15   1 27.9236 3.02121   9
  -4 -15  -1 208.395 7.20857  10
  -4 -15  -1 194.101 6.35169  14
  -4 -15  -1 214.731 7.59586  12
  -4 -15  -1 199.343 7.12937   4
  -4 -15  -1 210.536 7.18918   6
   4 -15   1 201.140 7.43805   8
   4 -15   1 197.097 6.26947  14
  -4 -15  -1 212.813 7.07667   2
   4  15   1 207.416 7.65309   6
  -4  15  -1 205.214 6.31832   3
   4  15   1 206.112 7.37960  10
   4  15   1 208.189 6.84945  13
   4  15   1 203.258 6.64814   9
  -4  15  -1 216.677 6.05957   9
  -5 -15  -1 316.727 9.64087  10
  -5 -15  -1 326.400 10.6576   4
  -5 -15  -1 303.556 9.56123   6
   5 -15   1 301.887 8.68925  14
  -5 -15  -1 317.830 8.89120  14
   5 -15   1 309.492 9.82726   8
   5  15   1 312.329 10.1459   6
   5  15   1 312.089 9.29278  13
   5  15   1 322.185 9.10364   9
  -5  15  -1 318.780 8.24041   9
  -5  15  -1 311.864 8.56495   3
   5  15   1 311.114 9.88500  10
  -6 -15  -1 65.2968 5.16338  12
   6 -15   1 57.4866 4.83914   8
  -6 -15  -1 55.8972 4.59531   6
   6 -15   1 54.1982 3.74413  14
  -6 -15  -1 57.4505 3.54057  14
  -6 -15  -1 58.4043 4.84437  10
   6  15   1 62.1231 5.33951   6
  -6  15  -1 61.0463 4.38022   3
   6  15   1 54.0466 5.28427  10
  -6  15  -1 61.8516 3.19980   9
   6  15   1 57.8389 4.20521  13
   6  15   1 57.0676 4.67005   7
   6  15   1 57.3038 4.05352   9
  -7 -15  -1 15.1025 3.27054  12
  -7 -15  -1 20.4905 3.17212   6
   7 -15   1 11.0817 2.26258  14
  -7 -15  -1 18.6312 3.34778  10
  -7 -15  -1 16.5298 2.48809  14
   7 -15   1 13.5234 2.76075   8
   7  15   1 17.9805 3.06261   7
  -7  15  -1 16.3990 2.06026   9
   7  15   1 18.2021 3.55706   6
   7  15   1 10.8902 2.47177   9
   7  15   1 17.4919 2.94603  13
   8 -15   1 4.76514 1.98652  14
  -8 -15  -1 5.37121 2.53346  14
  -8 -15  -1 3.06579 3.41409  12
  -8 -15  -1 7.10950 3.03822   6
   8 -15   1 7.98043 2.88052   8
  -8 -15  -1 8.52443 3.26684  10
   8  15   1 1.78922 2.43673  13
   8  15   1 6.41565 3.69749   6
   8  15   1 12.7347 3.23246   7
   8  15   1 13.7987 2.62085   9
  -9 -15  -1 98.2614 7.61397  12
   9 -15   1 104.941 5.09784  14
  -9 -15  -1 98.7019 7.58729  10
  -9 -15  -1 101.251 5.52864  14
   9  15   1 95.9596 6.34778  13
   9  15   1 111.141 8.38536   6
   9  15   1 107.072 5.87437   9
   9 -16  -1 137.193 5.84140  14
  -9 -16   1 136.033 7.92346  10
   9  16  -1 141.983 7.17255  13
   9  16  -1 152.596 9.23460   6
   9  16  -1 159.843 8.18446   9
   8 -16  -1 31.1392 3.52015  14
  -8 -16   1 27.5774 4.34022  12
  -8 -16   1 29.1316 3.61575   6
  -8 -16   1 34.7974 3.93045  10
   8 -16  -1 31.3625 3.74084   8
   8  16  -1 28.4034 3.78127   7
   8  16  -1 35.8862 4.19965   9
   8  16  -1 26.4789 3.33936  13
   8  16  -1 32.3825 4.51466   6
  -7 -16   1 12.2138 3.02432  10
   7 -16  -1 11.0865 2.32633  14
   7 -16  -1 13.6982 2.73796   8
  -7 -16   1 13.6079 2.27111  14
  -7 -16   1 11.9308 2.77489   6
  -7 -16   1 16.0677 3.68718  12
   7  16  -1 14.5592 2.89615   7
   7  16  -1 13.9166 2.53853  13
   7  16  -1 14.2027 2.43833   9
   7  16  -1 14.1554 3.60184   6
  -6 -16   1 379.198 11.2408   6
   6 -16  -1 370.082 11.2051   8
  -6 -16   1 394.707 11.4750  10
  -6 -16   1 382.071 10.1339  14
  -6 -16   1 385.455 12.1803  12
   6 -16  -1 366.489 10.3590  14
   6  16  -1 398.399 12.4761  10
  -6  16   1 384.396 11.3301   3
   6  16  -1 411.319 10.9683   9
  -6  16   1 400.479 10.1701   9
   6  16  -1 396.629 11.1447  13
   6  16  -1 400.713 12.3842   6
   6  16  -1 405.829 11.4466   7
   5 -16  -1 283.450 8.51276  14
  -5 -16   1 296.206 9.20048   6
  -5 -16   1 278.396 8.89904   4
  -5 -16   1 293.813 8.19425  14
   5 -16  -1 291.504 9.34123   8
  -5 -16   1 291.397 10.0972  12
  -5 -16   1 301.029 9.23669  10
  -5  16   1 264.083 7.97064   3
   5  16  -1 283.682 8.33025   9
  -5  16   1 291.525 7.74831   9
   5  16  -1 289.168 8.43455  13
   5  16  -1 280.954 9.60655   6
   5  16  -1 281.599 8.75271   7
   5  16  -1 285.972 9.71282  10
  -4 -16   1 755.054 19.6550  12
  -4 -16   1 753.628 18.4433   4
  -4 -16   1 715.004 19.3997   6
   4 -16  -1 762.333 18.2263  14
   4 -16  -1 758.690 18.9611   8
  -4 -16   1 744.532 17.9742  14
  -4 -16   1 759.101 18.6667   2
  -4 -16   1 774.749 18.8218  10
   4  16  -1 765.380 19.6945   6
   4  16  -1 777.767 19.7011  10
  -4  16   1 767.691 17.9887   9
   4  16  -1 777.949 18.4024  13
   4  16  -1 734.406 21.2237   7
   4  16  -1 764.927 18.4914   9
  -4  16   1 774.011 18.3535   3
  -3 -16   1 253.203 7.34832   2
  -3 -16   1 254.157 7.88521  10
  -3 -16   1 249.403 7.51130   4
  -3 -16   1 233.036 7.71168   5
   3 -16  -1 228.409 7.21679  14
  -3 -16   1 228.046 9.70892  12
   3 -16  -1 242.023 8.07683   8
  -3 -16   1 237.830 7.04048  14
  -3 -16   1 241.775 7.80910   6
[truncated: 2,132,607 more chars]
