# Supplementary material for: Crystal structure and Hirshfeld surface analysis of 1-[(benzyl­dimethyl­sil­yl)meth­yl]-1-ethyl­piperidin-1-ium ethane­sulfonate
Source: Acta Crystallogr E Crystallogr Commun. 2022 Jan 7;78(Pt 2):135–9. doi: 10.1107/S205698902101361X (PMC8819452; doi:10.1107/S205698902101361X)
Supplement: Supplementary file 2 [file e-78-00135-Isup2.hkl]

data_I                                                                          
_shelx_title ' mo_B0459_0m_a.res in P2(1)'                                      
_shelx_refln_list_code          4                                               
_shelx_F_calc_maximum       75.12                                               
_exptl_crystal_F_000       436.00                                               
_reflns_d_resolution_high  0.6526                                               
                                                                                
loop_                                                                           
 _space_group_symop_operation_xyz                                               
 'x, y, z'                                                                      
 '-x, y+1/2, -z'                                                                
                                                                                
_cell_length_a     8.4627                                                       
_cell_length_b    12.8187                                                       
_cell_length_c    10.3926                                                       
_cell_angle_alpha  90.000                                                       
_cell_angle_beta  107.033                                                       
_cell_angle_gamma  90.000                                                       
                                                                                
_shelx_F_squared_multiplier     1.000                                           
                                                                                
loop_                                                                           
 _refln_index_h                                                                 
 _refln_index_k                                                                 
 _refln_index_l                                                                 
 _refln_F_squared_calc                                                          
 _refln_F_squared_meas                                                          
 _refln_F_squared_sigma                                                         
 _refln_observed_status                                                         
   1 -19   0        121.75        123.26         2.17 o                         
   2 -19   0          7.08          7.29         0.63 o                         
   3 -19   0         14.25         13.59         0.77 o                         
   0 -18   0         97.32        107.39         2.79 o                         
   1 -18   0         44.25         44.94         1.25 o                         
   2 -18   0         21.12         20.86         1.27 o                         
   3 -18   0        107.71        106.16         1.84 o                         
   4 -18   0         85.17         83.22         1.57 o                         
   1 -17   0         33.28         36.51         0.81 o                         
   2 -17   0        256.33        266.34         3.15 o                         
   3 -17   0         35.17         36.84         1.39 o                         
   4 -17   0         28.94         25.99         0.97 o                         
   5 -17   0         11.73         10.74         0.69 o                         
   6 -17   0         70.63         66.53         1.44 o                         
   0 -16   0        443.10        460.54         5.51 o                         
   1 -16   0        123.21        130.59         1.33 o                         
   2 -16   0         37.41         37.65         0.67 o                         
   3 -16   0         22.67         19.95         0.72 o                         
   4 -16   0        297.51        294.55         3.15 o                         
   5 -16   0         56.92         56.39         1.14 o                         
   6 -16   0          3.90          4.36         0.54 o                         
   7 -16   0         12.43         11.92         0.78 o                         
   1 -15   0        144.17        148.43         1.21 o                         
   2 -15   0        145.64        148.07         1.34 o                         
   3 -15   0        127.57        128.46         1.17 o                         
   4 -15   0         38.52         45.60         0.83 o                         
   5 -15   0         24.35         25.69         0.73 o                         
   6 -15   0         61.43         58.33         1.14 o                         
   7 -15   0         17.39         16.91         1.05 o                         
   8 -15   0         17.17         15.75         0.76 o                         
   0 -14   0        181.82        171.99         1.76 o                         
   1 -14   0        404.88        407.12         2.57 o                         
   2 -14   0         14.79         14.59         0.41 o                         
   3 -14   0         65.40         69.31         0.77 o                         
   4 -14   0         26.57         23.24         0.51 o                         
   5 -14   0        136.69        136.59         1.56 o                         
   6 -14   0         41.11         40.88         0.82 o                         
   7 -14   0          0.23          0.31         0.42 o                         
   8 -14   0         17.38         15.57         0.70 o                         
   1 -13   0         67.35         68.56         0.61 o                         
   2 -13   0         53.22         47.09         0.55 o                         
   3 -13   0         16.44         16.33         0.38 o                         
   4 -13   0         14.18         12.10         0.40 o                         
   5 -13   0        184.00        183.35         1.70 o                         
   6 -13   0        133.45        134.20         1.45 o                         
   7 -13   0        168.38        159.73         1.70 o                         
   8 -13   0         44.34         41.89         1.09 o                         
   9 -13   0         17.18         18.01         0.75 o                         
   0 -12   0         42.77         55.32         0.68 o                         
   1 -12   0        344.88        325.41         2.14 o                         
   2 -12   0        143.29        144.69         1.18 o                         
   3 -12   0         22.43         23.64         0.38 o                         
   4 -12   0         58.28         58.31         0.67 o                         
   5 -12   0         44.52         45.94         0.61 o                         
   6 -12   0         17.16         16.95         0.53 o                         
   7 -12   0          7.67          7.69         0.43 o                         
   8 -12   0        124.51        121.41         1.44 o                         
   9 -12   0         72.89         67.00         1.16 o                         
   1 -11   0         79.61         79.74         0.62 o                         
   2 -11   0        285.68        277.44         2.02 o                         
   3 -11   0        347.48        340.44         2.32 o                         
   4 -11   0        259.77        259.22         1.92 o                         
   5 -11   0         91.99         90.96         0.83 o                         
   6 -11   0         23.19         23.15         0.54 o                         
   7 -11   0         70.84         69.57         0.96 o                         
   8 -11   0          2.19          2.03         0.36 o                         
   9 -11   0        132.59        131.97         1.65 o                         
  10 -11   0         33.87         30.72         0.94 o                         
   0 -10   0        704.29        703.73         5.53 o                         
   1 -10   0        671.31        663.13         3.82 o                         
   2 -10   0        101.46        102.42         0.86 o                         
   3 -10   0         55.10         56.34         0.53 o                         
   4 -10   0        216.18        207.79         1.58 o                         
   5 -10   0        234.07        236.57         1.78 o                         
   6 -10   0        324.96        316.64         2.47 o                         
   7 -10   0        125.80        117.35         1.22 o                         
   8 -10   0         38.78         39.82         0.77 o                         
   9 -10   0         19.32         18.11         0.72 o                         
  10 -10   0         14.93         15.73         0.87 o                         
   1  -9   0         41.11         44.83         0.35 o                         
   2  -9   0         15.69         21.80         0.29 o                         
   3  -9   0         23.86         31.73         0.35 o                         
   4  -9   0        467.62        462.42         2.96 o                         
   5  -9   0        153.91        159.83         1.25 o                         
   6  -9   0        483.16        489.16         3.46 o                         
   7  -9   0        118.76        111.19         1.07 o                         
   8  -9   0        179.82        174.24         1.65 o                         
   9  -9   0        158.21        159.59         1.83 o                         
  10  -9   0         23.42         24.06         1.05 o                         
  11  -9   0        154.67        150.66         2.05 o                         
   0  -8   0        307.84        331.25         2.39 o                         
   1  -8   0         16.26         16.41         0.24 o                         
   2  -8   0        108.92        103.49         0.63 o                         
   3  -8   0        160.56        173.02         1.07 o                         
   4  -8   0         15.33         15.67         0.26 o                         
   5  -8   0         83.38         78.77         0.67 o                         
   6  -8   0         46.94         47.16         0.65 o                         
   7  -8   0         82.16         82.96         0.85 o                         
   8  -8   0        118.08        120.07         1.32 o                         
   9  -8   0        111.48        103.36         1.40 o                         
  10  -8   0        184.11        183.20         2.45 o                         
  11  -8   0          6.54          7.41         0.70 o                         
   1  -7   0         63.13         65.87         0.44 o                         
   2  -7   0        291.78        317.44         1.66 o                         
   3  -7   0        231.62        212.32         1.23 o                         
   4  -7   0        310.68        315.38         1.83 o                         
   5  -7   0        792.13        763.88         4.55 o                         
   6  -7   0        225.02        228.68         2.03 o                         
   7  -7   0        271.45        278.43         2.06 o                         
   8  -7   0         89.00         81.07         0.93 o                         
   9  -7   0          1.41          1.56         0.30 o                         
  10  -7   0         57.95         60.29         1.29 o                         
  11  -7   0         91.98         91.60         1.68 o                         
   0  -6   0       4336.20       4305.52       100.05 o                         
   1  -6   0        694.55        661.38         3.42 o                         
   2  -6   0        664.36        722.14         3.70 o                         
   3  -6   0        336.59        341.60         2.11 o                         
   4  -6   0         46.07         49.75         0.41 o                         
   5  -6   0        465.08        435.13         2.82 o                         
   6  -6   0        175.87        174.12         1.34 o                         
   7  -6   0         72.73         76.02         0.70 o                         
   8  -6   0         50.63         50.01         0.60 o                         
   9  -6   0         60.86         62.17         0.82 o                         
  10  -6   0         42.06         41.09         1.21 o                         
  11  -6   0         17.01         15.61         0.72 o                         
   1  -5   0        106.16        120.46         0.65 o                         
   2  -5   0        169.87        177.62         1.01 o                         
   3  -5   0        127.94        120.76         0.75 o                         
   4  -5   0        283.17        278.08         1.73 o                         
   5  -5   0        235.30        250.21         1.48 o                         
   6  -5   0         36.14         34.29         0.37 o                         
   7  -5   0        108.67         99.62         0.82 o                         
   8  -5   0         15.88         13.93         0.35 o                         
   9  -5   0          6.93          6.42         0.33 o                         
  10  -5   0        109.71        111.75         1.27 o                         
  11  -5   0         32.62         31.49         0.95 o                         
   0  -4   0       5624.03       5340.99       119.68 o                         
   1  -4   0       1805.13       1749.05        43.80 o                         
   2  -4   0        491.15        488.67         2.69 o                         
   3  -4   0         98.57        114.12         0.72 o                         
   4  -4   0         37.18         42.06         0.37 o                         
   5  -4   0          8.49          5.56         0.18 o                         
   6  -4   0        346.78        326.45         2.19 o                         
   7  -4   0         61.05         59.87         0.60 o                         
   8  -4   0          0.30          0.75         0.20 o                         
   9  -4   0        213.50        209.26         1.86 o                         
  10  -4   0         83.38         79.99         1.23 o                         
  11  -4   0         97.22        102.22         1.44 o                         
  12  -4   0         30.37         36.38         1.16 o                         
   1  -3   0       2171.83       2023.10        45.09 o                         
   2  -3   0        733.34        712.93         4.48 o                         
   3  -3   0        623.87        637.86         3.87 o                         
   4  -3   0       1082.12       1081.92         9.36 o                         
   5  -3   0       1109.50       1060.06         7.33 o                         
   6  -3   0        734.56        724.03         5.96 o                         
   7  -3   0        665.57        650.70         4.19 o                         
   8  -3   0        264.39        247.32         1.70 o                         
   9  -3   0         66.37         73.49         0.83 o                         
  10  -3   0         57.50         54.77         0.82 o                         
  11  -3   0        154.54        155.08         1.94 o                         
  12  -3   0        137.46        133.52         1.99 o                         
   0  -2   0        998.73        968.73        23.37 o                         
   1  -2   0       1164.00       1056.98        17.92 o                         
   2  -2   0       2749.17       2704.81        43.55 o                         
   3  -2   0       1097.61       1038.17         8.76 o                         
   4  -2   0        140.45        117.72         0.93 o                         
   5  -2   0        591.95        583.83         5.52 o                         
   6  -2   0        148.44        136.87         1.33 o                         
   7  -2   0        247.00        251.57         1.68 o                         
   8  -2   0         63.01         69.97         0.64 o                         
   9  -2   0        655.89        670.40         4.41 o                         
  10  -2   0         10.06          9.30         0.41 o                         
  11  -2   0         37.66         36.45         0.83 o                         
  12  -2   0         40.77         40.32         1.04 o                         
   1  -1   0        736.15        687.06        21.04 o                         
   3  -1   0       1169.52       1042.61        15.86 o                         
   4  -1   0        292.96        329.04         2.23 o                         
   5  -1   0        495.60        513.68         3.87 o                         
   6  -1   0        477.11        479.43         4.02 o                         
   7  -1   0        591.68        573.99         3.73 o                         
   8  -1   0         38.79         37.33         0.45 o                         
   9  -1   0         86.15         95.42         0.95 o                         
  10  -1   0         81.18         90.06         1.06 o                         
  11  -1   0         93.47         95.68         1.26 o                         
  12  -1   0          5.13          5.64         0.54 o                         
   1   0   0        379.96        365.69         7.94 o                         
   2   0   0       3481.00       3100.80        69.29 o                         
   3   0   0       1026.69        966.66        23.25 o                         
   4   0   0        373.14        334.03         2.31 o                         
   5   0   0        310.24        308.26         1.86 o                         
   6   0   0         35.28         32.12         0.29 o                         
   7   0   0         22.11         19.72         0.24 o                         
   8   0   0         14.61         16.96         0.40 o                         
   9   0   0          0.25          0.75         0.23 o                         
  10   0   0         77.99         78.24         1.06 o                         
  11   0   0         55.67         64.86         1.02 o                         
  12   0   0        125.11        137.03         1.78 o                         
   1   1   0        756.24        699.71        11.78 o                         
   3   1   0       1190.69       1063.90        18.76 o                         
   4   1   0        302.82        343.52         3.56 o                         
   5   1   0        497.43        526.02         3.23 o                         
   6   1   0        472.05        479.30         2.86 o                         
   7   1   0        578.96        573.63         3.69 o                         
   8   1   0         41.16         39.72         0.42 o                         
   9   1   0         86.56         96.80         0.99 o                         
  10   1   0         80.12         90.13         1.10 o                         
  11   1   0         91.69         93.51         1.46 o                         
  12   1   0          5.07          4.11         0.52 o                         
   0   2   0       1019.13        977.82        23.65 o                         
   1   2   0       1170.31       1072.03        30.83 o                         
   2   2   0       2759.73       2688.98        43.14 o                         
   3   2   0       1110.13       1060.28        10.28 o                         
   4   2   0        135.72        115.48         0.83 o                         
   5   2   0        600.92        603.95         3.56 o                         
   6   2   0        146.74        138.77         0.95 o                         
   7   2   0        252.09        262.74         1.64 o                         
   8   2   0         65.94         74.59         0.61 o                         
   9   2   0        649.58        673.07         5.06 o                         
  10   2   0          8.76          8.74         0.42 o                         
  11   2   0         36.84         36.79         0.88 o                         
  12   2   0         42.25         41.40         1.31 o                         
   1   3   0       2178.40       2001.68        33.27 o                         
   2   3   0        717.16        702.82         5.80 o                         
   3   3   0        633.09        654.56         4.13 o                         
   4   3   0       1081.16       1098.67         7.95 o                         
   5   3   0       1110.32       1073.08         6.74 o                         
   6   3   0        739.32        732.42         4.31 o                         
   7   3   0        670.65        669.24         4.27 o                         
   8   3   0        262.01        249.78         1.65 o                         
   9   3   0         66.91         74.46         0.74 o                         
  10   3   0         61.93         60.77         0.97 o                         
  11   3   0        151.77        152.02         1.83 o                         
  12   3   0        135.84        134.63         2.24 o                         
   0   4   0       5613.21       5206.06       117.13 o                         
   1   4   0       1814.22       1713.91        29.86 o                         
   2   4   0        487.02        485.52         2.59 o                         
   3   4   0         94.16        109.66         0.83 o                         
   4   4   0         42.04         49.12         0.42 o                         
   5   4   0          9.78          7.48         0.22 o                         
   6   4   0        345.63        326.90         2.08 o                         
   7   4   0         63.58         64.25         0.53 o                         
   8   4   0          0.68          0.81         0.14 o                         
   9   4   0        215.58        214.13         1.69 o                         
  10   4   0         83.19         79.36         1.11 o                         
  11   4   0         97.26        102.47         1.43 o                         
  12   4   0         30.07         33.55         1.27 o                         
   1   5   0         99.19        111.80         0.59 o                         
   2   5   0        179.48        186.76         0.99 o                         
   3   5   0        120.28        111.42         0.73 o                         
   4   5   0        280.13        277.74         1.70 o                         
   5   5   0        236.85        254.70         1.69 o                         
   6   5   0         38.50         36.46         0.36 o                         
   7   5   0        108.51        100.10         0.76 o                         
   8   5   0         17.05         15.60         0.28 o                         
   9   5   0          6.86          6.12         0.26 o                         
  10   5   0        107.66        112.24         1.41 o                         
  11   5   0         33.50         30.62         1.12 o                         
   0   6   0       4296.94       4136.39        97.18 o                         
   1   6   0        673.02        632.72         3.04 o                         
   2   6   0        666.86        722.16         3.73 o                         
   3   6   0        330.10        332.99         1.95 o                         
   4   6   0         50.05         53.43         0.52 o                         
   5   6   0        465.17        437.02         2.83 o                         
   6   6   0        174.43        174.39         1.31 o                         
   7   6   0         70.92         75.18         0.65 o                         
   8   6   0         49.18         50.21         0.53 o                         
   9   6   0         62.36         64.00         0.76 o                         
  10   6   0         40.87         41.51         0.87 o                         
  11   6   0         17.36         19.95         1.64 o                         
   1   7   0         59.58         61.77         0.42 o                         
   2   7   0        285.82        306.03         1.75 o                         
   3   7   0        235.70        214.73         1.23 o                         
   4   7   0        313.56        314.04         2.09 o                         
   5   7   0        784.95        756.62         5.04 o                         
   6   7   0        215.84        220.69         1.63 o                         
   7   7   0        269.74        277.61         2.10 o                         
   8   7   0         88.97         81.73         0.82 o                         
   9   7   0          1.33          1.75         0.33 o                         
  10   7   0         57.02         59.04         1.03 o                         
  11   7   0         90.35         94.32         3.71 o                         
   0   8   0        312.13        329.10         2.57 o                         
   1   8   0         15.52         15.00         0.18 o                         
   2   8   0        107.35        100.39         0.66 o                         
   3   8   0        156.73        166.83         1.08 o                         
   4   8   0         18.35         18.64         0.31 o                         
   5   8   0         85.27         80.62         0.73 o                         
   6   8   0         46.40         47.12         0.52 o                         
   7   8   0         83.19         85.19         0.79 o                         
   8   8   0        112.98        118.91         1.16 o                         
   9   8   0        109.21        105.38         1.17 o                         
  10   8   0        185.93        186.29         3.04 o                         
  11   8   0          6.88          8.26         1.11 o                         
   1   9   0         38.01         41.27         0.30 o                         
   2   9   0         17.39         24.06         0.27 o                         
   3   9   0         25.85         33.30         0.36 o                         
   4   9   0        462.91        457.65         3.15 o                         
   5   9   0        152.84        156.82         1.20 o                         
   6   9   0        483.86        491.85         3.41 o                         
   7   9   0        116.52        110.05         0.97 o                         
   8   9   0        180.50        179.13         1.53 o                         
   9   9   0        159.17        163.36         2.18 o                         
  10   9   0         23.97         22.80         1.44 o                         
  11   9   0        154.13        155.20         5.92 o                         
   0  10   0        691.78        679.13         5.47 o                         
   1  10   0        659.41        645.57         3.79 o                         
   2  10   0        100.38        102.36         0.77 o                         
   3  10   0         56.70         58.63         0.55 o                         
   4  10   0        215.86        203.69         1.94 o                         
   5  10   0        242.94        243.22         1.90 o                         
   6  10   0        321.32        317.09         2.12 o                         
   7  10   0        127.05        119.05         1.06 o                         
   8  10   0         40.84         42.43         0.70 o                         
   9  10   0         18.34         17.83         0.87 o                         
  10  10   0         15.72         19.10         1.03 o                         
   1  11   0         83.64         82.19         0.61 o                         
   2  11   0        285.62        278.07         1.93 o                         
   3  11   0        363.21        352.55         2.68 o                         
   4  11   0        254.57        255.64         2.53 o                         
   5  11   0         90.67         90.34         0.82 o                         
   6  11   0         21.22         22.22         0.45 o                         
   7  11   0         71.02         72.41         0.90 o                         
   8  11   0          1.97          1.60         0.34 o                         
   9  11   0        133.12        135.83         1.75 o                         
  10  11   0         33.70         33.04         2.13 o                         
   0  12   0         42.61         52.51         0.69 o                         
   1  12   0        351.64        328.17         2.02 o                         
   2  12   0        140.39        140.70         1.10 o                         
   3  12   0         21.58         22.77         0.40 o                         
   4  12   0         62.72         62.98         0.61 o                         
   5  12   0         45.25         47.80         0.83 o                         
   6  12   0         16.11         14.80         0.63 o                         
   7  12   0          7.49          7.10         0.37 o                         
   8  12   0        122.09        122.06         1.68 o                         
   9  12   0         71.90         65.12         1.60 o                         
   1  13   0         66.73         66.93         0.65 o                         
   2  13   0         52.97         45.60         0.53 o                         
   3  13   0         16.25         16.15         0.35 o                         
   4  13   0         13.90         11.60         0.40 o                         
   5  13   0        180.30        182.38         1.75 o                         
   6  13   0        131.27        131.56         1.56 o                         
   7  13   0        166.69        159.20         1.76 o                         
   8  13   0         44.03         42.16         1.24 o                         
   9  13   0         17.53         16.86         1.36 o                         
   0  14   0        173.55        160.61         1.67 o                         
   1  14   0        404.09        396.83         2.62 o                         
   2  14   0         14.11         13.58         0.45 o                         
   3  14   0         63.33         66.98         0.88 o                         
   4  14   0         27.84         23.73         0.59 o                         
   5  14   0        138.21        140.03         1.47 o                         
   6  14   0         40.52         40.74         0.88 o                         
   7  14   0          0.35          0.71         0.38 o                         
   8  14   0         18.25         18.19         1.38 o                         
   1  15   0        144.30        147.94         1.38 o                         
   2  15   0        150.00        152.74         1.52 o                         
   3  15   0        129.39        128.89         1.59 o                         
   4  15   0         36.23         42.75         0.91 o                         
   5  15   0         23.32         25.47         0.73 o                         
   6  15   0         61.52         61.12         1.04 o                         
   7  15   0         18.12         17.80         0.84 o                         
   8  15   0         16.93         15.79         1.58 o                         
   0  16   0        441.36        443.91         7.46 o                         
   1  16   0        121.36        126.50         1.78 o                         
   2  16   0         35.83         36.30         0.85 o                         
   3  16   0         21.80         20.70         0.76 o                         
   4  16   0        300.19        299.74         3.14 o                         
   5  16   0         56.18         55.12         1.03 o                         
   6  16   0          3.33          3.48         0.62 o                         
   7  16   0         12.48         11.60         0.81 o                         
   1  17   0         31.65         35.27         1.21 o                         
   2  17   0        255.98        269.13         3.57 o                         
   3  17   0         36.71         38.18         1.04 o                         
   4  17   0         28.65         26.42         0.90 o                         
   5  17   0         12.07         12.52         0.71 o                         
   6  17   0         71.32         70.43         1.42 o                         
   0  18   0         98.75        108.59         3.59 o                         
   1  18   0         44.34         46.50         1.89 o                         
   2  18   0         20.69         21.22         1.78 o                         
   3  18   0        109.59        112.20         1.61 o                         
   4  18   0         85.77         86.53         1.61 o                         
   1  19   0        123.34        128.66         2.90 o                         
   2  19   0          7.44          7.93         0.71 o                         
   3  19   0         15.54         16.76         1.03 o                         
  -3 -19   1         44.68         42.47         1.76 o                         
  -2 -19   1         17.06         17.76         1.12 o                         
  -1 -19   1         16.81         14.76         0.82 o                         
   0 -19   1         63.85         64.38         1.56 o                         
   1 -19   1         87.94         82.82         1.75 o                         
   2 -19   1        111.05        110.06         1.69 o                         
  -5 -18   1         47.73         50.59         1.29 o                         
  -4 -18   1          3.84          3.49         0.68 o                         
  -3 -18   1         29.09         29.54         1.03 o                         
  -2 -18   1        223.25        215.53         3.63 o                         
  -1 -18   1         64.52         64.08         1.32 o                         
   0 -18   1        243.71        248.66         5.70 o                         
   1 -18   1         51.33         51.00         1.24 o                         
   2 -18   1         20.85         21.88         0.94 o                         
   3 -18   1        162.66        160.98         2.26 o                         
   4 -18   1         54.09         50.66         1.28 o                         
  -6 -17   1         71.46         75.75         1.39 o                         
  -5 -17   1         76.13         82.87         1.95 o                         
  -4 -17   1        150.25        142.77         2.05 o                         
  -3 -17   1         45.65         46.37         1.14 o                         
  -2 -17   1        107.52        108.98         1.57 o                         
  -1 -17   1         45.49         42.92         0.88 o                         
   0 -17   1        144.99        142.20         1.65 o                         
   1 -17   1         69.64         66.14         1.00 o                         
   2 -17   1         92.18         88.18         1.51 o                         
   3 -17   1        113.52        113.21         2.07 o                         
   4 -17   1         23.92         24.45         1.01 o                         
   5 -17   1         38.71         35.75         1.15 o                         
  -7 -16   1          8.05          6.94         0.59 o                         
  -6 -16   1        209.94        202.62         2.41 o                         
  -5 -16   1        159.14        155.31         1.82 o                         
  -4 -16   1        395.67        402.43         3.54 o                         
  -3 -16   1        123.59        129.04         1.50 o                         
  -2 -16   1         93.28         90.92         0.96 o                         
  -1 -16   1         46.84         45.45         0.70 o                         
   0 -16   1         93.01         94.74         1.15 o                         
   1 -16   1          4.43          4.61         0.36 o                         
   2 -16   1         44.47         45.10         0.79 o                         
   3 -16   1         12.03         12.45         0.57 o                         
   4 -16   1          8.47          9.12         0.62 o                         
   5 -16   1         15.58         16.43         0.76 o                         
   6 -16   1         75.39         78.47         1.47 o                         
  -8 -15   1         58.05         54.86         1.20 o                         
  -7 -15   1        125.84        130.11         1.78 o                         
  -6 -15   1        133.47        132.44         1.65 o                         
  -5 -15   1         43.16         40.49         0.81 o                         
  -4 -15   1        163.96        168.97         1.73 o                         
  -3 -15   1        174.60        177.10         1.48 o                         
  -2 -15   1         14.43         15.85         0.46 o                         
  -1 -15   1        180.19        186.79         1.44 o                         
   0 -15   1        122.14        127.53         1.08 o                         
   1 -15   1         12.82         14.68         0.41 o                         
   2 -15   1        131.93        139.60         1.23 o                         
   3 -15   1         18.35         16.93         0.51 o                         
   4 -15   1        110.25        109.13         1.38 o                         
   5 -15   1        165.26        166.75         2.07 o                         
   6 -15   1         32.60         30.83         0.94 o                         
   7 -15   1          8.39          8.48         0.63 o                         
  -8 -14   1         30.78         28.92         0.93 o                         
  -7 -14   1         64.18         60.60         1.11 o                         
  -6 -14   1         42.36         41.08         0.80 o                         
  -5 -14   1         34.21         34.61         0.72 o                         
  -4 -14   1         41.80         38.12         0.60 o                         
  -3 -14   1         44.09         41.17         0.61 o                         
  -2 -14   1        268.27        269.53         1.94 o                         
  -1 -14   1        374.15        401.50         2.74 o                         
   0 -14   1         57.79         58.89         0.61 o                         
   1 -14   1        115.81        115.23         0.93 o                         
   2 -14   1         17.69         18.41         0.46 o                         
   3 -14   1         62.42         64.75         0.78 o                         
   4 -14   1        218.62        222.62         1.97 o                         
   5 -14   1         83.72         81.32         1.09 o                         
   6 -14   1         98.82         99.87         1.21 o                         
   7 -14   1         43.96         44.88         1.01 o                         
   8 -14   1         27.33         26.84         0.93 o                         
  -9 -13   1          3.94          4.42         0.50 o                         
  -8 -13   1          2.83          1.98         0.43 o                         
  -7 -13   1         68.59         66.05         1.03 o                         
  -6 -13   1          3.32          3.37         0.35 o                         
  -5 -13   1         76.87         77.74         1.00 o                         
  -4 -13   1         27.33         28.29         0.51 o                         
  -3 -13   1         97.04         95.29         0.83 o                         
  -2 -13   1          2.89          3.65         0.18 o                         
  -1 -13   1        153.97        161.07         1.14 o                         
   0 -13   1        107.13        112.28         0.87 o                         
   1 -13   1        281.80        317.13         2.03 o                         
   2 -13   1        111.01        119.63         0.99 o                         
   3 -13   1        101.68        100.03         0.97 o                         
   4 -13   1         58.08         58.17         0.73 o                         
   5 -13   1         11.46         11.79         0.42 o                         
   6 -13   1        200.10        206.02         1.94 o                         
   7 -13   1         60.91         60.91         1.00 o                         
   8 -13   1         75.70         72.28         1.20 o                         
   9 -13   1          1.64          1.58         0.54 o                         
 -10 -12   1         63.19         60.08         1.17 o                         
  -9 -12   1        116.00        114.32         1.50 o                         
  -8 -12   1          2.59          1.95         0.37 o                         
  -7 -12   1         12.35         11.43         0.53 o                         
  -6 -12   1         16.21         15.15         0.54 o                         
  -5 -12   1        338.57        331.31         2.56 o                         
  -4 -12   1         14.16         15.06         0.36 o                         
  -3 -12   1         72.73         79.28         0.71 o                         
  -2 -12   1        216.68        207.20         1.38 o                         
  -1 -12   1         85.84         78.18         0.65 o                         
   0 -12   1        463.30        442.32         2.63 o                         
   1 -12   1         44.41         43.95         0.45 o                         
   2 -12   1          7.45          7.65         0.25 o                         
   3 -12   1        143.24        136.65         1.28 o                         
   4 -12   1         43.59         49.39         0.58 o                         
   5 -12   1        232.91        232.99         1.84 o                         
   6 -12   1        107.69        103.13         1.16 o                         
   7 -12   1         56.83         51.91         1.29 o                         
   8 -12   1         46.42         46.41         0.93 o                         
   9 -12   1         11.34         12.00         0.61 o                         
 -10 -11   1          6.59          6.52         0.53 o                         
  -9 -11   1         62.33         59.26         1.04 o                         
  -8 -11   1        107.56        100.65         1.23 o                         
  -7 -11   1        178.91        177.03         1.66 o                         
  -6 -11   1         28.96         29.03         0.50 o                         
  -5 -11   1         17.86         20.01         0.42 o                         
  -4 -11   1         56.63         58.20         0.61 o                         
  -3 -11   1        432.21        411.28         2.64 o                         
  -2 -11   1         91.62         89.12         0.69 o                         
  -1 -11   1         89.10         94.29         0.70 o                         
   0 -11   1         75.67         79.90         0.59 o                         
   1 -11   1         15.48         13.04         0.40 o                         
   2 -11   1         48.90         45.01         0.55 o                         
   3 -11   1        140.11        140.14         1.10 o                         
   4 -11   1         23.39         20.48         0.39 o                         
   5 -11   1        252.18        252.84         1.92 o                         
   6 -11   1         32.76         32.45         0.58 o                         
   7 -11   1         70.51         68.42         1.00 o                         
   8 -11   1        101.11        101.41         1.31 o                         
   9 -11   1          7.73          7.49         0.53 o                         
  10 -11   1         96.21         91.51         1.79 o                         
 -10 -10   1         59.88         54.68         1.04 o                         
  -9 -10   1         68.76         67.14         1.06 o                         
  -8 -10   1         44.21         42.24         0.79 o                         
  -7 -10   1         64.04         58.48         0.79 o                         
  -6 -10   1        261.82        253.71         1.93 o                         
  -5 -10   1        303.28        315.21         2.56 o                         
  -4 -10   1        331.95        326.25         2.24 o                         
  -3 -10   1         71.20         66.95         0.71 o                         
  -2 -10   1         84.30         77.91         0.60 o                         
  -1 -10   1        244.90        239.59         1.48 o                         
   0 -10   1        234.15        254.93         1.51 o                         
   1 -10   1        260.74        266.70         1.63 o                         
   2 -10   1         15.93         15.23         0.29 o                         
   3 -10   1         64.49         67.26         0.60 o                         
   4 -10   1        142.81        137.72         1.13 o                         
   5 -10   1          1.43          2.29         0.19 o                         
   6 -10   1         68.49         63.24         0.73 o                         
   7 -10   1        181.09        188.06         1.74 o                         
   8 -10   1         95.86         87.42         1.17 o                         
   9 -10   1         80.55         77.86         1.33 o                         
  10 -10   1          0.38          0.76         0.52 o                         
 -11  -9   1         59.29         58.93         1.25 o                         
 -10  -9   1         39.73         37.82         0.88 o                         
  -9  -9   1          8.85          9.89         0.46 o                         
  -8  -9   1        307.77        298.51         2.51 o                         
  -7  -9   1        131.17        131.57         1.18 o                         
  -6  -9   1        317.96        313.64         2.31 o                         
  -5  -9   1         35.12         35.05         0.47 o                         
  -4  -9   1        584.86        551.98         3.68 o                         
  -3  -9   1        202.84        215.52         1.45 o                         
  -2  -9   1        194.36        210.50         1.23 o                         
  -1  -9   1        203.84        199.67         1.15 o                         
   0  -9   1        150.73        150.87         0.85 o                         
   1  -9   1        267.64        285.34         2.42 o                         
   2  -9   1        869.57        815.97         4.52 o                         
   3  -9   1         28.75         31.47         0.37 o                         
   4  -9   1        243.21        233.02         1.59 o                         
   5  -9   1        103.45        102.30         0.91 o                         
   6  -9   1        443.36        443.38         3.01 o                         
   7  -9   1         11.31         10.56         0.47 o                         
   8  -9   1         54.06         52.37         0.90 o                         
   9  -9   1        246.88        249.45         2.76 o                         
  10  -9   1         56.55         57.69         1.37 o                         
 -11  -8   1         86.20         84.96         1.63 o                         
 -10  -8   1         17.08         14.16         0.65 o                         
  -9  -8   1          7.24          6.30         0.50 o                         
  -8  -8   1         23.70         24.50         0.60 o                         
  -7  -8   1         17.17         16.45         0.43 o                         
  -6  -8   1        296.73        300.85         2.31 o                         
  -5  -8   1        160.95        151.15         1.36 o                         
  -4  -8   1         94.23         90.26         0.68 o                         
  -3  -8   1         16.77         21.58         0.28 o                         
  -2  -8   1        241.69        219.24         1.22 o                         
  -1  -8   1       1010.61       1011.28         5.37 o                         
   0  -8   1        651.40        645.93         3.28 o                         
   1  -8   1        166.18        173.86         1.02 o                         
   2  -8   1        159.35        151.40         0.89 o                         
   3  -8   1        326.82        334.70         2.01 o                         
   4  -8   1       1703.26       1587.52        11.03 o                         
   5  -8   1         55.86         52.57         0.59 o                         
   6  -8   1        134.39        126.43         1.08 o                         
   7  -8   1         13.86         15.75         0.42 o                         
   8  -8   1         22.15         20.22         0.62 o                         
   9  -8   1          1.12          1.18         0.39 o                         
  10  -8   1         18.57         19.14         1.18 o                         
  11  -8   1         51.56         49.16         1.84 o                         
 -11  -7   1        144.65        145.23         2.13 o                         
 -10  -7   1        235.70        235.75         2.93 o                         
  -9  -7   1         17.98         15.70         0.49 o                         
  -8  -7   1         38.60         37.23         0.59 o                         
  -7  -7   1         39.16         38.63         0.56 o                         
  -6  -7   1         33.12         34.33         0.52 o                         
  -5  -7   1        213.08        211.82         1.43 o                         
  -4  -7   1        108.30         96.67         0.88 o                         
  -3  -7   1          7.57          7.59         0.18 o                         
  -2  -7   1        277.83        336.03         1.85 o                         
  -1  -7   1        133.84        135.69         0.79 o                         
   0  -7   1       1255.26       1207.13         6.19 o                         
   1  -7   1       2520.35       2504.12        31.23 o                         
   2  -7   1       1110.53       1087.22         5.45 o                         
   3  -7   1         18.17         21.63         0.28 o                         
   4  -7   1        839.54        829.74         5.62 o                         
   5  -7   1        340.07        348.66         2.47 o                         
   6  -7   1        281.88        269.41         1.99 o                         
   7  -7   1        246.67        238.93         1.75 o                         
   8  -7   1         17.77         19.61         0.57 o                         
   9  -7   1         20.80         18.42         0.79 o                         
  10  -7   1         35.11         33.67         1.09 o                         
  11  -7   1        106.12        112.53         1.90 o                         
 -12  -6   1         60.84         62.00         1.40 o                         
 -11  -6   1        194.21        188.52         2.24 o                         
 -10  -6   1        139.88        132.57         1.43 o                         
  -9  -6   1        225.30        217.35         1.80 o                         
  -8  -6   1         82.97         85.70         0.81 o                         
  -7  -6   1         29.98         24.93         0.41 o                         
  -6  -6   1        334.81        337.65         2.40 o                         
  -5  -6   1        433.13        421.06         2.91 o                         
  -4  -6   1        201.90        202.78         1.74 o                         
  -3  -6   1        669.59        651.99         3.87 o                         
  -2  -6   1        177.15        188.67         1.08 o                         
  -1  -6   1       3185.69       3442.57        57.61 o                         
   0  -6   1        847.96        864.49         4.22 o                         
   1  -6   1        428.97        437.26         2.36 o                         
   2  -6   1        670.65        678.17         4.65 o                         
   3  -6   1        480.02        462.18         2.52 o                         
   4  -6   1        299.47        284.05         1.61 o                         
   5  -6   1         88.04         84.84         0.67 o                         
   6  -6   1        212.23        212.63         1.48 o                         
   7  -6   1        104.97        101.37         0.80 o                         
   8  -6   1        142.71        140.56         1.49 o                         
   9  -6   1         99.99         95.45         1.20 o                         
  10  -6   1         57.53         56.65         1.09 o                         
  11  -6   1         91.23         93.06         1.69 o                         
 -12  -5   1         32.48         33.30         1.23 o                         
 -11  -5   1          9.72         11.74         0.54 o                         
 -10  -5   1         12.92         13.98         0.54 o                         
  -9  -5   1        193.06        182.32         1.64 o                         
  -8  -5   1        339.07        340.01         2.27 o                         
  -7  -5   1        795.03        783.08         6.59 o                         
  -6  -5   1        352.57        352.76         2.37 o                         
  -5  -5   1        143.42        148.98         1.09 o                         
  -4  -5   1        441.79        484.80         3.54 o                         
  -3  -5   1       1035.20       1113.92         7.77 o                         
  -2  -5   1        489.93        488.01         2.51 o                         
  -1  -5   1        280.11        290.59         1.59 o                         
   0  -5   1        977.22       1021.77         6.15 o                         
   1  -5   1       1126.65       1172.32         8.97 o                         
   2  -5   1        499.16        559.89         4.28 o                         
   3  -5   1        380.07        385.42         2.63 o                         
   4  -5   1        173.47        192.62         1.23 o                         
   5  -5   1         33.37         35.10         0.35 o                         
   6  -5   1        287.23        282.71         1.75 o                         
   7  -5   1        207.91        184.53         1.23 o                         
   8  -5   1        106.15        101.76         0.91 o                         
   9  -5   1         65.05         69.93         0.87 o                         
  10  -5   1        392.91        390.64         3.66 o                         
  11  -5   1        225.95        230.47         2.63 o                         
 -12  -4   1         52.80         49.69         1.23 o                         
 -11  -4   1          7.55          6.31         0.47 o                         
 -10  -4   1        243.21        244.83         2.13 o                         
  -9  -4   1        148.56        148.13         1.40 o                         
  -8  -4   1         18.74         17.83         0.37 o                         
  -7  -4   1        365.27        350.73         2.37 o                         
  -6  -4   1        317.69        285.28         1.94 o                         
  -5  -4   1       1688.74       1583.14        11.63 o                         
  -4  -4   1        180.86        190.81         1.37 o                         
  -3  -4   1        314.58        327.49         2.24 o                         
  -2  -4   1        370.98        413.06         2.15 o                         
  -1  -4   1        631.50        635.87         3.27 o                         
   0  -4   1        344.27        345.14         1.67 o                         
   1  -4   1        641.93        657.90         3.54 o                         
   2  -4   1         60.99         69.43         0.47 o                         
   3  -4   1        473.02        469.58         3.73 o                         
   4  -4   1        958.81        958.37         5.63 o                         
   5  -4   1        585.61        564.08         3.71 o                         
   6  -4   1        112.57        109.51         0.78 o                         
   7  -4   1        201.47        184.98         1.27 o                         
   8  -4   1        333.59        316.04         2.06 o                         
   9  -4   1         10.32         10.84         0.54 o                         
  10  -4   1         24.25         24.47         0.69 o                         
  11  -4   1         30.75         35.46         1.08 o                         
 -12  -3   1         67.42         64.86         1.22 o                         
 -11  -3   1        115.22        125.10         1.48 o                         
 -10  -3   1         77.18         80.46         1.15 o                         
  -9  -3   1         20.99         22.38         0.47 o                         
  -8  -3   1        503.80        490.73         3.29 o                         
  -7  -3   1         12.31         13.07         0.28 o                         
  -6  -3   1         65.41         61.36         0.51 o                         
  -5  -3   1        467.18        448.92         3.46 o                         
  -4  -3   1        197.24        242.21         1.61 o                         
  -3  -3   1       1075.02       1048.66        10.97 o                         
  -2  -3   1        563.93        585.55         3.86 o                         
  -1  -3   1         33.70         35.72         0.24 o                         
   0  -3   1       1234.65       1233.14        21.54 o                         
   1  -3   1       3591.30       3259.70        94.78 o                         
   2  -3   1        624.41        592.07         3.59 o                         
   3  -3   1         59.87         74.40         0.50 o                         
   4  -3   1        323.52        334.85         2.32 o                         
   5  -3   1        124.31        125.57         0.82 o                         
   6  -3   1        909.15        857.24         7.39 o                         
   7  -3   1        165.30        162.85         1.23 o                         
   8  -3   1        191.39        185.60         1.35 o                         
   9  -3   1         43.81         44.90         0.63 o                         
  10  -3   1         49.77         47.35         0.81 o                         
  11  -3   1         28.05         24.18         0.85 o                         
 -12  -2   1         23.50         25.65         1.02 o                         
 -11  -2   1          4.54          4.08         0.40 o                         
 -10  -2   1         19.63         20.47         0.60 o                         
  -9  -2   1         96.46         87.67         0.82 o                         
  -8  -2   1         64.65         70.72         0.68 o                         
  -7  -2   1          2.51          2.41         0.17 o                         
  -6  -2   1        196.23        199.86         1.42 o                         
  -5  -2   1        408.33        401.93         2.83 o                         
  -4  -2   1         36.24         39.00         0.36 o                         
  -3  -2   1       1236.74       1190.38        14.25 o                         
  -2  -2   1        827.05        796.40        10.10 o                         
   0  -2   1       1323.92       1285.31        55.68 o                         
   1  -2   1       2857.78       2614.46        60.13 o                         
   2  -2   1        243.54        251.53         1.56 o                         
   3  -2   1         26.69         22.21         0.26 o                         
   4  -2   1        257.98        251.81         1.69 o                         
   5  -2   1        247.26        246.15         1.48 o                         
   6  -2   1        130.01        119.08         0.83 o                         
   7  -2   1        100.01         93.40         0.82 o                         
   8  -2   1        147.00        148.38         1.24 o                         
   9  -2   1         35.90         34.83         0.59 o                         
  10  -2   1         24.23         18.81         0.65 o                         
  11  -2   1         85.80         88.45         1.33 o                         
  12  -2   1         40.91         40.79         1.22 o                         
 -12  -1   1         28.34         29.44         1.03 o                         
 -11  -1   1         49.36         55.08         0.93 o                         
 -10  -1   1        131.20        134.07         1.32 o                         
  -9  -1   1         82.70         84.34         0.83 o                         
  -8  -1   1        273.58        285.71         2.06 o                         
  -7  -1   1        423.35        408.56         4.59 o                         
  -6  -1   1        253.62        268.22         1.80 o                         
  -5  -1   1        552.78        579.03         5.32 o                         
  -4  -1   1        255.77        242.25         1.75 o                         
  -3  -1   1         80.62         97.63         0.79 o                         
  -2  -1   1       1637.97       1538.35        36.40 o                         
   1  -1   1       2282.63       2105.93        33.91 o                         
   2  -1   1        367.28        315.02         2.21 o                         
   3  -1   1        959.37       1011.26         7.31 o                         
   4  -1   1        451.36        467.21         4.32 o                         
   5  -1   1        224.67        224.67         1.60 o                         
   6  -1   1        113.50        113.48         0.82 o                         
   7  -1   1        404.88        389.97         2.49 o                         
   8  -1   1         87.06         95.80         0.93 o                         
   9  -1   1        112.50        117.55         1.24 o                         
  10  -1   1        118.30        122.44         1.67 o                         
  11  -1   1         48.88         48.36         1.13 o                         
  12  -1   1         47.47         44.78         1.11 o                         
 -12   0   1          0.08         -0.23         0.49 o                         
 -11   0   1         13.14         12.44         0.59 o                         
 -10   0   1        108.56        121.11         1.22 o                         
  -9   0   1        109.29        111.43         0.98 o                         
  -8   0   1        142.68        146.52         1.16 o                         
  -7   0   1        128.66        117.77         0.90 o                         
  -6   0   1       1969.42       1795.79        16.13 o                         
  -5   0   1        305.21        277.33         1.82 o                         
  -4   0   1        756.47        709.28         5.81 o                         
  -3   0   1        523.55        536.79         3.69 o                         
  -2   0   1       1033.06        908.50        15.25 o                         
   1   0   1         68.50         63.17         0.40 o                         
   2   0   1       1065.29        973.15        14.01 o                         
   3   0   1       1520.41       1411.11        15.25 o                         
   4   0   1        287.95        262.96         1.82 o                         
   5   0   1         28.19         31.91         0.42 o                         
   6   0   1        658.91        654.05         4.46 o                         
   7   0   1         39.10         37.86         0.38 o                         
   8   0   1          7.32          8.63         0.22 o                         
   9   0   1          8.06          6.82         0.37 o                         
  10   0   1          7.42          8.56         0.45 o                         
  11   0   1        149.96        164.71         3.19 o                         
  12   0   1         12.03          9.71         0.61 o                         
 -12   1   1         28.48         28.87         0.91 o                         
 -11   1   1         50.70         56.62         0.96 o                         
 -10   1   1        132.41        135.90         1.40 o                         
  -9   1   1         81.97         84.06         0.77 o                         
  -8   1   1        267.93        274.65         1.89 o                         
  -7   1   1        426.54        424.24         3.04 o                         
  -6   1   1        245.01        263.73         1.66 o                         
  -5   1   1        548.40        581.76         3.98 o                         
  -4   1   1        251.68        239.40         1.48 o                         
  -3   1   1         82.76         99.83         0.64 o                         
  -2   1   1       1612.88       1488.75        41.89 o                         
   1   1   1       2315.04       2145.57       115.82 o                         
   2   1   1        381.88        327.26         2.08 o                         
   3   1   1        948.68       1001.87         7.25 o                         
   4   1   1        445.28        466.48         2.87 o                         
   5   1   1        228.05        228.94         1.59 o                         
   6   1   1        115.27        118.63         0.92 o                         
   7   1   1        405.89        394.68         2.51 o                         
   8   1   1         85.15         94.14         0.72 o                         
   9   1   1        112.77        119.52         1.05 o                         
  10   1   1        117.16        120.25         1.41 o                         
  11   1   1         47.89         45.82         1.01 o                         
  12   1   1         47.80         45.51         1.22 o                         
 -12   2   1         22.21         23.40         0.96 o                         
 -11   2   1          4.92          4.77         0.44 o                         
 -10   2   1         19.78         20.41         0.82 o                         
  -9   2   1        102.23         93.24         0.86 o                         
  -8   2   1         65.30         73.94         0.57 o                         
  -7   2   1          2.28          2.08         0.11 o                         
  -6   2   1        192.88        198.20         1.28 o                         
  -5   2   1        416.08        412.64         2.37 o                         
  -4   2   1         35.28         38.80         0.37 o                         
  -3   2   1       1241.99       1183.79        15.61 o                         
  -2   2   1        798.71        744.01         8.06 o                         
   0   2   1       1290.73       1244.94        50.61 o                         
   1   2   1       2856.02       2609.45        60.48 o                         
   2   2   1        234.91        242.61         1.56 o                         
   3   2   1         24.76         19.14         0.27 o                         
   4   2   1        266.01        262.76         1.80 o                         
   5   2   1        238.04        239.59         1.61 o                         
   6   2   1        130.39        121.44         0.93 o                         
   7   2   1        104.16        100.05         0.79 o                         
   8   2   1        145.60        149.30         1.07 o                         
   9   2   1         35.24         36.11         0.54 o                         
  10   2   1         24.05         20.95         0.87 o                         
  11   2   1         85.99         89.07         1.35 o                         
  12   2   1         42.27         42.36         1.21 o                         
 -12   3   1         67.62         66.73         1.32 o                         
 -11   3   1        113.04        126.74         1.58 o                         
 -10   3   1         78.06         83.17         1.09 o                         
  -9   3   1         20.44         21.85         0.32 o                         
  -8   3   1        501.57        500.74         3.00 o                         
  -7   3   1         12.18         13.28         0.28 o                         
  -6   3   1         65.24         62.94         0.52 o                         
  -5   3   1        464.44        451.44         2.68 o                         
  -4   3   1        195.68        244.00         1.38 o                         
  -3   3   1       1088.37       1064.80         8.17 o                         
  -2   3   1        553.71        568.44         3.32 o                         
  -1   3   1         33.93         35.77         0.27 o                         
   0   3   1       1215.78       1194.83        21.02 o                         
   1   3   1       3571.78       3314.60       192.16 o                         
   2   3   1        638.39        611.10         6.06 o                         
   3   3   1         60.03         76.13         0.58 o                         
   4   3   1        322.67        337.46         2.19 o                         
   5   3   1        124.42        127.33         0.96 o                         
   6   3   1        904.65        862.07         6.30 o                         
   7   3   1        171.13        172.17         1.23 o                         
   8   3   1        188.22        184.26         1.30 o                         
   9   3   1         42.46         43.80         0.61 o                         
  10   3   1         51.86         52.46         0.88 o                         
  11   3   1         27.77         25.71         0.88 o                         
 -12   4   1         53.63         52.14         1.82 o                         
 -11   4   1          6.74          7.28         0.52 o                         
 -10   4   1        242.90        245.15         2.21 o                         
  -9   4   1        141.09        143.83         1.12 o                         
  -8   4   1         17.69         16.58         0.26 o                         
  -7   4   1        367.73        358.09         2.18 o                         
  -6   4   1        316.09        289.84         1.71 o                         
  -5   4   1       1670.90       1584.62         9.92 o                         
  -4   4   1        171.35        182.34         1.10 o                         
  -3   4   1        311.64        324.67         1.66 o                         
  -2   4   1        375.46        414.73         1.99 o                         
  -1   4   1        610.35        601.95         3.39 o                         
   0   4   1        340.51        340.88         1.73 o                         
   1   4   1        644.90        645.68         5.40 o                         
   2   4   1         57.90         66.84         0.52 o                         
   3   4   1        464.56        471.89         3.02 o                         
   4   4   1        972.96        982.29         6.46 o                         
   5   4   1        593.30        579.28         4.06 o                         
   6   4   1        110.61        106.70         1.24 o                         
   7   4   1        192.34        179.99         1.19 o                         
   8   4   1        340.25        326.82         2.13 o                         
   9   4   1         11.89         12.50         0.43 o                         
  10   4   1         24.51         24.16         0.77 o                         
  11   4   1         29.33         32.94         1.05 o                         
 -12   5   1         31.59         28.72         1.53 o                         
 -11   5   1          9.03         10.05         0.85 o                         
 -10   5   1         12.91         13.88         0.57 o                         
  -9   5   1        194.43        188.96         1.51 o                         
  -8   5   1        344.25        350.79         2.16 o                         
  -7   5   1        787.07        785.04         4.80 o                         
  -6   5   1        342.21        344.86         2.09 o                         
  -5   5   1        144.42        153.81         0.87 o                         
  -4   5   1        452.54        500.69         2.61 o                         
  -3   5   1       1006.06       1082.60         6.36 o                         
  -2   5   1        494.92        488.37         2.41 o                         
  -1   5   1        280.94        286.70         1.48 o                         
   0   5   1        978.49       1017.93         8.99 o                         
   1   5   1       1113.29       1150.27         7.90 o                         
   2   5   1        505.16        557.79         3.41 o                         
   3   5   1        381.20        391.31         2.65 o                         
   4   5   1        171.27        193.84         1.44 o                         
   5   5   1         34.79         37.52         0.43 o                         
   6   5   1        293.86        293.44         2.05 o                         
   7   5   1        205.58        184.20         1.33 o                         
   8   5   1        105.06        101.52         0.85 o                         
   9   5   1         63.52         69.66         0.87 o                         
  10   5   1        389.65        396.91         3.91 o                         
  11   5   1        230.74        236.13         3.25 o                         
 -12   6   1         61.81         62.20         1.95 o                         
 -11   6   1        194.47        189.08         3.25 o                         
 -10   6   1        147.10        142.59         1.65 o                         
  -9   6   1        222.28        218.68         1.62 o                         
  -8   6   1         81.94         86.05         0.64 o                         
  -7   6   1         29.34         25.10         0.29 o                         
  -6   6   1        332.58        340.20         2.00 o                         
  -5   6   1        437.70        436.07         2.62 o                         
  -4   6   1        195.98        195.72         1.16 o                         
  -3   6   1        677.60        657.66         3.70 o                         
  -2   6   1        176.95        185.52         0.97 o                         
  -1   6   1       3171.15       3318.54        56.26 o                         
   0   6   1        836.38        850.56         4.51 o                         
   1   6   1        429.13        437.27         2.87 o                         
   2   6   1        663.43        663.13         4.22 o                         
   3   6   1        472.38        456.56         2.95 o                         
   4   6   1        289.25        275.25         1.93 o                         
   5   6   1         88.87         86.69         0.73 o                         
   6   6   1        207.66        206.73         1.97 o                         
   7   6   1        110.99        106.99         0.91 o                         
   8   6   1        147.28        146.13         1.25 o                         
   9   6   1        101.91        100.29         1.21 o                         
  10   6   1         57.91         58.97         1.05 o                         
  11   6   1         92.85         95.83         2.09 o                         
 -11   7   1        143.22        140.73         4.40 o                         
 -10   7   1        235.64        245.15         2.58 o                         
  -9   7   1         18.18         16.50         0.58 o                         
  -8   7   1         36.37         34.43         0.45 o                         
  -7   7   1         40.02         39.98         0.49 o                         
  -6   7   1         31.05         33.20         0.38 o                         
  -5   7   1        210.81        209.02         1.34 o                         
  -4   7   1        107.35         94.39         0.64 o                         
  -3   7   1          7.70          8.56         0.14 o                         
  -2   7   1        269.09        324.45         1.65 o                         
  -1   7   1        133.34        133.51         0.75 o                         
   0   7   1       1246.90       1184.90         5.92 o                         
   1   7   1       2506.49       2505.65        38.31 o                         
   2   7   1       1118.04       1085.01         7.53 o                         
   3   7   1         20.45         24.39         0.37 o                         
   4   7   1        834.63        820.98         5.86 o                         
   5   7   1        343.35        354.56         2.61 o                         
   6   7   1        273.95        266.30         2.40 o                         
   7   7   1        250.12        243.61         1.82 o                         
   8   7   1         16.94         20.83         0.46 o                         
   9   7   1         21.90         21.35         0.65 o                         
  10   7   1         35.33         33.39         1.18 o                         
  11   7   1        110.08        113.60         3.23 o                         
 -11   8   1         86.39         90.78         3.38 o                         
 -10   8   1         17.76         16.89         0.92 o                         
  -9   8   1          8.43          7.35         0.35 o                         
  -8   8   1         22.82         23.68         0.42 o                         
  -7   8   1         16.87         16.49         0.32 o                         
  -6   8   1        297.44        301.30         2.05 o                         
  -5   8   1        155.22        145.60         1.07 o                         
  -4   8   1         93.51         88.48         0.65 o                         
  -3   8   1         18.33         23.65         0.23 o                         
  -2   8   1        242.14        215.77         1.15 o                         
  -1   8   1       1017.19       1005.85         4.91 o                         
   0   8   1        645.27        634.51         3.16 o                         
   1   8   1        165.37        171.75         0.99 o                         
   2   8   1        158.42        149.30         0.88 o                         
   3   8   1        329.15        335.63         2.08 o                         
   4   8   1       1719.86       1599.41        10.06 o                         
   5   8   1         58.73         53.70         0.54 o                         
   6   8   1        134.99        129.18         1.17 o                         
   7   8   1         14.23         16.10         0.40 o                         
   8   8   1         20.26         18.12         0.50 o                         
   9   8   1          0.92          1.85         0.40 o                         
  10   8   1         18.58         19.43         1.34 o                         
  11   8   1         51.52         49.62         2.24 o                         
 -11   9   1         59.30         59.03         4.66 o                         
 -10   9   1         40.85         44.03         1.26 o                         
  -9   9   1          7.90          9.12         0.45 o                         
  -8   9   1        308.29        301.61         2.32 o                         
  -7   9   1        130.08        130.06         1.08 o                         
  -6   9   1        321.61        316.22         2.35 o                         
  -5   9   1         35.32         34.82         0.39 o                         
  -4   9   1        596.63        566.77         3.53 o                         
  -3   9   1        201.65        212.71         1.24 o                         
  -2   9   1        195.63        210.27         1.11 o                         
  -1   9   1        205.24        199.71         1.04 o                         
   0   9   1        151.23        149.21         0.87 o                         
   1   9   1        265.33        275.81         1.58 o                         
   2   9   1        888.74        838.48         5.23 o                         
   3   9   1         30.43         34.05         0.39 o                         
   4   9   1        245.87        234.11         1.66 o                         
   5   9   1        103.15        102.08         0.93 o                         
   6   9   1        445.94        451.70         3.16 o                         
   7   9   1          9.81          9.04         0.32 o                         
   8   9   1         52.58         52.48         1.11 o                         
   9   9   1        247.99        251.91         2.51 o                         
  10   9   1         53.81         57.58         1.56 o                         
 -10  10   1         58.29         56.55         2.10 o                         
  -9  10   1         66.95         66.90         1.24 o                         
  -8  10   1         45.70         44.25         0.63 o                         
  -7  10   1         63.05         58.01         0.80 o                         
  -6  10   1        261.68        255.18         1.67 o                         
  -5  10   1        303.99        323.19         2.29 o                         
  -4  10   1        341.86        329.50         2.92 o                         
  -3  10   1         74.32         69.46         0.54 o                         
  -2  10   1         84.80         78.30         0.62 o                         
  -1  10   1        248.92        241.67         1.37 o                         
   0  10   1        232.38        250.87         1.42 o                         
   1  10   1        258.01        261.54         1.56 o                         
   2  10   1         16.23         15.64         0.28 o                         
   3  10   1         60.66         63.30         0.63 o                         
   4  10   1        148.19        143.52         1.22 o                         
   5  10   1          1.42          2.07         0.19 o                         
   6  10   1         71.00         66.71         0.71 o                         
   7  10   1        180.38        188.54         1.71 o                         
   8  10   1        100.05         92.50         1.18 o                         
   9  10   1         82.18         81.35         1.18 o                         
  10  10   1          0.41          0.64         0.74 o                         
 -10  11   1          6.84          5.80         0.87 o                         
  -9  11   1         63.14         61.48         1.28 o                         
  -8  11   1        103.40         98.09         1.14 o                         
  -7  11   1        182.86        187.04         1.58 o                         
  -6  11   1         31.41         31.86         0.47 o                         
  -5  11   1         18.07         20.09         0.34 o                         
  -4  11   1         60.24         62.56         0.62 o                         
  -3  11   1        448.08        425.71         2.83 o                         
  -2  11   1         90.61         87.56         0.70 o                         
  -1  11   1         88.45         93.05         0.64 o                         
   0  11   1         74.09         76.51         0.58 o                         
   1  11   1         16.11         12.15         0.28 o                         
   2  11   1         50.39         45.87         0.54 o                         
   3  11   1        140.39        137.09         1.19 o                         
   4  11   1         24.21         20.71         0.43 o                         
   5  11   1        255.96        257.35         1.93 o                         
   6  11   1         31.62         32.84         0.63 o                         
   7  11   1         70.42         69.32         0.91 o                         
   8  11   1        102.33        102.04         1.30 o                         
   9  11   1          6.53          5.69         0.59 o                         
  10  11   1         95.69         98.20         4.16 o                         
 -10  12   1         64.22         63.34         1.78 o                         
  -9  12   1        119.17        122.75         2.50 o                         
  -8  12   1          2.34          1.91         0.35 o                         
  -7  12   1         12.09         11.43         0.43 o                         
  -6  12   1         17.05         16.19         0.45 o                         
  -5  12   1        344.16        333.10         3.14 o                         
  -4  12   1         15.63         16.91         0.36 o                         
  -3  12   1         72.14         77.39         0.67 o                         
  -2  12   1        215.51        203.40         1.43 o                         
  -1  12   1         93.38         84.32         0.63 o                         
   0  12   1        458.86        432.72         2.59 o                         
   1  12   1         42.85         41.52         0.47 o                         
   2  12   1          7.08          6.71         0.24 o                         
   3  12   1        149.81        143.85         1.26 o                         
   4  12   1         41.48         46.60         0.62 o                         
   5  12   1        231.73        234.81         2.16 o                         
   6  12   1        108.94        108.22         1.22 o                         
   7  12   1         60.06         57.31         0.86 o                         
   8  12   1         46.01         46.16         1.00 o                         
   9  12   1         10.15          9.63         0.79 o                         
  -9  13   1          3.94          3.06         0.68 o                         
  -8  13   1          2.37          1.62         0.49 o                         
  -7  13   1         69.85         69.36         0.97 o                         
  -6  13   1          3.09          3.06         0.31 o                         
  -5  13   1         75.22         77.68         0.90 o                         
  -4  13   1         29.18         30.04         0.71 o                         
  -3  13   1        100.10         98.23         0.77 o                         
  -2  13   1          2.37          2.74         0.19 o                         
  -1  13   1        154.60        159.15         1.11 o                         
   0  13   1        106.46        108.85         0.88 o                         
   1  13   1        279.28        310.55         2.18 o                         
   2  13   1        111.77        117.64         0.98 o                         
   3  13   1        101.80         98.48         0.95 o                         
   4  13   1         57.75         56.65         0.81 o                         
   5  13   1         11.78         13.30         0.52 o                         
   6  13   1        197.42        201.67         1.95 o                         
   7  13   1         57.58         58.94         0.99 o                         
   8  13   1         75.91         73.20         2.52 o                         
   9  13   1          1.43          1.77         0.73 o                         
  -8  14   1         31.64         30.48         1.22 o                         
  -7  14   1         63.98         60.37         1.04 o                         
  -6  14   1         39.63         39.47         1.02 o                         
  -5  14   1         32.92         32.78         0.69 o                         
  -4  14   1         40.04         36.58         0.60 o                         
  -3  14   1         43.09         41.42         0.60 o                         
  -2  14   1        276.94        276.78         2.15 o                         
  -1  14   1        369.13        389.26         2.63 o                         
   0  14   1         59.43         59.78         0.66 o                         
   1  14   1        114.46        113.23         1.49 o                         
   2  14   1         18.44         20.55         0.51 o                         
   3  14   1         61.35         63.24         0.92 o                         
   4  14   1        217.48        221.66         2.49 o                         
   5  14   1         84.59         82.34         1.08 o                         
   6  14   1         97.46        100.00         1.40 o                         
   7  14   1         43.50         45.53         0.97 o                         
   8  14   1         27.55         25.85         1.10 o                         
  -8  15   1         58.94         57.57         1.54 o                         
  -7  15   1        121.97        127.64         1.85 o                         
  -6  15   1        134.28        138.58         1.62 o                         
  -5  15   1         42.76         41.79         1.01 o                         
  -4  15   1        169.50        174.06         1.66 o                         
  -3  15   1        173.41        173.99         1.88 o                         
  -2  15   1         14.74         15.19         0.45 o                         
  -1  15   1        180.29        185.60         1.65 o                         
   0  15   1        124.61        128.28         1.43 o                         
   1  15   1         13.81         15.42         0.55 o                         
   2  15   1        134.50        141.37         1.56 o                         
   3  15   1         19.00         17.87         0.67 o                         
   4  15   1        111.57        111.22         1.47 o                         
   5  15   1        165.71        168.27         1.99 o                         
   6  15   1         32.15         31.66         0.86 o                         
   7  15   1          8.23          8.66         0.64 o                         
  -7  16   1          7.78          7.58         0.74 o                         
  -6  16   1        214.02        213.61         2.29 o                         
  -5  16   1        154.93        150.92         1.73 o                         
  -4  16   1        398.61        409.78         3.84 o                         
  -3  16   1        123.77        130.82         1.53 o                         
  -2  16   1         92.97         90.97         1.39 o                         
  -1  16   1         45.69         45.24         1.13 o                         
   0  16   1         91.25         91.29         1.31 o                         
   1  16   1          4.03          4.80         0.53 o                         
   2  16   1         44.76         46.23         0.93 o                         
   3  16   1         10.71         11.02         0.55 o                         
   4  16   1          9.58          9.52         0.57 o                         
   5  16   1         15.24         16.73         0.93 o                         
   6  16   1         75.98         80.49         1.40 o                         
  -6  17   1         72.15         79.30         1.48 o                         
  -5  17   1         75.30         82.64         1.45 o                         
  -4  17   1        152.34        145.35         2.34 o                         
  -3  17   1         49.75         51.19         1.28 o                         
  -2  17   1        107.09        110.10         1.85 o                         
  -1  17   1         46.60         45.19         1.24 o                         
   0  17   1        144.07        139.60         1.89 o                         
   1  17   1         67.59         65.55         1.41 o                         
   2  17   1         91.67         86.31         1.45 o                         
   3  17   1        112.44        116.66         1.76 o                         
   4  17   1         23.34         25.51         0.99 o                         
   5  17   1         38.54         37.69         1.09 o                         
  -5  18   1         50.27         54.08         1.28 o                         
  -4  18   1          3.81          4.94         0.86 o                         
  -3  18   1         28.67         30.68         2.03 o                         
  -2  18   1        226.06        226.13         3.69 o                         
  -1  18   1         68.96         69.21         1.57 o                         
   0  18   1        242.88        251.43         4.63 o                         
   1  18   1         50.25         50.51         1.66 o                         
   2  18   1         20.51         20.89         1.05 o                         
   3  18   1        165.49        164.62         2.27 o                         
   4  18   1         55.13         52.07         1.28 o                         
  -3  19   1         45.97         44.53         1.87 o                         
  -2  19   1         16.37         18.16         1.20 o                         
  -1  19   1         16.72         19.42         1.42 o                         
   0  19   1         63.31         61.76         1.96 o                         
   1  19   1         92.80         89.50         2.01 o                         
   2  19   1        113.34        114.14         2.10 o                         
  -3 -19   2        143.62        148.25         2.17 o                         
  -2 -19   2          6.04          4.22         0.69 o                         
  -1 -19   2         53.28         53.93         1.29 o                         
   0 -19   2          0.69          1.19         0.61 o                         
   1 -19   2          0.39          0.80         0.61 o                         
   2 -19   2         18.49         18.72         0.94 o                         
  -5 -18   2         63.30         62.62         1.41 o                         
  -4 -18   2          6.15          6.40         0.61 o                         
  -3 -18   2         61.36         60.85         1.56 o                         
  -2 -18   2         29.24         31.04         1.02 o                         
  -1 -18   2         63.33         63.76         1.31 o                         
   0 -18   2         34.33         35.75         1.22 o                         
   1 -18   2         92.64         92.99         1.58 o                         
   2 -18   2         43.69         43.98         1.25 o                         
   3 -18   2         41.56         39.14         1.16 o                         
   4 -18   2          5.64          6.38         0.68 o                         
  -6 -17   2          9.51          8.48         0.69 o                         
  -5 -17   2         31.62         31.62         0.96 o                         
  -4 -17   2        193.40        189.20         2.09 o                         
  -3 -17   2         13.48         14.23         0.65 o                         
  -2 -17   2         29.73         27.73         0.84 o                         
  -1 -17   2        143.52        148.27         1.81 o                         
   0 -17   2        152.76        156.17         1.75 o                         
   1 -17   2         73.99         71.31         1.12 o                         
   2 -17   2          0.88          0.40         0.42 o                         
   3 -17   2         25.00         23.37         1.16 o                         
   4 -17   2         78.00         73.22         1.45 o                         
   5 -17   2         56.88         54.00         1.33 o                         
  -7 -16   2         13.99         12.03         0.64 o                         
  -6 -16   2        141.22        142.85         1.80 o                         
  -5 -16   2         30.49         29.74         0.79 o                         
  -4 -16   2          2.57          4.26         0.43 o                         
  -3 -16   2         82.39         79.73         1.09 o                         
  -2 -16   2        220.22        220.03         1.87 o                         
  -1 -16   2         51.86         54.62         0.76 o                         
   0 -16   2         14.90         14.82         0.57 o                         
   1 -16   2         49.96         47.95         0.75 o                         
   2 -16   2        202.49        205.64         2.19 o                         
   3 -16   2         91.60         90.10         1.51 o                         
   4 -16   2          1.25          0.17         0.58 o                         
   5 -16   2         23.90         20.44         0.96 o                         
   6 -16   2         34.89         34.47         1.14 o                         
  -8 -15   2        102.41        101.45         1.57 o                         
  -7 -15   2         63.67         64.95         1.14 o                         
  -6 -15   2         38.78         38.60         1.06 o                         
  -5 -15   2        119.72        118.23         1.40 o                         
  -4 -15   2         56.26         56.00         0.84 o                         
  -3 -15   2        115.72        122.67         1.13 o                         
  -2 -15   2         29.80         27.82         0.53 o                         
  -1 -15   2         74.53         72.85         0.76 o                         
   0 -15   2        206.02        211.61         1.67 o                         
   1 -15   2         58.19         58.08         0.79 o                         
   2 -15   2         65.91         65.02         0.87 o                         
   3 -15   2         86.53         87.65         1.11 o                         
   4 -15   2        102.78         98.03         1.46 o                         
   5 -15   2        141.38        136.79         2.08 o                         
   6 -15   2         85.59         84.67         1.42 o                         
   7 -15   2          5.59          5.17         0.60 o                         
  -9 -14   2         26.60         26.63         1.12 o                         
  -8 -14   2          6.17          6.43         0.55 o                         
  -7 -14   2        175.81        168.01         1.85 o                         
  -6 -14   2         23.07         21.33         0.67 o                         
  -5 -14   2        226.28        232.45         2.19 o                         
  -4 -14   2          9.52          9.60         0.38 o                         
  -3 -14   2        192.44        186.78         1.58 o                         
  -2 -14   2          1.58          1.95         0.23 o                         
  -1 -14   2        310.63        309.54         2.18 o                         
   0 -14   2         43.53         45.03         0.54 o                         
   1 -14   2         42.04         43.46         0.58 o                         
   2 -14   2         28.86         30.77         0.51 o                         
   3 -14   2        121.96        121.77         1.18 o                         
   4 -14   2         50.27         47.72         0.78 o                         
   5 -14   2          1.36          1.94         0.35 o                         
   6 -14   2         76.04         76.96         1.34 o                         
   7 -14   2         30.29         28.45         0.88 o                         
   8 -14   2         28.20         27.44         0.96 o                         
  -9 -13   2        201.82        192.21         2.32 o                         
  -8 -13   2         19.64         18.64         0.82 o                         
  -7 -13   2         38.79         43.47         0.82 o                         
  -6 -13   2         44.66         40.66         0.77 o                         
  -5 -13   2         77.18         75.10         0.92 o                         
  -4 -13   2         79.81         83.01         0.83 o                         
  -3 -13   2        283.48        274.23         1.94 o                         
  -2 -13   2        139.92        147.01         1.06 o                         
  -1 -13   2         27.56         24.34         0.43 o                         
   0 -13   2          6.66          6.25         0.22 o                         
   1 -13   2        117.46        121.34         0.95 o                         
   2 -13   2         28.20         27.60         0.44 o                         
   3 -13   2         30.59         33.82         0.56 o                         
   4 -13   2         70.86         72.23         0.82 o                         
   5 -13   2          0.98          1.07         0.31 o                         
   6 -13   2          5.63          5.81         0.41 o                         
   7 -13   2          0.85          0.75         0.38 o                         
   8 -13   2         40.04         39.66         1.02 o                         
 -10 -12   2          9.19          8.56         0.79 o                         
  -9 -12   2         53.09         51.58         1.09 o                         
  -8 -12   2        103.49         94.10         1.20 o                         
  -7 -12   2         60.15         57.96         1.02 o                         
  -6 -12   2        203.46        209.32         1.98 o                         
  -5 -12   2         68.59         68.37         0.85 o                         
  -4 -12   2         18.88         18.65         0.37 o                         
  -3 -12   2        153.89        149.06         1.10 o                         
  -2 -12   2         66.31         72.19         0.62 o                         
  -1 -12   2        281.46        285.22         1.99 o                         
   0 -12   2        452.96        479.67         2.95 o                         
   1 -12   2        186.35        182.23         1.28 o                         
   2 -12   2         51.65         44.75         0.54 o                         
   3 -12   2        106.98        104.82         1.00 o                         
   4 -12   2         60.56         58.37         0.63 o                         
   5 -12   2         63.95         63.83         0.79 o                         
   6 -12   2        126.30        127.83         1.35 o                         
   7 -12   2          5.03          4.57         0.43 o                         
   8 -12   2         70.92         65.51         1.09 o                         
   9 -12   2          2.16          1.55         0.51 o                         
 -10 -11   2         43.24         48.82         1.14 o                         
  -9 -11   2          6.14          4.84         0.44 o                         
  -8 -11   2         83.74         79.69         1.05 o                         
  -7 -11   2         44.39         44.72         0.71 o                         
  -6 -11   2        256.97        267.03         2.40 o                         
  -5 -11   2        140.83        133.68         1.19 o                         
  -4 -11   2         20.81         20.33         0.34 o                         
  -3 -11   2        120.41        125.02         0.90 o                         
  -2 -11   2         57.92         56.83         0.51 o                         
  -1 -11   2        191.16        186.52         1.26 o                         
   0 -11   2        254.29        256.45         1.59 o                         
   1 -11   2         81.16         82.58         0.65 o                         
   2 -11   2        500.22        502.64         4.03 o                         
   3 -11   2         47.43         47.19         0.54 o                         
   4 -11   2        328.15        327.58         2.29 o                         
   5 -11   2        753.33        742.42         5.32 o                         
   6 -11   2        267.82        262.85         2.14 o                         
   7 -11   2        299.36        290.52         2.66 o                         
   8 -11   2         50.84         53.56         1.05 o                         
   9 -11   2         68.31         68.97         1.38 o                         
 -11 -10   2         20.66         17.57         0.83 o                         
 -10 -10   2         53.69         50.00         1.06 o                         
  -9 -10   2         16.26         17.15         0.65 o                         
  -8 -10   2          4.33          6.14         0.50 o                         
  -7 -10   2         25.41         22.89         0.53 o                         
  -6 -10   2         78.93         71.32         0.77 o                         
  -5 -10   2         82.99         74.29         0.89 o                         
  -4 -10   2        328.04        325.13         2.32 o                         
  -3 -10   2         14.23         10.51         0.24 o                         
  -2 -10   2        161.57        153.21         1.15 o                         
  -1 -10   2        164.86        167.11         1.17 o                         
   0 -10   2         40.56         40.12         0.37 o                         
   1 -10   2        299.94        300.05         1.95 o                         
   2 -10   2        412.53        426.22         2.62 o                         
   3 -10   2        460.57        469.72         3.27 o                         
   4 -10   2        372.44        362.53         2.59 o                         
   5 -10   2         15.28         12.75         0.36 o                         
   6 -10   2         24.53         26.56         0.53 o                         
   7 -10   2        155.84        154.41         1.56 o                         
   8 -10   2         38.21         36.96         0.80 o                         
   9 -10   2         18.04         18.10         0.73 o                         
  10 -10   2         17.96         19.19         0.92 o                         
 -11  -9   2         14.73         14.80         0.83 o                         
 -10  -9   2        117.47        109.71         1.41 o                         
  -9  -9   2         26.71         21.86         0.62 o                         
  -8  -9   2         67.39         64.75         0.84 o                         
  -7  -9   2         75.85         86.83         0.88 o                         
  -6  -9   2         14.49         16.31         0.41 o                         
  -5  -9   2        170.87        180.19         1.48 o                         
  -4  -9   2        515.52        489.24         3.73 o                         
  -3  -9   2        567.12        539.27         3.24 o                         
  -2  -9   2        432.07        405.99         2.32 o                         
  -1  -9   2        108.82        115.72         0.82 o                         
   0  -9   2        160.62        165.78         0.97 o                         
   1  -9   2        502.47        514.96         2.80 o                         
   2  -9   2        356.28        352.10         2.11 o                         
   3  -9   2        588.73        574.84         3.60 o                         
   4  -9   2         80.58         86.76         0.69 o                         
   5  -9   2        238.86        235.08         1.71 o                         
   6  -9   2         69.33         68.31         0.75 o                         
   7  -9   2        342.25        341.31         2.82 o                         
   8  -9   2         36.68         36.67         0.84 o                         
   9  -9   2        140.33        134.74         2.02 o                         
  10  -9   2         23.43         23.32         1.22 o                         
 -11  -8   2         31.38         35.71         1.15 o                         
 -10  -8   2         20.09         18.75         0.67 o                         
  -9  -8   2         27.48         28.79         0.66 o                         
  -8  -8   2        123.02        119.70         1.13 o                         
  -7  -8   2        270.63        250.47         1.89 o                         
  -6  -8   2        236.81        256.69         1.90 o                         
  -5  -8   2        762.36        716.68         6.00 o                         
  -4  -8   2         62.35         57.97         0.57 o                         
  -3  -8   2          5.58          5.96         0.14 o                         
  -2  -8   2        662.22        655.78         3.43 o                         
  -1  -8   2       1765.51       1762.69         9.88 o                         
   0  -8   2       1334.47       1329.54         6.48 o                         
   1  -8   2        704.33        693.01         3.59 o                         
   2  -8   2        115.08        117.63         0.72 o                         
   3  -8   2        360.83        352.24         2.18 o                         
   4  -8   2         61.61         64.05         0.57 o                         
   5  -8   2        320.56        315.59         2.08 o                         
   6  -8   2          4.87          6.35         0.27 o                         
   7  -8   2        261.96        253.36         2.17 o                         
   8  -8   2         55.49         50.20         0.95 o                         
   9  -8   2         29.72         30.84         1.04 o                         
  10  -8   2        108.71        112.47         1.87 o                         
 -11  -7   2         38.61         36.34         0.99 o                         
 -10  -7   2          4.03          2.89         0.34 o                         
  -9  -7   2         20.18         17.47         0.62 o                         
  -8  -7   2        176.78        178.86         1.46 o                         
  -7  -7   2        331.71        315.90         2.30 o                         
  -6  -7   2        174.95        168.93         1.32 o                         
  -5  -7   2        332.57        352.89         2.48 o                         
  -4  -7   2        354.40        350.34         2.53 o                         
  -3  -7   2          6.97          8.17         0.16 o                         
  -2  -7   2        113.04        115.41         0.65 o                         
  -1  -7   2        128.33        130.77         0.73 o                         
   0  -7   2        221.30        229.50         1.20 o                         
   1  -7   2        700.33        675.51         3.10 o                         
   2  -7   2        106.61        118.27         0.76 o                         
   3  -7   2         72.45         74.24         0.63 o                         
   4  -7   2        187.37        197.90         1.30 o                         
   5  -7   2        888.56        874.70         5.18 o                         
   6  -7   2        326.95        312.22         2.40 o                         
   7  -7   2         49.98         48.69         0.62 o                         
   8  -7   2         81.55         82.81         1.16 o                         
   9  -7   2        128.14        126.73         1.70 o                         
  10  -7   2         68.69         69.72         1.43 o                         
  11  -7   2         20.68         20.89         1.61 o                         
 -12  -6   2         60.69         60.87         1.36 o                         
 -11  -6   2        194.84        187.26         2.02 o                         
 -10  -6   2         47.72         47.70         0.81 o                         
  -9  -6   2         21.50         23.03         0.51 o                         
  -8  -6   2          3.97          4.11         0.24 o                         
  -7  -6   2        241.45        247.14         1.76 o                         
  -6  -6   2         66.52         64.84         0.61 o                         
  -5  -6   2        202.58        215.06         1.57 o                         
  -4  -6   2         36.08         40.11         0.41 o                         
  -3  -6   2        141.30        178.17         1.11 o                         
  -2  -6   2        634.37        633.24         3.12 o                         
  -1  -6   2         78.23         83.66         0.50 o                         
   0  -6   2        193.53        212.73         1.09 o                         
   1  -6   2        387.55        371.79         2.01 o                         
   2  -6   2        370.00        354.15         1.90 o                         
   3  -6   2       1246.49       1171.36        10.00 o                         
   4  -6   2        218.73        228.38         1.37 o                         
   5  -6   2        192.17        197.02         1.37 o                         
   6  -6   2        169.23        167.95         1.20 o                         
   7  -6   2         13.55         15.21         0.33 o                         
   8  -6   2         59.28         56.80         0.87 o                         
   9  -6   2         16.55         13.87         0.61 o                         
  10  -6   2         47.76         48.89         1.22 o                         
  11  -6   2         50.78         49.07         1.35 o                         
 -12  -5   2         95.98         95.92         1.64 o                         
 -11  -5   2         12.37         12.14         0.63 o                         
 -10  -5   2        102.27        100.11         1.13 o                         
  -9  -5   2         95.84         86.73         0.91 o                         
  -8  -5   2         30.52         29.48         0.45 o                         
  -7  -5   2        172.53        171.23         1.27 o                         
  -6  -5   2         70.21         66.45         0.60 o                         
  -5  -5   2        113.39        138.26         1.07 o                         
  -4  -5   2        351.08        358.88         2.76 o                         
  -3  -5   2        981.61        987.44        10.13 o                         
  -2  -5   2          1.63          3.49         0.09 o                         
  -1  -5   2          9.06          7.77         0.11 o                         
   0  -5   2        879.08        872.25         5.45 o                         
   1  -5   2        985.32        967.74         6.06 o                         
   2  -5   2        275.22        320.80         1.82 o                         
   3  -5   2        809.98        822.32         6.61 o                         
   4  -5   2        991.56        977.94         7.68 o                         
   5  -5   2        406.26        408.66         2.27 o                         
   6  -5   2        351.86        336.91         2.05 o                         
   7  -5   2        427.45        429.46         2.78 o                         
   8  -5   2         10.02          9.14         0.33 o                         
   9  -5   2         29.22         27.53         0.67 o                         
  10  -5   2        168.77        176.08         2.10 o                         
  11  -5   2         28.24         29.23         1.20 o                         
 -12  -4   2         28.46         28.21         1.30 o                         
 -11  -4   2         67.77         71.17         1.07 o                         
 -10  -4   2         68.27         68.49         1.05 o                         
  -9  -4   2         61.42         61.64         0.72 o                         
  -8  -4   2         24.10         22.22         0.39 o                         
  -7  -4   2        463.07        459.70         3.04 o                         
  -6  -4   2        371.88        351.50         2.38 o                         
  -5  -4   2         27.91         26.08         0.40 o                         
  -4  -4   2        447.02        446.63         3.30 o                         
  -3  -4   2        255.35        254.79         1.81 o                         
  -2  -4   2        592.17        557.57         2.96 o                         
  -1  -4   2       1047.69        993.49         6.77 o                         
   0  -4   2        457.36        455.55         2.42 o                         
   1  -4   2       2162.75       2157.45        36.93 o                         
   2  -4   2        597.18        610.80         4.49 o                         
   3  -4   2        176.68        209.36         1.44 o                         
   4  -4   2        484.80        509.83         3.78 o                         
   5  -4   2         19.07         17.54         0.24 o                         
   6  -4   2         96.30         97.16         0.75 o                         
   7  -4   2        331.15        320.92         2.19 o                         
   8  -4   2         58.95         56.61         0.68 o                         
   9  -4   2         17.75         17.27         0.55 o                         
  10  -4   2         81.69         83.63         1.17 o                         
  11  -4   2         26.83         26.68         1.06 o                         
 -12  -3   2          0.16          0.05         0.45 o                         
 -11  -3   2         28.25         26.57         0.73 o                         
 -10  -3   2         52.99         50.48         0.79 o                         
  -9  -3   2        303.32        304.56         2.24 o                         
  -8  -3   2        160.82        158.48         1.26 o                         
  -7  -3   2        108.40        107.90         0.88 o                         
  -6  -3   2        231.35        221.14         1.53 o                         
  -5  -3   2       2848.78       2783.45        52.78 o                         
  -4  -3   2          4.51          5.94         0.21 o                         
  -3  -3   2       2369.23       2386.69        57.95 o                         
  -1  -3   2        418.53        421.04         2.80 o                         
   0  -3   2        174.26        186.42         1.26 o                         
   1  -3   2        217.42        224.57         1.41 o                         
   2  -3   2        623.39        684.80         3.74 o                         
   3  -3   2        359.74        377.98         2.92 o                         
   4  -3   2         47.94         48.31         0.39 o                         
   5  -3   2         27.51         24.20         0.27 o                         
   6  -3   2        118.08        115.06         0.89 o                         
   7  -3   2         69.40         75.93         0.63 o                         
   8  -3   2         51.07         55.07         0.65 o                         
   9  -3   2        216.89        211.23         1.86 o                         
  10  -3   2        129.09        124.11         1.61 o                         
  11  -3   2         24.07         23.01         1.69 o                         
 -12  -2   2          1.15          1.57         0.45 o                         
 -11  -2   2         69.14         72.13         1.08 o                         
 -10  -2   2         53.51         51.15         0.77 o                         
  -9  -2   2         60.57         60.47         0.70 o                         
  -8  -2   2        475.36        483.35         3.34 o                         
  -7  -2   2       1291.02       1215.69         8.03 o                         
  -6  -2   2        926.96        895.20         8.57 o                         
  -5  -2   2       1106.05       1044.99         7.53 o                         
  -4  -2   2        248.90        276.87         2.93 o                         
  -3  -2   2         58.01         61.10         0.58 o                         
  -2  -2   2       2599.12       2549.85        55.36 o                         
  -1  -2   2       4994.93       4513.97       100.30 o                         
   0  -2   2       1181.00       1216.19        42.26 o                         
   1  -2   2       1539.82       1572.24        40.93 o                         
   2  -2   2        646.04        659.79         3.99 o                         
   3  -2   2        581.19        626.87         3.51 o                         
   4  -2   2        192.73        216.74         1.40 o                         
   5  -2   2        226.91        236.40         1.55 o                         
   6  -2   2         69.29         62.12         0.53 o                         
   7  -2   2        188.76        183.55         1.28 o                         
   8  -2   2         10.14         11.26         0.28 o                         
   9  -2   2         12.57         13.47         0.49 o                         
  10  -2   2        102.18        107.36         1.46 o                         
  11  -2   2        208.32        207.77         2.38 o                         
 -12  -1   2        114.85        121.17         1.60 o                         
 -11  -1   2        131.77        134.16         1.51 o                         
 -10  -1   2        169.21        170.52         1.56 o                         
  -9  -1   2         34.06         34.53         0.52 o                         
  -8  -1   2        477.20        463.65         3.19 o                         
  -7  -1   2        772.99        744.40         5.03 o                         
  -6  -1   2        175.65        169.17         1.10 o                         
  -5  -1   2        273.84        243.24         1.44 o                         
  -4  -1   2        910.61        909.10         5.48 o                         
  -3  -1   2       2782.83       2640.83        67.73 o                         
  -2  -1   2        260.65        225.29         1.33 o                         
  -1  -1   2       2414.31       2087.98       159.32 o                         
   0  -1   2       5643.40       5215.67       114.84 o                         
   1  -1   2       2680.02       2563.38        34.14 o                         
   2  -1   2        375.13        422.04         2.49 o                         
   3  -1   2       1124.59       1101.78         6.64 o                         
   4  -1   2       1251.00       1206.09         7.27 o                         
   5  -1   2        455.71        444.09         2.89 o                         
   6  -1   2        959.61        914.14         7.37 o                         
   7  -1   2          6.12          8.79         0.25 o                         
   8  -1   2         49.97         46.85         0.48 o                         
   9  -1   2         98.37        100.42         1.24 o                         
  10  -1   2         37.64         34.81         0.86 o                         
  11  -1   2         18.24         15.97         0.82 o                         
 -12   0   2          9.52          7.65         0.52 o                         
 -11   0   2         23.03         27.45         0.70 o                         
 -10   0   2        411.47        419.64         3.16 o                         
  -9   0   2        551.56        565.59         4.07 o                         
  -8   0   2         16.08         15.19         0.40 o                         
  -7   0   2         16.32         18.04         0.30 o                         
  -6   0   2        488.73        446.24         3.61 o                         
  -5   0   2         25.30         28.03         0.30 o                         
  -4   0   2       1189.75       1141.79         9.97 o                         
  -3   0   2        124.12        114.38         0.73 o                         
   0   0   2         37.53         29.10         0.23 o                         
   1   0   2       4353.67       3956.42        62.86 o                         
   2   0   2       1966.89       1877.64        32.30 o                         
   3   0   2        899.37        818.92         4.77 o                         
   4   0   2          0.25          1.22         0.09 o                         
   5   0   2         64.86         66.89         0.54 o                         
   6   0   2          1.71          3.34         0.17 o                         
   7   0   2        102.76        112.99         0.91 o                         
   8   0   2         65.44         65.54         0.62 o                         
   9   0   2          0.24          0.59         0.21 o                         
  10   0   2          6.50          7.46         0.47 o                         
  11   0   2          5.12          4.11         0.63 o                         
 -12   1   2        115.81        122.49         1.77 o                         
 -11   1   2        132.04        130.75         2.05 o                         
 -10   1   2        167.69        169.61         1.45 o                         
  -9   1   2         31.51         31.13         0.48 o                         
  -8   1   2        474.61        464.04         3.17 o                         
  -7   1   2        780.26        761.45         5.16 o                         
  -6   1   2        175.48        171.84         1.14 o                         
  -5   1   2        271.75        242.78         1.54 o                         
  -4   1   2        908.06        914.85         7.16 o                         
  -3   1   2       2747.31       2712.29        51.00 o                         
  -2   1   2        255.66        219.50         1.78 o                         
  -1   1   2       2435.91       2250.11        50.09 o                         
   1   1   2       2684.02       2469.10        56.29 o                         
   2   1   2        378.92        426.38         2.51 o                         
   3   1   2       1117.27       1096.69         7.19 o                         
   4   1   2       1259.46       1206.17         7.57 o                         
   5   1   2        461.21        451.19         2.82 o                         
   6   1   2        974.50        939.04         5.96 o                         
   7   1   2          7.03          9.92         0.30 o                         
   8   1   2         48.13         44.96         0.57 o                         
   9   1   2         95.38         98.01         0.95 o                         
  10   1   2         38.37         36.30         0.90 o                         
  11   1   2         17.68         16.71         0.89 o                         
 -12   2   2          1.20          1.48         0.63 o                         
 -11   2   2         70.16         73.40         0.98 o                         
 -10   2   2         57.21         53.72         0.75 o                         
  -9   2   2         61.34         60.82         0.62 o                         
  -8   2   2        474.25        489.32         3.20 o                         
  -7   2   2       1305.28       1267.62         8.76 o                         
  -6   2   2        911.43        905.38         5.26 o                         
  -5   2   2       1120.67       1076.42         6.74 o                         
  -4   2   2        251.59        288.21         1.95 o                         
  -3   2   2         61.67         64.74         0.44 o                         
  -1   2   2       4970.45       4555.04       101.55 o                         
   0   2   2       1188.45       1266.24        36.84 o                         
   1   2   2       1533.48       1599.45        27.04 o                         
   2   2   2        657.95        667.74         4.21 o                         
   3   2   2        593.19        648.23         4.10 o                         
   4   2   2        196.84        222.80         1.50 o                         
   5   2   2        229.33        241.56         1.64 o                         
   6   2   2         71.53         66.76         0.61 o                         
   7   2   2        182.41        179.19         1.42 o                         
   8   2   2         11.27         11.85         0.33 o                         
   9   2   2         13.01         14.66         0.47 o                         
  10   2   2        105.04        113.17         1.44 o                         
  11   2   2        203.11        205.54         2.91 o                         
 -12   3   2          0.07          0.21         0.70 o                         
 -11   3   2         28.78         26.95         0.67 o                         
 -10   3   2         54.50         54.11         0.72 o                         
  -9   3   2        306.42        312.38         1.99 o                         
  -8   3   2        161.12        163.04         1.00 o                         
  -7   3   2        105.59        108.18         0.74 o                         
  -6   3   2        228.55        223.47         1.43 o                         
  -5   3   2       2860.21       2798.17        26.99 o                         
  -4   3   2          7.27          8.55         0.16 o                         
  -2   3   2       1319.98       1323.97        20.26 o                         
  -1   3   2        414.48        416.67         2.28 o                         
   0   3   2        178.82        189.91         1.36 o                         
   1   3   2        228.14        236.28         1.51 o                         
   2   3   2        611.48        670.44         4.42 o                         
   3   3   2        361.34        382.02         2.46 o                         
   4   3   2         48.41         49.07         0.53 o                         
   5   3   2         25.96         23.63         0.30 o                         
   6   3   2        115.02        114.42         0.91 o                         
   7   3   2         69.83         79.37         0.72 o                         
   8   3   2         55.02         60.44         0.63 o                         
   9   3   2        213.20        211.08         1.81 o                         
  10   3   2        127.01        123.19         2.30 o                         
  11   3   2         24.35         23.79         1.14 o                         
 -12   4   2         27.13         26.75         1.11 o                         
 -11   4   2         67.17         73.39         1.93 o                         
 -10   4   2         63.37         64.39         0.89 o                         
  -9   4   2         62.36         65.67         0.66 o                         
  -8   4   2         24.09         23.02         0.29 o                         
  -7   4   2        458.04        464.26         2.68 o                         
  -6   4   2        379.43        368.26         2.39 o                         
  -5   4   2         31.48         30.03         0.27 o                         
  -4   4   2        451.19        460.92         2.48 o                         
  -3   4   2        257.71        259.41         1.38 o                         
  -2   4   2        588.19        554.32         2.72 o                         
  -1   4   2       1056.57        985.49         9.57 o                         
   0   4   2        452.11        448.09         2.54 o                         
   1   4   2       2139.67       2102.49        90.32 o                         
   2   4   2        588.23        590.96         3.75 o                         
   3   4   2        176.78        207.87         1.61 o                         
   4   4   2        482.56        503.88         4.16 o                         
   5   4   2         19.59         18.18         0.27 o                         
   6   4   2        100.53        102.83         0.89 o                         
   7   4   2        336.75        332.37         2.45 o                         
   8   4   2         59.07         57.74         0.65 o                         
   9   4   2         18.43         16.98         0.50 o                         
  10   4   2         81.12         82.71         1.26 o                         
  11   4   2         28.91         27.57         1.20 o                         
 -12   5   2         95.69         94.06         1.77 o                         
 -11   5   2         13.59         13.51         0.98 o                         
 -10   5   2        102.82        102.56         1.08 o                         
  -9   5   2         95.83         89.17         0.79 o                         
  -8   5   2         32.30         33.02         0.35 o                         
  -7   5   2        167.50        167.76         1.10 o                         
  -6   5   2         69.67         66.90         0.50 o                         
  -5   5   2        113.10        141.80         0.84 o                         
  -4   5   2        358.55        368.03         1.85 o                         
  -3   5   2        986.50       1008.66         5.72 o                         
  -2   5   2          1.72          3.61         0.09 o                         
  -1   5   2          7.02          5.72         0.10 o                         
   0   5   2        863.80        849.06         4.94 o                         
   1   5   2        984.87        966.89         6.08 o                         
   2   5   2        271.25        318.34         1.93 o                         
   3   5   2        801.57        816.78         5.40 o                         
   4   5   2        995.01        978.96         6.78 o                         
   5   5   2        405.25        410.49         2.94 o                         
   6   5   2        353.93        351.49         2.71 o                         
   7   5   2        425.63        436.26         3.78 o                         
   8   5   2         10.52         10.13         0.36 o                         
   9   5   2         31.18         29.99         0.93 o                         
  10   5   2        169.87        179.94         2.09 o                         
  11   5   2         27.31         25.60         1.36 o                         
 -12   6   2         62.10         60.43         1.87 o                         
 -11   6   2        196.67        190.98         4.37 o                         
 -10   6   2         47.57         47.19         0.72 o                         
  -9   6   2         21.29         22.59         0.38 o                         
  -8   6   2          4.48          4.95         0.17 o                         
  -7   6   2        240.25        250.00         1.47 o                         
  -6   6   2         67.47         67.71         0.51 o                         
  -5   6   2        196.55        209.74         1.27 o                         
  -4   6   2         36.65         41.13         0.29 o                         
  -3   6   2        136.89        172.76         0.88 o                         
  -2   6   2        629.72        627.96         3.02 o                         
  -1   6   2         72.48         76.69         0.49 o                         
   0   6   2        195.65        214.90         1.29 o                         
   1   6   2        382.16        360.88         2.89 o                         
   2   6   2        368.92        353.19         2.32 o                         
   3   6   2       1244.13       1179.33         7.14 o                         
   4   6   2        227.16        238.58         1.79 o                         
   5   6   2        189.72        198.25         1.62 o                         
   6   6   2        163.83        168.19         1.52 o                         
   7   6   2         15.29         16.76         0.38 o                         
   8   6   2         58.25         58.36         0.70 o                         
   9   6   2         16.88         15.56         0.59 o                         
  10   6   2         47.55         49.19         1.12 o                         
  11   6   2         49.45         49.75         1.64 o                         
 -11   7   2         38.34         40.07         1.56 o                         
 -10   7   2          4.69          5.03         0.48 o                         
  -9   7   2         18.63         16.63         0.35 o                         
  -8   7   2        175.04        178.39         1.24 o                         
  -7   7   2        327.10        315.39         2.04 o                         
  -6   7   2        173.63        169.40         1.11 o                         
  -5   7   2        326.77        346.84         2.04 o                         
  -4   7   2        339.93        336.30         1.77 o                         
  -3   7   2          5.43          6.33         0.12 o                         
  -2   7   2        108.84        111.35         0.62 o                         
  -1   7   2        131.11        132.35         0.77 o                         
   0   7   2        220.22        229.48         1.38 o                         
   1   7   2        698.29        679.45         4.21 o                         
   2   7   2        110.16        122.21         0.90 o                         
   3   7   2         71.60         72.94         0.60 o                         
   4   7   2        180.61        192.96         1.50 o                         
   5   7   2        893.40        889.71         6.30 o                         
   6   7   2        327.55        318.12         2.69 o                         
   7   7   2         50.01         51.88         0.66 o                         
   8   7   2         78.95         80.40         0.93 o                         
   9   7   2        127.01        129.10         1.42 o                         
  10   7   2         71.74         73.27         1.51 o                         
  11   7   2         19.86         22.78         1.88 o                         
 -11   8   2         30.94         32.30         1.80 o                         
 -10   8   2         20.36         21.26         0.89 o                         
  -9   8   2         28.16         29.31         0.72 o                         
  -8   8   2        120.86        119.04         1.05 o                         
  -7   8   2        268.50        249.71         1.82 o                         
  -6   8   2        233.53        253.73         2.21 o                         
  -5   8   2        759.94        721.93         4.62 o                         
  -4   8   2         61.12         56.03         0.41 o                         
  -3   8   2          6.51          7.11         0.13 o                         
  -2   8   2        665.45        652.39         3.08 o                         
  -1   8   2       1742.11       1722.52        10.37 o                         
   0   8   2       1329.98       1325.89         7.46 o                         
   1   8   2        701.73        692.24         4.10 o                         
   2   8   2        112.22        114.63         0.88 o                         
   3   8   2        368.71        358.41         2.50 o                         
   4   8   2         61.91         64.17         0.65 o                         
   5   8   2        319.84        318.83         2.53 o                         
   6   8   2          5.45          7.40         0.29 o                         
   7   8   2        263.49        261.04         2.17 o                         
   8   8   2         57.17         54.09         0.86 o                         
   9   8   2         29.82         31.10         0.81 o                         
  10   8   2        107.85        112.16         1.76 o                         
 -11   9   2         15.20         16.14         1.41 o                         
 -10   9   2        117.68        113.32         1.77 o                         
  -9   9   2         28.14         25.02         0.55 o                         
  -8   9   2         68.47         67.08         0.72 o                         
  -7   9   2         74.58         84.41         0.87 o                         
  -6   9   2         14.10         16.24         0.30 o                         
  -5   9   2        175.18        186.61         1.33 o                         
  -4   9   2        526.49        502.55         2.84 o                         
  -3   9   2        568.70        536.91         2.79 o                         
  -2   9   2        431.48        404.46         2.01 o                         
  -1   9   2        104.25        109.28         0.69 o                         
   0   9   2        162.19        165.33         1.04 o                         
   1   9   2        503.91        518.95         3.37 o                         
   2   9   2        348.22        342.64         2.41 o                         
   3   9   2        588.21        573.43         4.10 o                         
   4   9   2         79.88         87.47         0.83 o                         
   5   9   2        233.53        229.38         1.82 o                         
   6   9   2         69.60         70.27         0.71 o                         
   7   9   2        339.06        347.56         4.26 o                         
   8   9   2         39.24         39.71         0.76 o                         
   9   9   2        139.40        135.71         1.71 o                         
  10   9   2         21.83         25.75         1.38 o                         
 -11  10   2         20.01         16.81         1.48 o                         
 -10  10   2         52.39         48.46         1.56 o                         
  -9  10   2         14.89         16.78         0.84 o                         
  -8  10   2          4.70          6.37         0.30 o                         
  -7  10   2         26.32         23.35         0.44 o                         
  -6  10   2         78.44         72.01         0.65 o                         
  -5  10   2         86.32         77.96         0.68 o                         
  -4  10   2        327.21        323.48         1.95 o                         
  -3  10   2         14.45         11.10         0.20 o                         
  -2  10   2        168.10        157.79         0.90 o                         
  -1  10   2        166.48        166.20         1.06 o                         
   0  10   2         40.07         39.33         0.38 o                         
   1  10   2        292.28        292.48         1.79 o                         
   2  10   2        416.47        425.05         2.73 o                         
   3  10   2        467.62        474.99         3.30 o                         
   4  10   2        365.88        354.72         2.82 o                         
   5  10   2         15.17         12.77         0.37 o                         
   6  10   2         25.64         29.52         0.56 o                         
   7  10   2        152.96        155.62         1.80 o                         
   8  10   2         37.34         37.94         0.81 o                         
   9  10   2         18.98         16.30         0.72 o                         
  10  10   2         18.30         19.70         1.23 o                         
 -10  11   2         42.59         48.82         2.50 o                         
  -9  11   2          5.87          3.41         0.61 o                         
  -8  11   2         81.93         80.02         1.00 o                         
  -7  11   2         41.77         41.71         0.57 o                         
  -6  11   2        257.21        269.62         1.91 o                         
  -5  11   2        141.71        134.16         1.01 o                         
  -4  11   2         18.86         18.71         0.30 o                         
  -3  11   2        120.28        124.88         0.84 o                         
  -2  11   2         56.67         55.41         0.46 o                         
  -1  11   2        195.83        190.98         1.34 o                         
   0  11   2        256.83        255.04         1.61 o                         
   1  11   2         82.43         83.45         0.66 o                         
   2  11   2        495.37        499.24         3.32 o                         
   3  11   2         45.74         45.33         0.59 o                         
   4  11   2        330.12        330.76         2.42 o                         
   5  11   2        752.98        750.32         5.39 o                         
   6  11   2        268.69        267.14         2.56 o                         
   7  11   2        297.00        294.33         3.03 o                         
   8  11   2         52.33         52.66         1.28 o                         
   9  11   2         66.47         67.43         1.42 o                         
 -10  12   2          8.40          7.64         0.83 o                         
  -9  12   2         54.56         55.19         1.24 o                         
  -8  12   2        102.70         95.31         1.31 o                         
  -7  12   2         60.65         61.18         0.84 o                         
  -6  12   2        202.62        208.00         2.15 o                         
  -5  12   2         65.15         63.56         0.65 o                         
  -4  12   2         18.53         18.13         0.36 o                         
  -3  12   2        158.31        152.96         0.98 o                         
  -2  12   2         62.97         66.91         0.62 o                         
  -1  12   2        274.69        274.25         1.73 o                         
   0  12   2        452.43        474.37         2.93 o                         
   1  12   2        189.34        184.30         1.37 o                         
   2  12   2         53.01         46.21         0.55 o                         
   3  12   2        110.91        109.35         0.99 o                         
   4  12   2         60.38         57.90         0.71 o                         
   5  12   2         62.88         62.86         0.87 o                         
   6  12   2        127.81        128.19         1.51 o                         
   7  12   2          4.45          3.71         0.41 o                         
   8  12   2         73.20         69.12         1.59 o                         
   9  12   2          2.30          3.57         1.09 o                         
  -9  13   2        204.31        198.97         3.16 o                         
  -8  13   2         17.08         16.89         0.96 o                         
  -7  13   2         37.82         43.00         0.76 o                         
  -6  13   2         44.29         42.67         0.73 o                         
  -5  13   2         73.62         73.06         0.76 o                         
  -4  13   2         80.93         84.05         0.82 o                         
  -3  13   2        286.81        278.75         1.71 o                         
  -2  13   2        140.61        146.56         1.03 o                         
  -1  13   2         27.44         23.96         0.39 o                         
   0  13   2          5.77          5.06         0.23 o                         
   1  13   2        115.69        118.36         0.99 o                         
   2  13   2         29.66         29.30         0.52 o                         
   3  13   2         30.68         33.98         0.60 o                         
   4  13   2         68.71         69.29         0.93 o                         
   5  13   2          0.74          1.40         0.35 o                         
   6  13   2          5.92          7.09         0.63 o                         
   7  13   2          0.96          0.20         0.42 o                         
   8  13   2         39.78         39.39         1.16 o                         
  -9  14   2         25.58         27.59         1.77 o                         
  -8  14   2          6.74          6.87         0.69 o                         
  -7  14   2        172.44        167.85         3.40 o                         
  -6  14   2         24.22         22.22         0.61 o                         
  -5  14   2        223.84        231.55         2.05 o                         
  -4  14   2          9.34          9.51         0.38 o                         
  -3  14   2        190.45        183.87         1.63 o                         
  -2  14   2          0.87          0.99         0.20 o                         
  -1  14   2        309.05        304.88         2.72 o                         
   0  14   2         42.09         42.32         0.57 o                         
   1  14   2         40.73         41.78         0.59 o                         
   2  14   2         27.93         29.74         0.56 o                         
   3  14   2        123.42        126.07         1.36 o                         
   4  14   2         50.27         48.51         0.87 o                         
   5  14   2          1.26          1.23         0.38 o                         
   6  14   2         73.98         75.05         1.74 o                         
   7  14   2         31.13         29.20         1.19 o                         
   8  14   2         28.05         29.95         1.12 o                         
  -8  15   2        102.90        104.20         1.98 o                         
  -7  15   2         61.08         65.40         1.52 o                         
  -6  15   2         38.77         38.32         0.84 o                         
  -5  15   2        118.95        117.80         1.36 o                         
  -4  15   2         59.25         57.72         0.86 o                         
  -3  15   2        113.79        119.83         1.29 o                         
  -2  15   2         31.01         28.33         0.58 o                         
  -1  15   2         75.38         71.81         0.91 o                         
   0  15   2        203.73        207.35         1.82 o                         
   1  15   2         56.39         56.78         0.76 o                         
   2  15   2         63.14         60.80         1.08 o                         
   3  15   2         85.84         88.20         1.20 o                         
   4  15   2        100.42         99.99         1.53 o                         
   5  15   2        143.79        144.46         2.08 o                         
   6  15   2         84.81         82.55         1.49 o                         
   7  15   2          5.34          5.16         0.62 o                         
  -7  16   2         13.33         12.85         0.97 o                         
  -6  16   2        142.91        141.95         1.97 o                         
  -5  16   2         29.80         28.99         0.83 o                         
  -4  16   2          2.52          4.23         0.44 o                         
  -3  16   2         83.21         81.30         1.22 o                         
  -2  16   2        220.98        218.92         2.55 o                         
  -1  16   2         50.62         53.42         0.83 o                         
   0  16   2         14.77         14.15         0.59 o                         
   1  16   2         47.93         47.83         0.92 o                         
   2  16   2        199.68        199.99         2.88 o                         
   3  16   2         94.29         94.83         1.87 o                         
   4  16   2          0.79          0.30         0.55 o                         
   5  16   2         24.46         23.09         0.94 o                         
   6  16   2         35.52         34.54         1.13 o                         
  -6  17   2          9.64          9.45         1.09 o                         
  -5  17   2         30.78         34.52         1.20 o                         
  -4  17   2        196.53        192.37         2.46 o                         
  -3  17   2         14.44         16.96         1.09 o                         
  -2  17   2         31.12         31.90         1.28 o                         
  -1  17   2        141.44        144.91         1.93 o                         
   0  17   2        154.65        159.96         2.07 o                         
   1  17   2         73.82         70.60         1.46 o                         
   2  17   2          0.83          0.77         0.51 o                         
   3  17   2         24.74         21.55         1.52 o                         
   4  17   2         76.50         73.88         1.57 o                         
   5  17   2         55.12         54.93         1.30 o                         
  -5  18   2         63.86         64.77         1.35 o                         
  -4  18   2          6.26          7.94         0.73 o                         
  -3  18   2         62.44         63.07         1.96 o                         
  -2  18   2         31.02         32.94         1.21 o                         
  -1  18   2         61.26         61.69         1.87 o                         
   0  18   2         32.91         33.16         1.16 o                         
   1  18   2         91.94         91.18         2.33 o                         
   2  18   2         45.31         45.49         1.17 o                         
   3  18   2         41.61         40.82         1.64 o                         
   4  18   2          5.72          5.98         0.77 o                         
  -3  19   2        142.53        153.12         3.16 o                         
  -2  19   2          6.83          6.11         0.89 o                         
  -1  19   2         54.50         54.92         1.86 o                         
   0  19   2          0.47          0.22         0.67 o                         
   1  19   2          0.52          0.95         0.60 o                         
   2  19   2         18.46         19.05         1.00 o                         
  -2 -19   3          8.23          7.50         0.70 o                         
  -1 -19   3          2.35          1.96         0.57 o                         
   0 -19   3         10.95         11.40         0.81 o                         
   1 -19   3         20.95         18.76         1.15 o                         
  -5 -18   3         33.93         35.90         1.11 o                         
  -4 -18   3          5.13          6.54         0.62 o                         
  -3 -18   3          8.48         10.75         0.66 o                         
  -2 -18   3         36.69         36.30         1.05 o                         
  -1 -18   3         43.62         39.42         1.46 o                         
   0 -18   3         58.52         56.70         1.71 o                         
   1 -18   3         93.64         89.89         1.45 o                         
   2 -18   3          9.26          8.84         0.77 o                         
   3 -18   3         19.87         20.95         1.60 o                         
  -6 -17   3        112.70        113.47         1.66 o                         
  -5 -17   3         44.42         41.64         1.07 o                         
  -4 -17   3         88.39         91.75         1.72 o                         
  -3 -17   3         60.35         58.55         1.10 o                         
  -2 -17   3         17.69         16.03         0.71 o                         
  -1 -17   3         62.59         62.90         1.26 o                         
   0 -17   3         89.96         89.92         1.35 o                         
   1 -17   3         65.76         65.35         1.18 o                         
   2 -17   3         97.19         96.62         1.76 o                         
   3 -17   3        139.03        134.14         2.00 o                         
   4 -17   3         92.77         91.44         1.64 o                         
   5 -17   3         64.21         61.20         1.42 o                         
  -7 -16   3         64.99         67.70         1.27 o                         
  -6 -16   3         51.06         56.08         1.24 o                         
  -5 -16   3          8.79          9.36         0.49 o                         
  -4 -16   3        176.49        179.20         1.83 o                         
  -3 -16   3        180.23        185.22         1.74 o                         
  -2 -16   3        240.30        245.85         2.28 o                         
  -1 -16   3        121.05        123.53         1.27 o                         
   0 -16   3          5.31          5.47         0.40 o                         
   1 -16   3          3.53          3.68         0.41 o                         
   2 -16   3         24.42         24.09         0.76 o                         
   3 -16   3         55.47         55.75         1.20 o                         
   4 -16   3         28.20         28.61         1.64 o                         
   5 -16   3         11.30          8.85         0.67 o                         
   6 -16   3         13.05         13.43         0.83 o                         
  -8 -15   3         25.81         25.78         1.25 o                         
  -7 -15   3         26.97         25.16         0.87 o                         
  -6 -15   3         21.87         20.82         0.78 o                         
  -5 -15   3        284.77        282.98         2.59 o                         
  -4 -15   3         77.84         77.41         1.04 o                         
  -3 -15   3        147.35        147.74         1.37 o                         
  -2 -15   3         81.15         78.52         0.84 o                         
  -1 -15   3        108.63        112.84         1.00 o                         
   0 -15   3        262.64        273.25         2.07 o                         
   1 -15   3        196.03        208.54         1.88 o                         
   2 -15   3         24.82         25.54         0.64 o                         
   3 -15   3          5.14          5.77         0.40 o                         
   4 -15   3         28.59         27.97         0.86 o                         
   5 -15   3         10.85         10.00         0.62 o                         
   6 -15   3          6.76          6.96         0.59 o                         
  -9 -14   3          4.69          3.75         0.63 o                         
  -8 -14   3         34.63         36.22         1.24 o                         
  -7 -14   3         65.34         64.36         1.07 o                         
  -6 -14   3         64.83         67.72         0.98 o                         
  -5 -14   3         38.99         40.65         0.78 o                         
  -4 -14   3         27.14         27.60         0.56 o                         
  -3 -14   3        165.65        168.11         1.36 o                         
  -2 -14   3        127.21        133.54         1.15 o                         
  -1 -14   3        184.19        195.17         1.48 o                         
   0 -14   3         70.88         74.18         0.79 o                         
   1 -14   3         22.00         22.65         0.49 o                         
   2 -14   3         70.65         72.53         0.78 o                         
   3 -14   3          6.16          5.67         0.33 o                         
   4 -14   3         59.19         58.68         0.86 o                         
   5 -14   3        138.99        131.70         1.62 o                         
   6 -14   3        131.97        132.54         1.66 o                         
   7 -14   3        120.58        113.16         1.57 o                         
  -9 -13   3        226.05        224.08         2.89 o                         
  -8 -13   3         85.80         87.80         1.29 o                         
  -7 -13   3         30.32         31.57         0.74 o                         
  -6 -13   3         53.04         50.86         0.86 o                         
  -5 -13   3         24.92         24.72         0.57 o                         
  -4 -13   3          5.59          6.69         0.30 o                         
  -3 -13   3         59.89         55.96         0.55 o                         
  -2 -13   3          5.44          5.08         0.21 o                         
  -1 -13   3          2.67          2.67         0.22 o                         
   0 -13   3         25.02         23.11         0.37 o                         
   1 -13   3         33.94         31.56         0.49 o                         
   2 -13   3         62.64         67.31         0.76 o                         
   3 -13   3        100.45        101.21         0.92 o                         
   4 -13   3        430.01        437.06         3.16 o                         
   5 -13   3         93.81         90.87         0.98 o                         
   6 -13   3         78.66         76.96         1.10 o                         
   7 -13   3         35.88         38.06         0.96 o                         
   8 -13   3         51.51         49.83         1.11 o                         
 -10 -12   3         15.93         13.71         0.77 o                         
  -9 -12   3         38.80         39.63         1.33 o                         
  -8 -12   3        104.56        100.09         1.32 o                         
  -7 -12   3        126.75        123.75         1.38 o                         
  -6 -12   3        215.41        226.84         2.10 o                         
  -5 -12   3         43.94         43.77         0.70 o                         
  -4 -12   3         52.82         51.22         0.57 o                         
  -3 -12   3        201.25        205.94         1.43 o                         
  -2 -12   3        193.84        185.35         1.31 o                         
  -1 -12   3         57.86         58.13         0.60 o                         
   0 -12   3         33.91         33.85         0.40 o                         
   1 -12   3          2.15          1.78         0.15 o                         
   2 -12   3        237.52        244.08         1.93 o                         
   3 -12   3        251.74        246.16         1.72 o                         
   4 -12   3         25.09         27.87         0.50 o                         
   5 -12   3        162.72        169.14         1.52 o                         
   6 -12   3        129.87        130.09         1.55 o                         
   7 -12   3         45.23         43.38         0.98 o                         
   8 -12   3         19.44         17.73         0.85 o                         
 -10 -11   3         40.21         36.63         1.04 o                         
  -9 -11   3          0.05         -0.43         0.43 o                         
  -8 -11   3         27.80         31.24         0.80 o                         
  -7 -11   3         17.20         17.54         0.57 o                         
  -6 -11   3         63.31         61.42         0.83 o                         
  -5 -11   3        304.71        298.47         2.59 o                         
  -4 -11   3        302.40        300.19         2.43 o                         
  -3 -11   3         70.86         66.19         0.58 o                         
  -2 -11   3         67.56         59.56         0.55 o                         
  -1 -11   3        145.78        155.54         1.10 o                         
   0 -11   3        256.36        258.69         1.62 o                         
   1 -11   3        553.25        588.45         3.42 o                         
   2 -11   3         29.82         25.62         0.35 o                         
   3 -11   3         80.40         83.04         0.70 o                         
   4 -11   3        152.03        144.66         1.23 o                         
   5 -11   3        187.19        180.98         1.67 o                         
   6 -11   3        170.47        161.73         1.78 o                         
   7 -11   3          8.57         10.29         0.48 o                         
   8 -11   3         28.69         26.08         0.83 o                         
   9 -11   3        121.70        120.96         1.82 o                         
 -11 -10   3         28.11         28.11         1.02 o                         
 -10 -10   3        117.91        116.90         1.63 o                         
  -9 -10   3         13.18         10.32         0.53 o                         
  -8 -10   3        103.72         97.85         1.17 o                         
  -7 -10   3        232.54        246.60         2.23 o                         
  -6 -10   3         92.03         91.60         0.99 o                         
  -5 -10   3          4.40          4.49         0.25 o                         
  -4 -10   3        232.85        223.65         1.68 o                         
  -3 -10   3        510.54        497.30         3.01 o                         
  -2 -10   3        614.32        640.69         3.84 o                         
  -1 -10   3        377.17        388.41         2.49 o                         
   0 -10   3        409.88        439.38         2.60 o                         
   1 -10   3         92.51         82.81         0.61 o                         
   2 -10   3        328.98        320.17         1.95 o                         
   3 -10   3        204.29        202.82         1.36 o                         
   4 -10   3          9.22          8.74         0.27 o                         
   5 -10   3         68.32         65.16         0.64 o                         
   6 -10   3         49.56         45.50         0.69 o                         
   7 -10   3         25.11         23.96         0.74 o                         
   8 -10   3         42.22         43.63         1.06 o                         
   9 -10   3         55.13         55.85         1.41 o                         
 -11  -9   3         29.74         32.58         1.03 o                         
 -10  -9   3         26.90         23.60         0.82 o                         
  -9  -9   3         93.91         96.24         1.11 o                         
  -8  -9   3        106.95        109.04         1.08 o                         
  -7  -9   3         88.15         87.68         0.87 o                         
  -6  -9   3        146.75        148.25         1.28 o                         
  -5  -9   3        281.44        278.70         2.27 o                         
  -4  -9   3         42.55         44.35         0.45 o                         
  -3  -9   3         11.87         15.36         0.32 o                         
  -2  -9   3         25.36         20.38         0.26 o                         
  -1  -9   3        444.58        446.59         2.55 o                         
   0  -9   3        481.41        485.50         2.67 o                         
   1  -9   3        584.66        564.01         3.16 o                         
   2  -9   3        146.91        157.00         1.11 o                         
   3  -9   3        448.66        453.44         2.79 o                         
   4  -9   3        373.49        364.88         2.59 o                         
   5  -9   3         21.74         20.31         0.37 o                         
   6  -9   3         12.31         12.77         0.47 o                         
   7  -9   3        110.72        112.99         1.23 o                         
   8  -9   3         12.53         11.14         0.64 o                         
   9  -9   3          8.11          7.87         0.67 o                         
  10  -9   3         27.21         24.52         1.16 o                         
 -11  -8   3        101.26        102.84         1.40 o                         
 -10  -8   3         82.06         88.15         1.23 o                         
  -9  -8   3        115.18        124.33         1.46 o                         
  -8  -8   3         57.50         56.72         0.76 o                         
  -7  -8   3        183.98        173.67         1.39 o                         
  -6  -8   3        646.39        643.33         4.39 o                         
  -5  -8   3        533.98        517.57         4.19 o                         
  -4  -8   3         56.51         61.54         0.58 o                         
  -3  -8   3        355.49        372.40         2.00 o                         
  -2  -8   3         37.01         43.08         0.40 o                         
  -1  -8   3        433.68        423.24         2.26 o                         
   0  -8   3         86.25         84.03         0.51 o                         
   1  -8   3        695.39        689.35         4.22 o                         
   2  -8   3       1138.96       1086.56         6.76 o                         
   3  -8   3         96.47         94.99         0.71 o                         
   4  -8   3         39.16         45.30         0.47 o                         
   5  -8   3        568.94        582.48         3.67 o                         
   6  -8   3        246.91        242.86         1.69 o                         
   7  -8   3        129.37        129.87         1.32 o                         
   8  -8   3         35.99         36.28         0.93 o                         
   9  -8   3         44.98         44.42         1.19 o                         
  10  -8   3         90.53         90.56         1.71 o                         
 -12  -7   3         21.95         23.35         2.05 o                         
 -11  -7   3          7.41          9.68         0.58 o                         
 -10  -7   3         23.57         22.22         0.64 o                         
  -9  -7   3         75.11         70.54         0.82 o                         
  -8  -7   3        544.29        554.09         3.85 o                         
  -7  -7   3        142.32        139.90         1.11 o                         
  -6  -7   3         65.78         77.27         0.83 o                         
  -5  -7   3        114.75        111.93         0.89 o                         
  -4  -7   3         12.01          7.57         0.22 o                         
  -3  -7   3        169.46        164.82         0.97 o                         
  -2  -7   3        417.72        420.75         2.17 o                         
  -1  -7   3        775.75        757.91         3.73 o                         
   0  -7   3        312.68        305.71         1.50 o                         
   1  -7   3        209.85        204.84         1.12 o                         
   2  -7   3       1421.46       1342.71         9.23 o                         
   3  -7   3        791.25        785.62         4.71 o                         
   4  -7   3        781.59        742.33         5.23 o                         
   5  -7   3        337.73        323.93         2.05 o                         
   6  -7   3          7.58          8.08         0.25 o                         
   7  -7   3          6.23          7.06         0.36 o                         
   8  -7   3         74.43         70.53         1.21 o                         
   9  -7   3         43.13         42.93         1.14 o                         
  10  -7   3        105.75        104.33         1.80 o                         
 -12  -6   3         10.76          8.97         0.67 o                         
 -11  -6   3         55.43         53.63         1.15 o                         
 -10  -6   3         92.43         88.59         1.03 o                         
  -9  -6   3         83.06         77.49         0.88 o                         
  -8  -6   3        392.07        404.90         2.76 o                         
  -7  -6   3        319.62        313.38         2.17 o                         
  -6  -6   3        578.96        541.72         4.40 o                         
  -5  -6   3         60.89         63.95         0.57 o                         
  -4  -6   3        202.25        187.30         1.22 o                         
  -3  -6   3        580.52        548.77         3.67 o                         
  -2  -6   3        245.40        219.81         1.17 o                         
  -1  -6   3       1261.23       1271.39         6.51 o                         
   0  -6   3        912.97        925.62         4.41 o                         
   1  -6   3        208.31        193.04         1.05 o                         
   2  -6   3         64.30         63.19         0.45 o                         
   3  -6   3        534.88        532.27         2.91 o                         
   4  -6   3        935.36        861.34         5.09 o                         
   5  -6   3         26.97         21.36         0.34 o                         
   6  -6   3         48.79         49.18         0.49 o                         
   7  -6   3         25.90         23.22         0.54 o                         
   8  -6   3         30.43         31.30         0.70 o                         
   9  -6   3         32.10         35.27         1.04 o                         
  10  -6   3          8.82          8.30         0.66 o                         
 -12  -5   3         24.41         24.31         0.92 o                         
 -11  -5   3         14.27         14.05         0.61 o                         
 -10  -5   3         25.41         25.63         0.62 o                         
  -9  -5   3        121.97        119.28         1.12 o                         
  -8  -5   3         70.24         58.35         0.62 o                         
  -7  -5   3        118.10        128.26         1.01 o                         
  -6  -5   3        517.20        520.52         4.30 o                         
  -5  -5   3        442.64        425.58         3.50 o                         
  -4  -5   3        410.60        410.62         2.74 o                         
  -3  -5   3         12.31          6.94         0.16 o                         
  -2  -5   3        143.59        159.34         0.96 o                         
  -1  -5   3        479.55        517.46         2.56 o                         
   0  -5   3        789.22        773.93         4.51 o                         
   1  -5   3       2744.63       2814.11        48.14 o                         
   2  -5   3          6.46          4.92         0.14 o                         
   3  -5   3         61.60         60.71         0.45 o                         
   4  -5   3        342.73        338.49         2.10 o                         
   5  -5   3        304.43        268.95         2.26 o                         
   6  -5   3         79.41         71.67         0.62 o                         
   7  -5   3         34.87         32.53         0.42 o                         
   8  -5   3         62.08         60.13         0.75 o                         
   9  -5   3         97.87         96.86         1.30 o                         
  10  -5   3          3.05          3.54         0.51 o                         
  11  -5   3         25.70         26.50         1.21 o                         
 -12  -4   3         55.07         56.31         1.11 o                         
 -11  -4   3         10.09          8.40         0.49 o                         
 -10  -4   3        189.68        197.32         2.18 o                         
  -9  -4   3         44.50         49.42         0.61 o                         
  -8  -4   3        222.06        219.38         1.59 o                         
  -7  -4   3        724.39        728.98         4.70 o                         
  -6  -4   3        155.06        138.71         1.03 o                         
  -5  -4   3        212.39        200.18         1.46 o                         
  -4  -4   3        461.79        447.58         3.41 o                         
  -3  -4   3        108.00        107.53         0.91 o                         
  -2  -4   3          7.80          8.73         0.11 o                         
  -1  -4   3        601.30        593.81         3.28 o                         
   0  -4   3        789.96        770.92         4.79 o                         
   1  -4   3        355.19        395.06         3.26 o                         
   2  -4   3        950.04        976.95         5.32 o                         
   3  -4   3         39.76         34.62         0.31 o                         
   4  -4   3          8.08          7.89         0.17 o                         
   5  -4   3         66.98         62.85         0.57 o                         
   6  -4   3        575.05        554.68         3.62 o                         
   7  -4   3        137.21        143.64         1.07 o                         
   8  -4   3         45.76         44.66         0.61 o                         
   9  -4   3         14.05         13.77         0.63 o                         
  10  -4   3        206.48        204.79         2.36 o                         
  11  -4   3        166.21        165.89         2.33 o                         
 -12  -3   3         55.45         53.30         1.47 o                         
 -11  -3   3         12.08         10.79         0.50 o                         
 -10  -3   3         31.77         34.07         0.72 o                         
  -9  -3   3         58.03         56.52         0.68 o                         
  -8  -3   3        165.74        164.57         1.23 o                         
  -7  -3   3         17.54         14.30         0.31 o                         
  -6  -3   3        245.28        263.20         1.91 o                         
  -5  -3   3         52.64         54.81         0.45 o                         
  -4  -3   3        342.54        391.09         2.43 o                         
  -3  -3   3       1243.44       1251.50         8.17 o                         
  -2  -3   3        115.06        118.18         1.29 o                         
  -1  -3   3         63.20         55.13         0.36 o                         
   0  -3   3        578.31        560.96         3.73 o                         
   1  -3   3        479.80        504.49         3.08 o                         
   2  -3   3        157.21        172.07         1.18 o                         
   3  -3   3        510.94        499.62         2.87 o                         
   4  -3   3        779.25        762.28         6.06 o                         
   5  -3   3        223.97        232.97         1.86 o                         
   6  -3   3        322.34        322.68         2.49 o                         
   7  -3   3          5.72          4.01         0.20 o                         
   8  -3   3        176.30        173.71         1.56 o                         
   9  -3   3        168.95        171.12         1.92 o                         
  10  -3   3         78.09         77.26         1.23 o                         
  11  -3   3         47.20         50.19         1.28 o                         
 -12  -2   3        138.39        143.45         2.04 o                         
 -11  -2   3         21.39         21.59         0.67 o                         
 -10  -2   3        295.12        283.74         2.49 o                         
  -9  -2   3         67.34         61.62         0.70 o                         
  -8  -2   3         14.19         13.07         0.36 o                         
  -7  -2   3        685.40        618.21         4.78 o                         
  -6  -2   3        203.04        193.04         1.33 o                         
  -5  -2   3        116.05        144.92         0.94 o                         
  -4  -2   3          9.23          8.22         0.17 o                         
  -3  -2   3        946.29        935.64         5.86 o                         
  -2  -2   3         79.76         69.78         0.46 o                         
  -1  -2   3       1538.41       1582.04        21.60 o                         
   0  -2   3       3804.55       3945.22        51.42 o                         
   1  -2   3        358.85        348.26         3.61 o                         
   2  -2   3        642.92        666.28         4.17 o                         
   3  -2   3         12.88         10.09         0.22 o                         
   4  -2   3        152.17        150.81         1.04 o                         
   5  -2   3        164.28        161.41         1.04 o                         
   6  -2   3        364.20        357.94         3.56 o                         
   7  -2   3         54.62         57.53         0.61 o                         
   8  -2   3        145.70        140.81         1.31 o                         
   9  -2   3         16.03         16.57         0.63 o                         
  10  -2   3         32.21         32.91         0.95 o                         
  11  -2   3        114.74        110.66         1.79 o                         
 -12  -1   3         17.32         16.17         0.74 o                         
 -11  -1   3         14.81         13.18         0.53 o                         
 -10  -1   3        209.48        215.48         1.85 o                         
  -9  -1   3         58.83         54.52         0.64 o                         
  -8  -1   3        255.00        242.02         1.85 o                         
  -7  -1   3        245.45        250.39         2.28 o                         
  -6  -1   3        621.54        621.60         4.92 o                         
  -5  -1   3        296.21        298.22         2.12 o                         
  -4  -1   3        706.20        709.40         5.99 o                         
  -3  -1   3       1020.79       1034.25         7.92 o                         
  -2  -1   3          7.64          8.90         0.13 o                         
   0  -1   3       1026.69        961.71        20.87 o                         
   1  -1   3        200.29        204.69         1.50 o                         
   2  -1   3         72.04         81.33         0.63 o                         
   3  -1   3        364.67        361.01         2.18 o                         
   4  -1   3        249.64        268.88         1.73 o                         
   5  -1   3        429.49        423.94         3.31 o                         
   6  -1   3        105.90        103.08         0.83 o                         
   7  -1   3         22.19         19.86         0.41 o                         
   8  -1   3         59.07         59.00         0.77 o                         
   9  -1   3         56.80         55.08         1.00 o                         
  10  -1   3         15.93         15.39         0.78 o                         
  11  -1   3         86.90         88.57         1.57 o                         
 -12   0   3         10.59         15.49         0.75 o                         
 -11   0   3         16.90         16.79         0.60 o                         
 -10   0   3         32.74         35.07         0.59 o                         
  -9   0   3         41.74         36.60         0.51 o                         
  -8   0   3        917.56        905.14         6.28 o                         
  -7   0   3         84.88         80.27         0.65 o                         
  -6   0   3       1539.08       1500.53         9.98 o                         
  -5   0   3          1.56          0.80         0.09 o                         
  -4   0   3        342.50        337.15         2.56 o                         
  -3   0   3       2468.74       2393.03        38.27 o                         
  -2   0   3       1136.43       1222.88        20.21 o                         
  -1   0   3       1007.59        942.74        14.43 o                         
   0   0   3         52.55         50.16         0.86 o                         
   1   0   3        130.56        120.65         0.90 o                         
   2   0   3        396.65        404.19         2.49 o                         
   3   0   3          4.00          7.72         0.16 o                         
   4   0   3        225.82        238.01         1.55 o                         
   5   0   3        106.64         86.40         0.70 o                         
   6   0   3         21.05         18.37         0.32 o                         
   7   0   3          1.88          2.20         0.20 o                         
   8   0   3          0.18          0.18         0.23 o                         
   9   0   3        137.02        145.26         1.91 o                         
  10   0   3         27.99         24.07         1.18 o                         
  11   0   3        126.61        124.48         1.87 o                         
 -12   1   3         17.12         15.52         1.11 o                         
 -11   1   3         14.98         12.65         0.58 o                         
 -10   1   3        204.15        214.72         1.76 o                         
  -9   1   3         63.20         59.11         0.64 o                         
  -8   1   3        253.34        240.02         1.81 o                         
  -7   1   3        248.98        256.36         1.89 o                         
  -6   1   3        620.18        605.17         3.86 o                         
  -5   1   3        303.09        305.09         1.83 o                         
  -4   1   3        720.77        715.79         6.18 o                         
  -3   1   3       1032.25       1050.28         9.08 o                         
  -2   1   3          8.20          9.54         0.09 o                         
  -1   1   3       2933.21       2710.90       203.28 o                         
   0   1   3       1038.84        977.48        10.61 o                         
   1   1   3        189.31        193.35         1.41 o                         
   2   1   3         69.71         79.89         0.59 o                         
   3   1   3        373.49        371.27         2.23 o                         
   4   1   3        253.83        274.61         1.76 o                         
   5   1   3        437.15        432.59         2.73 o                         
   6   1   3        103.91        102.43         0.88 o                         
   7   1   3         21.18         19.02         0.37 o                         
   8   1   3         62.53         63.50         0.87 o                         
   9   1   3         54.27         52.86         0.80 o                         
  10   1   3         16.85         18.28         0.92 o                         
  11   1   3         87.50         88.43         1.57 o                         
 -12   2   3        134.83        140.14         2.19 o                         
 -11   2   3         24.79         24.50         0.68 o                         
 -10   2   3        294.08        281.53         2.29 o                         
  -9   2   3         66.06         60.80         0.58 o                         
  -8   2   3         13.60         12.06         0.28 o                         
  -7   2   3        687.03        623.81         5.23 o                         
  -6   2   3        203.49        194.78         1.46 o                         
  -5   2   3        118.96        149.56         1.02 o                         
  -4   2   3         10.06          9.16         0.14 o                         
  -3   2   3        948.09        935.71         6.12 o                         
  -2   2   3         79.29         68.54         0.38 o                         
  -1   2   3       1528.49       1640.42        39.63 o                         
   0   2   3       3785.64       3653.93        82.48 o                         
   1   2   3        362.60        348.85         2.24 o                         
   2   2   3        656.00        673.29         4.09 o                         
   3   2   3         13.39         10.33         0.22 o                         
   4   2   3        153.95        154.41         1.10 o                         
   5   2   3        163.32        160.38         1.21 o                         
   6   2   3        364.67        365.38         2.55 o                         
   7   2   3         53.82         56.60         0.63 o                         
   8   2   3        142.91        140.47         1.48 o                         
   9   2   3         15.69         17.39         0.56 o                         
  10   2   3         31.28         33.22         0.95 o                         
  11   2   3        111.67        106.47         1.95 o                         
 -12   3   3         56.15         54.94         1.33 o                         
 -11   3   3         12.28         10.13         0.57 o                         
 -10   3   3         30.06         33.47         0.59 o                         
  -9   3   3         60.81         61.31         0.75 o                         
  -8   3   3        171.65        173.95         1.38 o                         
  -7   3   3         16.10         13.47         0.19 o                         
  -6   3   3        242.39        259.76         1.81 o                         
  -5   3   3         52.67         56.41         0.43 o                         
  -4   3   3        338.45        388.72         2.24 o                         
  -3   3   3       1243.36       1263.27        13.70 o                         
  -2   3   3        112.80        114.74         0.62 o                         
  -1   3   3         62.44         52.87         0.40 o                         
   0   3   3        592.70        574.68         3.75 o                         
   1   3   3        478.58        502.56         3.45 o                         
   2   3   3        152.29        170.13         1.31 o                         
   3   3   3        513.71        502.23         3.10 o                         
   4   3   3        785.93        771.68         4.91 o                         
   5   3   3        229.05        237.78         1.70 o                         
   6   3   3        317.44        320.33         2.37 o                         
   7   3   3          5.79          4.14         0.24 o                         
   8   3   3        175.26        176.30         1.77 o                         
   9   3   3        168.91        175.90         1.72 o                         
  10   3   3         76.43         76.75         1.46 o                         
  11   3   3         46.84         46.00         1.41 o                         
 -12   4   3         54.85         50.61         1.28 o                         
 -11   4   3         11.13          9.41         0.55 o                         
 -10   4   3        193.05        207.71         1.87 o                         
  -9   4   3         44.62         51.27         0.62 o                         
  -8   4   3        216.74        218.54         1.40 o                         
  -7   4   3        714.74        727.10         4.27 o                         
  -6   4   3        157.32        144.45         1.03 o                         
  -5   4   3        214.60        204.88         1.29 o                         
  -4   4   3        455.66        454.07         2.45 o                         
  -3   4   3        104.28        103.58         0.62 o                         
  -2   4   3         10.31         11.42         0.12 o                         
  -1   4   3        611.34        591.51         3.45 o                         
   0   4   3        789.15        766.30         4.83 o                         
   1   4   3        359.48        399.37         2.74 o                         
   2   4   3        966.52        999.74         6.90 o                         
   3   4   3         41.94         36.89         0.36 o                         
   4   4   3          7.81          7.46         0.24 o                         
   5   4   3         71.09         67.21         0.68 o                         
   6   4   3        585.42        573.60         4.08 o                         
   7   4   3        141.18        148.99         1.25 o                         
   8   4   3         45.88         45.07         0.83 o                         
   9   4   3         15.26         17.16         0.61 o                         
  10   4   3        206.54        203.69         2.80 o                         
  11   4   3        169.75        170.43         3.04 o                         
 -12   5   3         24.22         24.48         1.32 o                         
 -11   5   3         14.29         14.45         0.73 o                         
 -10   5   3         26.06         25.64         0.52 o                         
  -9   5   3        117.86        117.79         0.87 o                         
  -8   5   3         68.28         57.09         0.46 o                         
  -7   5   3        115.54        127.81         1.31 o                         
  -6   5   3        520.16        534.04         3.44 o                         
  -5   5   3        427.58        412.13         2.37 o                         
  -4   5   3        419.13        425.00         2.13 o                         
  -3   5   3         13.36          7.88         0.12 o                         
  -2   5   3        141.05        156.52         0.87 o                         
  -1   5   3        468.81        497.10         3.83 o                         
   0   5   3        792.79        773.05         4.69 o                         
   1   5   3       2751.63       2836.15        55.49 o                         
   2   5   3          7.34          5.67         0.16 o                         
   3   5   3         61.98         61.96         0.52 o                         
   4   5   3        345.62        347.34         3.56 o                         
   5   5   3        301.65        271.52         2.14 o                         
   6   5   3         80.04         74.16         0.78 o                         
   7   5   3         36.47         34.74         0.57 o                         
   8   5   3         63.37         61.70         0.83 o                         
   9   5   3        101.58        101.14         1.73 o                         
  10   5   3          3.20          2.76         0.67 o                         
  11   5   3         25.91         27.32         1.47 o                         
 -12   6   3         11.95          8.68         0.85 o                         
 -11   6   3         53.84         51.88         1.60 o                         
 -10   6   3         91.01         88.02         0.97 o                         
  -9   6   3         82.71         78.58         0.67 o                         
  -8   6   3        395.42        415.18         2.53 o                         
  -7   6   3        317.17        316.12         1.88 o                         
  -6   6   3        567.54        536.42         3.33 o                         
  -5   6   3         60.30         63.17         0.50 o                         
  -4   6   3        197.75        181.93         0.98 o                         
  -3   6   3        583.30        558.01         2.58 o                         
  -2   6   3        255.72        228.57         1.37 o                         
  -1   6   3       1263.47       1276.99         9.81 o                         
   0   6   3        909.08        908.49         5.40 o                         
   1   6   3        204.01        187.27         1.19 o                         
   2   6   3         61.50         60.23         0.48 o                         
   3   6   3        538.38        540.45         3.60 o                         
   4   6   3        943.11        874.34         6.11 o                         
   5   6   3         26.12         21.36         0.38 o                         
   6   6   3         49.03         49.76         0.63 o                         
   7   6   3         24.49         22.82         0.47 o                         
   8   6   3         29.57         30.08         0.70 o                         
   9   6   3         32.06         34.70         1.05 o                         
  10   6   3          7.43          7.97         0.69 o                         
 -12   7   3         21.26         19.86         1.32 o                         
 -11   7   3          7.52          9.65         0.86 o                         
 -10   7   3         24.77         24.69         0.90 o                         
  -9   7   3         78.18         73.70         0.66 o                         
  -8   7   3        539.55        553.33         3.21 o                         
  -7   7   3        147.03        145.97         0.96 o                         
  -6   7   3         68.10         80.18         0.58 o                         
  -5   7   3        116.75        113.76         0.74 o                         
  -4   7   3         12.98          8.73         0.21 o                         
  -3   7   3        171.94        168.58         0.83 o                         
  -2   7   3        412.52        413.43         2.20 o                         
  -1   7   3        776.20        753.66         4.28 o                         
   0   7   3        318.45        309.04         1.83 o                         
   1   7   3        217.14        210.99         1.35 o                         
   2   7   3       1418.09       1355.59         7.90 o                         
   3   7   3        808.14        800.12         6.27 o                         
   4   7   3        778.17        749.72         5.29 o                         
   5   7   3        343.66        330.59         2.61 o                         
   6   7   3          7.12          7.91         0.32 o                         
   7   7   3          6.90          7.78         0.42 o                         
   8   7   3         75.10         74.03         1.06 o                         
   9   7   3         45.42         45.74         1.19 o                         
  10   7   3        104.84        106.46         1.75 o                         
 -11   8   3        102.72        104.67         2.94 o                         
 -10   8   3         82.04         90.50         1.61 o                         
  -9   8   3        115.20        124.73         1.26 o                         
  -8   8   3         56.73         56.29         0.59 o                         
  -7   8   3        180.08        170.17         1.18 o                         
  -6   8   3        642.96        644.71         3.98 o                         
  -5   8   3        539.52        525.34         3.05 o                         
  -4   8   3         56.00         61.57         0.43 o                         
  -3   8   3        356.43        372.20         1.90 o                         
  -2   8   3         36.49         42.05         0.33 o                         
  -1   8   3        433.06        416.77         2.44 o                         
   0   8   3         90.26         87.05         0.64 o                         
   1   8   3        704.93        697.54         4.80 o                         
   2   8   3       1137.36       1088.49         7.47 o                         
   3   8   3         97.19         95.57         0.91 o                         
   4   8   3         38.37         43.83         0.57 o                         
   5   8   3        568.74        590.44         4.76 o                         
   6   8   3        252.07        255.31         2.01 o                         
   7   8   3        134.23        136.95         1.54 o                         
   8   8   3         36.68         37.05         1.42 o                         
   9   8   3         45.50         44.15         0.95 o                         
  10   8   3         89.51         89.41         2.81 o                         
 -11   9   3         29.70         32.93         1.50 o                         
 -10   9   3         26.50         25.35         0.98 o                         
  -9   9   3         93.99        100.00         1.19 o                         
  -8   9   3        108.81        111.50         1.00 o                         
  -7   9   3         89.20         89.68         0.84 o                         
  -6   9   3        151.55        152.70         1.09 o                         
  -5   9   3        277.86        275.21         1.68 o                         
  -4   9   3         44.95         46.76         0.37 o                         
  -3   9   3         12.88         16.68         0.21 o                         
  -2   9   3         26.07         21.40         0.26 o                         
  -1   9   3        442.75        441.11         2.68 o                         
   0   9   3        488.42        485.91         3.05 o                         
   1   9   3        576.81        563.86         3.83 o                         
   2   9   3        150.98        160.13         1.30 o                         
   3   9   3        444.17        454.80         3.31 o                         
   4   9   3        376.95        373.87         2.95 o                         
   5   9   3         22.32         21.68         0.45 o                         
   6   9   3         11.78         13.12         0.42 o                         
   7   9   3        109.81        115.76         1.39 o                         
   8   9   3         11.48         10.63         0.54 o                         
   9   9   3          9.21          9.19         0.68 o                         
  10   9   3         27.50         25.72         1.30 o                         
 -11  10   3         29.60         31.03         1.86 o                         
 -10  10   3        119.03        126.00         2.13 o                         
  -9  10   3         13.90         12.43         0.52 o                         
  -8  10   3        105.40         99.88         0.95 o                         
  -7  10   3        227.05        240.34         2.00 o                         
  -6  10   3         95.89         96.66         0.85 o                         
  -5  10   3          4.53          4.31         0.24 o                         
  -4  10   3        234.05        223.37         1.21 o                         
  -3  10   3        525.97        512.91         2.66 o                         
  -2  10   3        619.55        643.91         4.75 o                         
  -1  10   3        382.91        388.95         2.70 o                         
   0  10   3        409.68        434.82         2.88 o                         
   1  10   3         88.82         79.39         0.74 o                         
   2  10   3        341.18        335.97         2.52 o                         
   3  10   3        199.71        199.19         1.70 o                         
   4  10   3          8.67          7.65         0.34 o                         
   5  10   3         68.09         65.23         0.73 o                         
   6  10   3         52.35         49.17         0.79 o                         
   7  10   3         25.99         26.26         0.78 o                         
   8  10   3         42.69         46.15         1.15 o                         
   9  10   3         56.83         60.22         1.34 o                         
 -10  11   3         38.81         36.98         1.85 o                         
  -9  11   3          0.15          0.02         0.43 o                         
  -8  11   3         28.41         31.55         0.55 o                         
  -7  11   3         18.01         18.96         0.41 o                         
  -6  11   3         65.64         64.11         0.63 o                         
  -5  11   3        313.47        303.74         1.88 o                         
  -4  11   3        300.95        292.57         2.23 o                         
  -3  11   3         72.78         68.13         0.54 o                         
  -2  11   3         68.45         61.21         0.52 o                         
  -1  11   3        150.20        157.74         1.18 o                         
   0  11   3        259.71        261.94         2.00 o                         
   1  11   3        547.60        584.34         4.06 o                         
   2  11   3         31.30         27.29         0.46 o                         
   3  11   3         79.09         81.80         0.90 o                         
   4  11   3        150.66        144.35         1.23 o                         
   5  11   3        185.34        177.67         1.64 o                         
   6  11   3        169.61        165.20         2.28 o                         
   7  11   3          8.96         10.01         0.53 o                         
   8  11   3         28.33         26.34         1.09 o                         
   9  11   3        123.56        123.80         1.98 o                         
 -10  12   3         14.36         11.76         1.30 o                         
  -9  12   3         38.20         41.56         1.16 o                         
  -8  12   3        102.62         95.69         1.75 o                         
  -7  12   3        129.35        129.79         1.20 o                         
  -6  12   3        209.43        219.74         1.77 o                         
  -5  12   3         45.55         45.40         0.48 o                         
  -4  12   3         54.25         53.73         0.54 o                         
  -3  12   3        209.76        213.29         1.42 o                         
  -2  12   3        193.68        184.59         1.30 o                         
  -1  12   3         54.98         54.13         0.57 o                         
   0  12   3         35.72         35.41         0.48 o                         
   1  12   3          2.75          1.45         0.20 o                         
   2  12   3        228.80        236.15         1.81 o                         
   3  12   3        249.98        243.96         1.97 o                         
   4  12   3         24.94         27.92         0.58 o                         
   5  12   3        157.83        164.06         1.67 o                         
   6  12   3        130.01        132.30         1.56 o                         
   7  12   3         43.50         43.07         1.20 o                         
   8  12   3         19.22         18.14         0.97 o                         
  -9  13   3        230.21        233.51         4.47 o                         
  -8  13   3         81.47         83.03         1.45 o                         
  -7  13   3         32.14         31.84         0.70 o                         
  -6  13   3         53.39         51.19         0.70 o                         
  -5  13   3         26.58         27.11         0.54 o                         
  -4  13   3          6.12          6.76         0.26 o                         
  -3  13   3         60.24         56.05         0.54 o                         
  -2  13   3          4.98          4.45         0.21 o                         
  -1  13   3          2.04          2.05         0.19 o                         
   0  13   3         25.06         22.61         0.41 o                         
   1  13   3         33.12         29.77         0.62 o                         
   2  13   3         61.67         66.12         0.82 o                         
   3  13   3        101.43        103.83         1.12 o                         
   4  13   3        427.80        435.77         3.71 o                         
   5  13   3         92.94         90.25         1.20 o                         
   6  13   3         78.94         77.77         1.33 o                         
   7  13   3         34.43         36.91         1.20 o                         
   8  13   3         51.84         51.67         1.48 o                         
  -9  14   3          4.93          3.19         0.68 o                         
  -8  14   3         34.93         35.62         1.21 o                         
  -7  14   3         64.54         63.33         1.32 o                         
  -6  14   3         62.04         64.48         0.97 o                         
  -5  14   3         38.79         40.05         0.72 o                         
  -4  14   3         26.12         27.57         0.52 o                         
  -3  14   3        163.93        166.62         1.35 o                         
  -2  14   3        125.43        130.11         1.18 o                         
  -1  14   3        182.16        188.77         1.57 o                         
   0  14   3         71.99         72.99         0.80 o                         
   1  14   3         21.62         22.50         0.56 o                         
   2  14   3         70.88         72.26         0.90 o                         
   3  14   3          5.40          4.97         0.36 o                         
   4  14   3         59.01         57.96         0.98 o                         
   5  14   3        140.15        133.61         1.86 o                         
   6  14   3        132.41        134.94         2.19 o                         
   7  14   3        121.67        117.50         3.18 o                         
  -8  15   3         25.69         26.01         1.34 o                         
  -7  15   3         27.78         24.08         1.11 o                         
  -6  15   3         22.02         22.43         0.75 o                         
  -5  15   3        283.06        282.08         2.71 o                         
  -4  15   3         74.91         74.55         0.93 o                         
  -3  15   3        146.15        143.36         1.54 o                         
  -2  15   3         81.34         77.91         0.87 o                         
  -1  15   3        106.46        109.91         1.13 o                         
   0  15   3        258.11        264.90         2.23 o                         
   1  15   3        190.68        201.20         2.05 o                         
   2  15   3         25.15         26.15         0.72 o                         
   3  15   3          4.73          4.60         0.42 o                         
   4  15   3         26.21         26.36         1.16 o                         
   5  15   3         10.07          8.76         0.67 o                         
   6  15   3          6.85          6.24         0.75 o                         
  -7  16   3         61.66         65.02         1.54 o                         
  -6  16   3         50.89         54.58         1.16 o                         
  -5  16   3          8.89         11.28         0.82 o                         
  -4  16   3        177.63        181.59         2.21 o                         
  -3  16   3        184.29        191.75         2.32 o                         
  -2  16   3        241.43        249.44         2.27 o                         
  -1  16   3        119.45        121.27         1.33 o                         
   0  16   3          5.23          5.19         0.36 o                         
   1  16   3          2.95          3.17         0.44 o                         
   2  16   3         23.02         19.89         0.93 o                         
   3  16   3         54.27         55.75         1.32 o                         
   4  16   3         28.72         32.08         1.14 o                         
   5  16   3         10.84         10.20         0.73 o                         
   6  16   3         12.00         12.95         0.75 o                         
  -6  17   3        113.73        119.25         2.08 o                         
  -5  17   3         47.92         48.82         1.40 o                         
  -4  17   3         88.31         91.45         1.64 o                         
  -3  17   3         61.94         61.34         1.56 o                         
  -2  17   3         17.29         15.87         0.80 o                         
  -1  17   3         63.97         64.28         1.17 o                         
   0  17   3         92.46         90.48         1.66 o                         
   1  17   3         65.09         65.98         1.43 o                         
   2  17   3         97.86         99.54         1.81 o                         
   3  17   3        139.07        136.91         2.23 o                         
   4  17   3         92.25         91.79         1.80 o                         
   5  17   3         63.32         65.00         1.78 o                         
  -5  18   3         33.99         36.09         1.20 o                         
  -4  18   3          5.30          6.84         0.73 o                         
  -3  18   3          9.08         11.15         0.79 o                         
  -2  18   3         35.27         37.97         1.37 o                         
  -1  18   3         44.13         42.34         1.22 o                         
   0  18   3         59.01         56.25         1.37 o                         
   1  18   3         94.31         93.75         1.79 o                         
   2  18   3         10.90         11.44         0.76 o                         
   3  18   3         18.82         19.55         1.10 o                         
  -2  19   3          8.15          7.26         0.93 o                         
  -1  19   3          2.95          3.37         0.74 o                         
   0  19   3         10.62         10.70         0.87 o                         
   1  19   3         20.17         20.16         1.04 o                         
  -1 -19   4         73.48         71.46         1.60 o                         
  -4 -18   4          6.92          7.70         0.63 o                         
  -3 -18   4        101.53         98.85         1.64 o                         
  -2 -18   4         27.03         24.12         1.00 o                         
  -1 -18   4         14.62         15.54         0.82 o                         
   0 -18   4          1.97          1.32         0.67 o                         
   1 -18   4         37.00         33.91         1.17 o                         
   2 -18   4         21.72         22.58         1.57 o                         
  -6 -17   4         83.85         80.66         1.50 o                         
  -5 -17   4         66.14         67.59         1.26 o                         
  -4 -17   4         75.09         76.04         1.52 o                         
  -3 -17   4         55.93         50.46         1.22 o                         
  -2 -17   4         39.48         36.88         0.93 o                         
  -1 -17   4         24.81         21.23         0.91 o                         
   0 -17   4         13.71         13.02         0.71 o                         
   1 -17   4         28.99         26.41         0.85 o                         
   2 -17   4          3.16          1.54         0.46 o                         
   3 -17   4         35.57         33.77         1.11 o                         
   4 -17   4         23.88         24.31         1.18 o                         
  -7 -16   4         84.58         84.88         1.61 o                         
  -6 -16   4         20.77         21.79         0.85 o                         
  -5 -16   4         17.07         15.37         0.84 o                         
  -4 -16   4         26.24         25.28         0.80 o                         
  -3 -16   4         12.07         12.20         0.58 o                         
  -2 -16   4         22.74         21.72         0.64 o                         
  -1 -16   4          4.21          2.88         0.46 o                         
   0 -16   4         25.80         25.10         0.77 o                         
   1 -16   4         35.67         37.75         1.02 o                         
   2 -16   4          3.14          2.55         0.40 o                         
   3 -16   4          3.97          2.48         0.75 o                         
   4 -16   4         26.02         27.06         1.07 o                         
   5 -16   4         13.84         10.95         0.77 o                         
  -8 -15   4         12.39         12.01         0.81 o                         
  -7 -15   4          4.83          4.94         0.58 o                         
  -6 -15   4         16.15         15.95         0.74 o                         
  -5 -15   4         89.01         89.07         1.14 o                         
  -4 -15   4         33.55         36.98         0.78 o                         
  -3 -15   4         48.95         48.93         0.72 o                         
  -2 -15   4         99.86         99.77         0.99 o                         
  -1 -15   4         82.16         82.04         0.89 o                         
   0 -15   4          7.64          7.15         0.38 o                         
   1 -15   4         46.18         43.56         0.76 o                         
   2 -15   4        101.89         96.75         1.25 o                         
   3 -15   4         60.55         57.76         1.06 o                         
   4 -15   4         56.23         56.18         1.32 o                         
   5 -15   4         18.42         16.72         0.79 o                         
   6 -15   4         34.66         33.39         1.05 o                         
  -9 -14   4         52.98         51.86         1.34 o                         
  -8 -14   4         11.53         10.53         0.79 o                         
  -7 -14   4        225.67        231.03         2.90 o                         
  -6 -14   4         15.64         15.73         0.60 o                         
  -5 -14   4         60.60         60.38         0.89 o                         
  -4 -14   4         25.93         24.74         0.54 o                         
  -3 -14   4        200.28        199.30         1.66 o                         
  -2 -14   4         31.74         34.12         0.52 o                         
  -1 -14   4          0.63          0.50         0.21 o                         
   0 -14   4         73.76         75.39         0.80 o                         
   1 -14   4        161.14        168.02         1.41 o                         
   2 -14   4         50.41         48.74         0.77 o                         
   3 -14   4        108.02        108.46         1.27 o                         
   4 -14   4        115.79        108.92         1.23 o                         
   5 -14   4         29.61         26.87         1.00 o                         
   6 -14   4         18.56         20.69         0.85 o                         
   7 -14   4         10.26         10.08         0.62 o                         
  -9 -13   4          0.68          0.64         0.54 o                         
  -8 -13   4         37.28         34.44         1.05 o                         
  -7 -13   4         17.03         16.52         0.67 o                         
  -6 -13   4         73.53         72.64         0.99 o                         
  -5 -13   4         77.15         75.21         0.90 o                         
  -4 -13   4         55.16         56.12         0.78 o                         
  -3 -13   4         74.83         70.18         0.72 o                         
  -2 -13   4        212.97        215.96         1.58 o                         
  -1 -13   4        197.65        201.74         1.50 o                         
   0 -13   4        114.91        116.96         0.89 o                         
   1 -13   4         97.10        101.38         0.95 o                         
   2 -13   4         44.57         44.67         0.68 o                         
   3 -13   4         55.14         52.91         0.68 o                         
   4 -13   4        128.91        128.58         1.21 o                         
   5 -13   4        231.19        235.64         2.31 o                         
   6 -13   4         11.42         13.12         0.92 o                         
   7 -13   4          2.60          3.13         0.50 o                         
 -10 -12   4          7.32          5.45         0.63 o                         
  -9 -12   4         44.42         43.58         1.23 o                         
  -8 -12   4        149.12        150.27         1.87 o                         
  -7 -12   4          1.32          1.49         0.31 o                         
  -6 -12   4         43.22         44.98         0.73 o                         
  -5 -12   4        128.94        128.91         1.25 o                         
  -4 -12   4        260.71        278.00         2.15 o                         
  -3 -12   4        319.66        312.85         2.15 o                         
  -2 -12   4         44.85         46.16         0.50 o                         
  -1 -12   4         67.28         77.91         0.73 o                         
   0 -12   4         85.48         85.23         0.73 o                         
   1 -12   4         18.82         20.33         0.37 o                         
   2 -12   4        239.32        231.91         1.57 o                         
   3 -12   4         84.12         86.37         0.76 o                         
   4 -12   4        109.37        106.37         0.98 o                         
   5 -12   4         33.97         31.79         0.63 o                         
   6 -12   4        111.38        104.88         1.41 o                         
   7 -12   4         10.61         10.66         0.58 o                         
   8 -12   4         20.27         18.03         0.84 o                         
 -10 -11   4        189.58        191.52         3.20 o                         
  -9 -11   4         17.01         19.47         0.86 o                         
  -8 -11   4        202.93        208.83         2.60 o                         
  -7 -11   4         32.73         31.24         0.69 o                         
  -6 -11   4        120.22        128.10         1.34 o                         
  -5 -11   4         69.25         68.11         0.81 o                         
  -4 -11   4        205.73        205.98         1.64 o                         
  -3 -11   4        102.28        117.95         0.89 o                         
  -2 -11   4          9.52          9.10         0.25 o                         
  -1 -11   4         65.72         69.78         0.64 o                         
   0 -11   4        418.89        422.41         2.62 o                         
   1 -11   4         70.59         66.15         0.58 o                         
   2 -11   4        359.19        355.24         2.34 o                         
   3 -11   4        272.08        268.48         1.78 o                         
   4 -11   4         54.80         50.90         0.59 o                         
   5 -11   4         22.94         22.35         0.51 o                         
   6 -11   4         93.50         91.90         1.13 o                         
   7 -11   4        187.75        183.05         2.08 o                         
   8 -11   4         43.81         43.46         1.32 o                         
 -11 -10   4          9.49         11.21         0.66 o                         
 -10 -10   4         51.35         50.33         1.06 o                         
  -9 -10   4         61.32         63.81         1.23 o                         
  -8 -10   4        143.74        150.51         1.94 o                         
  -7 -10   4        258.33        277.00         2.45 o                         
  -6 -10   4        360.61        365.04         2.76 o                         
  -5 -10   4        213.43        213.57         1.63 o                         
  -4 -10   4        270.13        271.05         1.73 o                         
  -3 -10   4        170.40        169.68         1.14 o                         
  -2 -10   4        100.93        112.44         0.86 o                         
  -1 -10   4        136.10        129.30         0.94 o                         
   0 -10   4        600.11        568.21         3.32 o                         
   1 -10   4        290.51        293.99         1.80 o                         
   2 -10   4         29.85         27.61         0.35 o                         
   3 -10   4        182.11        191.23         1.42 o                         
   4 -10   4        276.93        269.64         1.72 o                         
   5 -10   4        350.07        339.43         2.87 o                         
   6 -10   4         64.10         61.70         1.01 o                         
   7 -10   4         10.65          9.14         0.51 o                         
   8 -10   4         44.15         44.68         1.16 o                         
   9 -10   4         63.15         62.86         1.52 o                         
 -11  -9   4         52.00         49.54         1.22 o                         
 -10  -9   4          4.35          3.08         0.47 o                         
  -9  -9   4        154.06        158.08         1.77 o                         
  -8  -9   4         46.57         48.37         0.77 o                         
  -7  -9   4         36.51         36.10         0.59 o                         
  -6  -9   4         83.68         85.13         0.90 o                         
  -5  -9   4        248.56        240.94         1.79 o                         
  -4  -9   4          7.00          6.82         0.26 o                         
  -3  -9   4        248.99        230.44         1.38 o                         
  -2  -9   4       1322.57       1242.29         7.02 o                         
  -1  -9   4        773.71        762.73         4.24 o                         
   0  -9   4        674.54        671.11         3.75 o                         
   1  -9   4        504.53        496.86         3.01 o                         
   2  -9   4         29.15         32.90         0.33 o                         
   3  -9   4        584.42        582.63         3.66 o                         
   4  -9   4        254.38        257.63         1.69 o                         
   5  -9   4         33.64         31.21         0.46 o                         
   6  -9   4         21.56         21.68         0.51 o                         
   7  -9   4         20.02         18.56         0.94 o                         
   8  -9   4         33.31         32.16         1.00 o                         
   9  -9   4          2.96          3.55         0.64 o                         
 -11  -8   4         84.65         91.03         1.29 o                         
 -10  -8   4          4.62          3.65         0.43 o                         
  -9  -8   4         14.75         15.85         0.58 o                         
  -8  -8   4          3.25          4.59         0.30 o                         
  -7  -8   4        249.44        245.11         1.93 o                         
  -6  -8   4          2.55          4.34         0.27 o                         
  -5  -8   4        328.33        304.68         2.19 o                         
  -4  -8   4        867.59        844.70         5.41 o                         
  -3  -8   4       1191.66       1131.38         5.77 o                         
  -2  -8   4       1062.57       1071.19         5.25 o                         
  -1  -8   4         68.03         65.71         0.49 o                         
   0  -8   4        351.14        336.39         1.78 o                         
   1  -8   4       1113.30       1051.69         5.95 o                         
   2  -8   4        756.52        745.94         4.01 o                         
   3  -8   4         31.95         27.50         0.36 o                         
   4  -8   4          0.94          2.71         0.17 o                         
   5  -8   4        101.62         94.90         0.84 o                         
   6  -8   4         16.48         14.82         0.44 o                         
   7  -8   4         32.37         30.33         0.75 o                         
   8  -8   4        112.48        113.00         1.77 o                         
   9  -8   4         17.41         16.96         0.87 o                         
 -12  -7   4         16.49         16.04         0.82 o                         
 -11  -7   4         66.77         65.48         1.47 o                         
 -10  -7   4         35.09         38.45         0.75 o                         
  -9  -7   4         91.73         95.14         1.05 o                         
  -8  -7   4         59.71         61.77         0.72 o                         
  -7  -7   4         14.38         15.36         0.36 o                         
  -6  -7   4         30.27         26.89         0.47 o                         
  -5  -7   4         95.76         94.93         0.79 o                         
  -4  -7   4        687.51        686.68         4.30 o                         
  -3  -7   4         79.35         78.51         0.57 o                         
  -2  -7   4        983.87        972.44         5.59 o                         
  -1  -7   4       1036.49        980.26         4.93 o                         
   0  -7   4        613.71        629.52         3.20 o                         
   1  -7   4        694.42        678.18         3.74 o                         
   2  -7   4        281.42        279.38         1.63 o                         
   3  -7   4        485.71        476.76         2.89 o                         
   4  -7   4        293.57        266.69         1.91 o                         
   5  -7   4         58.11         51.37         0.57 o                         
   6  -7   4         51.34         45.91         0.59 o                         
   7  -7   4         84.04         84.25         0.98 o                         
   8  -7   4         95.74         94.79         1.42 o                         
   9  -7   4         42.02         40.29         1.89 o                         
  10  -7   4         28.44         29.53         1.22 o                         
 -12  -6   4         58.54         59.09         1.19 o                         
 -11  -6   4         39.15         42.40         0.96 o                         
 -10  -6   4         21.00         19.07         0.78 o                         
  -9  -6   4        115.80        114.50         1.10 o                         
  -8  -6   4        228.82        245.08         1.70 o                         
  -7  -6   4        507.38        492.71         3.17 o                         
  -6  -6   4        558.23        556.44         4.20 o                         
  -5  -6   4        109.09         96.91         0.81 o                         
  -4  -6   4        442.97        459.22         2.96 o                         
  -3  -6   4         70.71         77.80         0.53 o                         
  -2  -6   4         20.85         27.31         0.26 o                         
  -1  -6   4        217.19        240.87         1.19 o                         
   0  -6   4        201.90        235.88         1.23 o                         
   1  -6   4        124.23        130.69         0.85 o                         
   2  -6   4         21.74         24.57         0.26 o                         
   3  -6   4         38.01         41.07         0.38 o                         
   4  -6   4        284.24        323.48         2.98 o                         
   5  -6   4        414.38        410.56         2.78 o                         
   6  -6   4        285.25        281.22         2.33 o                         
   7  -6   4         36.23         33.17         0.61 o                         
   8  -6   4         11.15         11.80         0.56 o                         
   9  -6   4         91.70         92.06         1.60 o                         
  10  -6   4         85.22         87.76         2.19 o                         
 -12  -5   4         22.68         18.45         0.84 o                         
 -11  -5   4         92.05         92.58         1.25 o                         
 -10  -5   4         73.64         73.47         0.91 o                         
  -9  -5   4        233.74        227.12         1.84 o                         
  -8  -5   4        241.75        234.63         1.69 o                         
  -7  -5   4          4.33          4.37         0.19 o                         
  -6  -5   4        524.50        516.85         3.12 o                         
  -5  -5   4         88.68         81.79         0.65 o                         
  -4  -5   4         64.35         71.82         0.73 o                         
  -3  -5   4        249.82        285.13         2.04 o                         
  -2  -5   4        424.46        398.52         1.99 o                         
  -1  -5   4         36.29         39.15         0.27 o                         
   0  -5   4         27.88         27.71         0.22 o                         
   1  -5   4         79.65        102.92         0.73 o                         
   2  -5   4        676.10        651.83         4.50 o                         
   3  -5   4        569.99        590.71         3.61 o                         
   4  -5   4        346.04        343.25         2.12 o                         
   5  -5   4         79.20         85.25         0.79 o                         
   6  -5   4         11.16         16.13         0.43 o                         
   7  -5   4        197.04        192.34         1.63 o                         
   8  -5   4        216.33        219.76         2.39 o                         
   9  -5   4         36.56         36.84         0.94 o                         
  10  -5   4         23.44         25.54         1.12 o                         
 -12  -4   4         12.16         13.04         0.67 o                         
 -11  -4   4         55.30         55.34         0.94 o                         
 -10  -4   4         42.53         45.93         0.77 o                         
  -9  -4   4         43.39         44.78         0.60 o                         
  -8  -4   4        121.44        112.01         0.92 o                         
  -7  -4   4        190.34        170.46         1.25 o                         
  -6  -4   4        215.58        218.02         1.35 o                         
  -5  -4   4        155.58        176.19         1.15 o                         
  -4  -4   4        603.39        600.77         5.71 o                         
  -3  -4   4        551.46        521.23         3.09 o                         
  -2  -4   4          9.50         10.97         0.18 o                         
  -1  -4   4       1368.51       1419.17        10.24 o                         
   0  -4   4       1205.00       1195.40         8.63 o                         
   1  -4   4        730.92        767.58         5.16 o                         
   2  -4   4        271.93        300.54         1.75 o                         
   3  -4   4        110.49        110.71         0.96 o                         
   4  -4   4         77.56         78.84         0.59 o                         
   5  -4   4        251.50        254.02         2.01 o                         
   6  -4   4        282.71        276.37         2.11 o                         
   7  -4   4         30.40         31.56         0.51 o                         
   8  -4   4         24.17         24.49         0.61 o                         
   9  -4   4         35.60         36.57         0.99 o                         
  10  -4   4        240.68        239.59         2.70 o                         
 -12  -3   4         27.33         28.63         0.95 o                         
 -11  -3   4         26.35         27.29         0.72 o                         
 -10  -3   4         74.13         77.42         0.96 o                         
  -9  -3   4         31.05         26.96         0.49 o                         
  -8  -3   4          5.39          5.57         0.23 o                         
  -7  -3   4        324.88        368.40         2.56 o                         
  -6  -3   4         52.78         55.60         0.48 o                         
  -5  -3   4         76.16         79.72         0.64 o                         
  -4  -3   4       1679.94       1701.50        16.04 o                         
  -3  -3   4        141.13        144.25         1.15 o                         
  -2  -3   4       1233.37       1186.30        10.78 o                         
  -1  -3   4       1329.25       1249.83         9.56 o                         
   0  -3   4       2790.76       2889.58        39.43 o                         
   1  -3   4       1124.08       1137.50         7.32 o                         
   2  -3   4        148.39        171.45         1.30 o                         
   3  -3   4        169.04        169.37         1.09 o                         
   4  -3   4        202.95        196.76         1.24 o                         
   5  -3   4        224.54        214.27         1.52 o                         
   6  -3   4        194.11        182.37         1.40 o                         
   7  -3   4          3.54          3.60         0.26 o                         
   8  -3   4        101.61         98.79         1.11 o                         
   9  -3   4         13.26         13.59         0.62 o                         
  10  -3   4         27.86         28.94         1.04 o                         
 -12  -2   4          1.58          1.20         0.43 o                         
 -11  -2   4         18.89         19.34         0.64 o                         
 -10  -2   4          5.49          5.53         0.36 o                         
  -9  -2   4        155.50        158.60         1.34 o                         
  -8  -2   4         11.18          9.74         0.31 o                         
  -7  -2   4        670.12        622.67         5.34 o                         
  -6  -2   4        134.80        147.22         1.01 o                         
  -5  -2   4        462.15        442.64         3.12 o                         
  -4  -2   4       2163.30       2138.29        23.09 o                         
  -3  -2   4        432.33        422.81         3.91 o                         
  -2  -2   4         82.95         93.34         0.60 o                         
  -1  -2   4        565.64        580.58         3.17 o                         
   0  -2   4        178.74        197.64         1.46 o                         
   1  -2   4       1032.27        975.86         6.14 o                         
   2  -2   4        996.33        970.67         5.67 o                         
   3  -2   4        390.86        389.10         2.45 o                         
   4  -2   4        327.81        314.00         1.96 o                         
   5  -2   4        114.53        113.94         1.21 o                         
   6  -2   4         75.25         69.95         0.65 o                         
   7  -2   4          8.85          8.40         0.29 o                         
   8  -2   4         68.00         75.81         0.89 o                         
   9  -2   4         56.77         58.85         1.30 o                         
  10  -2   4         65.93         63.82         1.46 o                         
 -12  -1   4          2.06          2.47         0.45 o                         
 -11  -1   4        143.63        143.35         1.55 o                         
 -10  -1   4        161.27        152.83         1.45 o                         
  -9  -1   4        586.94        581.74         4.17 o                         
  -8  -1   4        179.54        172.00         1.41 o                         
  -7  -1   4        286.93        281.63         2.08 o                         
  -6  -1   4        431.29        408.69         2.75 o                         
  -5  -1   4        117.33        103.93         0.67 o                         
  -4  -1   4        919.98        916.22         4.98 o                         
  -3  -1   4        295.40        324.89         1.86 o                         
  -2  -1   4        442.87        431.95         2.29 o                         
  -1  -1   4        135.13        112.27         0.68 o                         
   0  -1   4        275.85        269.37         1.62 o                         
   1  -1   4        784.57        782.56         4.57 o                         
   2  -1   4        742.27        724.56         4.42 o                         
   3  -1   4        470.59        474.75         2.96 o                         
   4  -1   4        369.46        369.49         2.45 o                         
   5  -1   4        521.14        519.72         3.27 o                         
   6  -1   4        327.65        321.24         2.20 o                         
   7  -1   4         76.27         83.27         0.77 o                         
   8  -1   4        221.27        225.34         1.94 o                         
   9  -1   4         91.67         90.33         1.31 o                         
  10  -1   4         40.97         40.18         1.17 o                         
  11  -1   4          5.73          5.54         0.74 o                         
 -12   0   4        154.69        153.89         2.33 o                         
 -11   0   4         71.98         67.33         0.97 o                         
 -10   0   4         94.24         99.11         0.95 o                         
  -9   0   4         35.06         35.89         0.48 o                         
  -8   0   4        594.65        549.66         3.93 o                         
  -7   0   4        558.79        527.00         3.72 o                         
  -6   0   4       1023.13        944.42         5.58 o                         
  -5   0   4        106.44        117.24         0.71 o                         
  -4   0   4        292.97        302.86         1.75 o                         
  -3   0   4        779.55        867.59         5.96 o                         
  -2   0   4        147.70        156.03         0.86 o                         
  -1   0   4         25.16         26.91         0.20 o                         
   0   0   4        184.28        226.87         1.37 o                         
   1   0   4        560.22        628.90         3.69 o                         
   2   0   4        438.75        444.28         2.65 o                         
   3   0   4       1276.19       1187.55         6.92 o                         
   4   0   4        262.11        303.96         1.89 o                         
   5   0   4        585.54        623.31         3.88 o                         
   6   0   4        289.90        310.20         2.27 o                         
   7   0   4          7.40          6.34         0.28 o                         
   8   0   4          0.13          0.23         0.31 o                         
   9   0   4          8.24          9.95         0.53 o                         
  10   0   4        114.13        113.16         1.92 o                         
  11   0   4        159.63        164.73         2.59 o                         
 -12   1   4          1.81          2.92         0.55 o                         
 -11   1   4        148.77        147.13         1.71 o                         
 -10   1   4        163.66        155.69         1.43 o                         
  -9   1   4        594.64        593.59         4.76 o                         
  -8   1   4        177.75        172.43         1.35 o                         
  -7   1   4        286.77        281.36         2.05 o                         
  -6   1   4        432.01        407.74         2.53 o                         
  -5   1   4        118.03        104.83         0.66 o                         
  -4   1   4        934.23        918.17         6.26 o                         
  -3   1   4        299.40        331.37         1.68 o                         
  -2   1   4        449.68        438.05         2.26 o                         
  -1   1   4        133.19        110.69         0.69 o                         
   0   1   4        269.26        264.45         1.72 o                         
   1   1   4        784.57        784.23         4.58 o                         
   2   1   4        751.07        735.42         4.62 o                         
   3   1   4        473.53        480.73         2.99 o                         
   4   1   4        369.07        372.38         2.37 o                         
   5   1   4        515.02        512.80         3.22 o                         
   6   1   4        334.87        331.09         2.36 o                         
   7   1   4         74.36         82.33         0.90 o                         
   8   1   4        228.70        234.30         2.28 o                         
   9   1   4         88.67         88.91         1.71 o                         
  10   1   4         41.37         41.10         1.08 o                         
  11   1   4          5.59          4.84         0.72 o                         
 -12   2   4          1.20          0.43         0.72 o                         
 -11   2   4         19.10         19.97         0.74 o                         
 -10   2   4          5.45          5.24         0.27 o                         
  -9   2   4        156.58        157.71         1.37 o                         
  -8   2   4         12.22         11.24         0.27 o                         
  -7   2   4        671.21        630.63         4.63 o                         
  -6   2   4        136.51        147.96         1.14 o                         
  -5   2   4        462.90        445.57         3.76 o                         
  -4   2   4       2180.91       2166.48        23.39 o                         
  -3   2   4        416.69        406.49         2.11 o                         
  -2   2   4         88.88         98.98         0.56 o                         
  -1   2   4        565.04        583.02         3.29 o                         
   0   2   4        178.57        200.14         1.28 o                         
   1   2   4       1052.61       1017.00         6.68 o                         
   2   2   4        978.00        953.57         6.01 o                         
   3   2   4        390.64        394.58         2.38 o                         
   4   2   4        332.81        317.59         2.04 o                         
   5   2   4        113.13        115.39         0.99 o                         
   6   2   4         79.72         75.28         0.76 o                         
   7   2   4          8.20          7.76         0.31 o                         
   8   2   4         68.08         77.96         1.15 o                         
   9   2   4         53.80         53.79         1.06 o                         
  10   2   4         66.65         63.33         1.25 o                         
 -12   3   4         28.00         29.20         1.07 o                         
 -11   3   4         26.18         27.30         0.67 o                         
 -10   3   4         72.93         77.31         0.89 o                         
  -9   3   4         29.73         25.57         0.40 o                         
  -8   3   4          5.08          5.50         0.20 o                         
  -7   3   4        330.16        374.34         3.27 o                         
  -6   3   4         57.29         60.47         0.49 o                         
  -5   3   4         82.11         87.04         0.61 o                         
  -4   3   4       1678.39       1709.96        12.33 o                         
  -3   3   4        143.92        146.74         0.79 o                         
  -2   3   4       1248.22       1197.38         9.82 o                         
  -1   3   4       1355.50       1268.92        10.41 o                         
   0   3   4       2747.79       2742.85        64.95 o                         
   1   3   4       1131.46       1146.74         8.23 o                         
   2   3   4        150.31        176.26         1.22 o                         
   3   3   4        169.69        171.34         1.15 o                         
   4   3   4        205.11        198.93         1.34 o                         
   5   3   4        223.69        214.88         1.66 o                         
   6   3   4        193.26        182.58         1.47 o                         
   7   3   4          3.47          3.12         0.27 o                         
   8   3   4         98.65         95.79         1.17 o                         
   9   3   4         13.24         12.78         0.76 o                         
  10   3   4         28.60         30.13         1.11 o                         
 -12   4   4         14.02         15.30         0.83 o                         
 -11   4   4         56.63         56.64         0.87 o                         
 -10   4   4         42.60         46.67         0.60 o                         
  -9   4   4         43.55         45.39         0.49 o                         
  -8   4   4        122.32        113.76         1.22 o                         
  -7   4   4        182.55        162.48         1.20 o                         
  -6   4   4        214.30        217.28         1.62 o                         
  -5   4   4        161.21        183.08         1.10 o                         
  -4   4   4        609.32        612.52         3.82 o                         
  -3   4   4        565.03        524.77         2.94 o                         
  -2   4   4         11.02         12.13         0.17 o                         
  -1   4   4       1367.51       1412.65        11.58 o                         
   0   4   4       1222.52       1200.52        12.15 o                         
   1   4   4        753.18        800.47         5.29 o                         
   2   4   4        267.16        296.32         1.97 o                         
   3   4   4        112.20        113.76         0.90 o                         
   4   4   4         79.80         82.90         0.76 o                         
   5   4   4        254.17        258.57         1.96 o                         
   6   4   4        273.78        267.53         2.59 o                         
   7   4   4         29.96         30.16         0.56 o                         
   8   4   4         24.68         24.13         0.62 o                         
   9   4   4         35.83         36.84         1.15 o                         
  10   4   4        240.87        231.55         3.17 o                         
 -12   5   4         23.59         20.37         1.87 o                         
 -11   5   4         93.04         95.37         1.84 o                         
 -10   5   4         77.09         76.53         1.14 o                         
  -9   5   4        225.03        219.38         1.96 o                         
  -8   5   4        242.47        237.26         1.71 o                         
  -7   5   4          4.39          4.33         0.17 o                         
  -6   5   4        518.12        510.67         3.18 o                         
  -5   5   4         85.09         78.42         0.61 o                         
  -4   5   4         60.10         67.60         0.56 o                         
  -3   5   4        252.05        286.90         1.46 o                         
  -2   5   4        426.91        391.63         2.13 o                         
  -1   5   4         38.66         41.11         0.35 o                         
   0   5   4         29.01         29.51         0.28 o                         
   1   5   4         77.60        100.11         0.73 o                         
   2   5   4        675.12        651.89         3.86 o                         
   3   5   4        562.27        586.60         4.08 o                         
   4   5   4        343.16        343.29         2.52 o                         
   5   5   4         78.44         85.01         0.85 o                         
   6   5   4         12.10         14.97         0.43 o                         
   7   5   4        197.32        197.68         1.96 o                         
   8   5   4        217.82        222.20         2.47 o                         
   9   5   4         34.96         34.74         1.59 o                         
  10   5   4         23.90         23.68         1.54 o                         
 -12   6   4         54.40         52.33         1.74 o                         
 -11   6   4         42.13         43.89         3.05 o                         
 -10   6   4         20.66         18.09         0.66 o                         
  -9   6   4        115.67        115.24         1.01 o                         
  -8   6   4        232.44        251.88         1.83 o                         
  -7   6   4        495.92        482.25         3.31 o                         
  -6   6   4        555.91        558.20         3.61 o                         
  -5   6   4        105.38         94.95         0.74 o                         
  -4   6   4        438.52        457.34         2.41 o                         
  -3   6   4         65.69         72.59         0.47 o                         
  -2   6   4         21.68         27.86         0.26 o                         
  -1   6   4        217.31        237.23         1.42 o                         
   0   6   4        195.85        228.04         1.38 o                         
   1   6   4        125.38        132.98         0.94 o                         
   2   6   4         22.46         26.40         0.33 o                         
   3   6   4         39.42         42.82         0.46 o                         
   4   6   4        277.57        321.30         2.27 o                         
   5   6   4        412.81        406.37         4.05 o                         
   6   6   4        287.97        287.61         2.11 o                         
   7   6   4         37.42         34.78         0.67 o                         
   8   6   4         10.77         11.84         0.64 o                         
   9   6   4         90.05         89.92         1.54 o                         
  10   6   4         88.60         89.05         1.89 o                         
 -12   7   4         16.09         14.59         1.47 o                         
 -11   7   4         68.67         65.54         1.77 o                         
 -10   7   4         36.45         38.86         1.15 o                         
  -9   7   4         91.62         97.64         0.95 o                         
  -8   7   4         59.31         63.02         0.71 o                         
  -7   7   4         15.73         16.71         0.34 o                         
  -6   7   4         29.19         26.96         0.37 o                         
  -5   7   4         97.02         95.51         0.65 o                         
  -4   7   4        691.74        687.90         3.40 o                         
  -3   7   4         82.90         82.48         0.55 o                         
  -2   7   4        967.06        937.69         5.31 o                         
  -1   7   4       1039.18        974.36         5.51 o                         
   0   7   4        604.90        614.40         3.65 o                         
   1   7   4        690.97        673.69         4.33 o                         
   2   7   4        277.19        277.91         1.99 o                         
   3   7   4        491.20        479.66         4.68 o                         
   4   7   4        298.30        275.98         3.54 o                         
   5   7   4         56.14         49.58         0.69 o                         
   6   7   4         52.80         49.13         0.65 o                         
   7   7   4         85.61         85.12         1.35 o                         
   8   7   4         99.85         98.70         2.11 o                         
   9   7   4         40.39         42.04         1.18 o                         
  10   7   4         28.92         30.64         1.23 o                         
 -11   8   4         84.98         90.41         2.08 o                         
 -10   8   4          4.63          2.89         0.43 o                         
  -9   8   4         15.63         17.40         0.45 o                         
  -8   8   4          2.53          3.54         0.28 o                         
  -7   8   4        249.06        245.56         1.78 o                         
  -6   8   4          2.67          4.41         0.18 o                         
  -5   8   4        322.96        301.23         1.70 o                         
  -4   8   4        863.66        838.41         4.35 o                         
  -3   8   4       1175.93       1106.33         5.87 o                         
  -2   8   4       1071.53       1062.72         6.22 o                         
  -1   8   4         68.23         64.88         0.59 o                         
   0   8   4        345.57        329.49         2.10 o                         
   1   8   4       1130.15       1075.37         6.82 o                         
   2   8   4        743.24        741.17         4.99 o                         
   3   8   4         31.09         27.26         0.45 o                         
   4   8   4          1.04          2.65         0.22 o                         
   5   8   4        101.76         95.04         0.99 o                         
   6   8   4         17.57         16.52         0.60 o                         
   7   8   4         32.13         31.09         0.87 o                         
   8   8   4        112.06        116.56         2.71 o                         
   9   8   4         15.94         15.94         1.51 o                         
 -11   9   4         49.33         44.82         1.62 o                         
 -10   9   4          4.19          2.27         0.49 o                         
  -9   9   4        152.08        163.37         1.86 o                         
  -8   9   4         46.11         48.13         0.58 o                         
  -7   9   4         36.58         35.89         0.40 o                         
  -6   9   4         82.28         83.75         0.69 o                         
  -5   9   4        247.23        237.35         1.37 o                         
  -4   9   4          7.88          7.24         0.19 o                         
  -3   9   4        244.59        224.91         1.35 o                         
  -2   9   4       1330.05       1244.35         7.99 o                         
  -1   9   4        777.09        759.12         4.99 o                         
   0   9   4        662.07        665.12         4.12 o                         
   1   9   4        507.36        506.83         3.33 o                         
   2   9   4         26.57         29.28         0.44 o                         
   3   9   4        581.96        584.83         4.44 o                         
   4   9   4        253.96        258.10         2.27 o                         
   5   9   4         32.52         31.18         0.54 o                         
   6   9   4         21.09         23.10         0.74 o                         
   7   9   4         19.20         18.77         0.80 o                         
   8   9   4         32.35         31.34         1.08 o                         
   9   9   4          2.79          3.27         0.61 o                         
 -11  10   4         10.58         11.97         0.99 o                         
 -10  10   4         51.68         52.76         1.38 o                         
  -9  10   4         59.47         62.26         1.03 o                         
  -8  10   4        146.01        151.83         1.35 o                         
  -7  10   4        256.23        275.47         1.99 o                         
  -6  10   4        361.58        367.12         2.48 o                         
  -5  10   4        213.59        214.39         1.27 o                         
  -4  10   4        275.66        275.07         1.63 o                         
  -3  10   4        174.98        174.53         1.17 o                         
  -2  10   4         98.49        109.79         1.01 o                         
  -1  10   4        135.46        127.42         1.09 o                         
   0  10   4        610.55        582.99         3.80 o                         
   1  10   4        296.89        298.83         2.26 o                         
   2  10   4         28.96         27.94         0.44 o                         
   3  10   4        182.15        192.16         1.78 o                         
   4  10   4        273.34        269.23         2.25 o                         
   5  10   4        350.65        349.64         3.24 o                         
   6  10   4         62.25         63.07         1.08 o                         
   7  10   4         10.66          8.91         0.48 o                         
   8  10   4         44.98         46.65         1.66 o                         
   9  10   4         63.16         65.55         1.47 o                         
 -10  11   4        191.16        187.24         4.71 o                         
  -9  11   4         16.67         20.06         0.88 o                         
  -8  11   4        204.66        211.72         1.98 o                         
  -7  11   4         32.51         31.99         0.48 o                         
  -6  11   4        116.93        126.11         0.97 o                         
  -5  11   4         71.91         72.13         0.64 o                         
  -4  11   4        207.64        205.11         1.32 o                         
  -3  11   4        101.92        117.14         0.85 o                         
  -2  11   4         10.37          9.44         0.29 o                         
  -1  11   4         66.61         69.47         0.67 o                         
   0  11   4        414.91        414.66         2.90 o                         
   1  11   4         68.84         64.05         0.70 o                         
   2  11   4        359.64        360.02         2.72 o                         
   3  11   4        270.61        264.99         2.36 o                         
   4  11   4         55.04         52.21         0.84 o                         
   5  11   4         22.45         20.88         0.66 o                         
   6  11   4         93.92         94.13         1.26 o                         
   7  11   4        188.91        187.98         2.27 o                         
   8  11   4         44.67         43.74         1.90 o                         
 -10  12   4          7.52          5.75         1.08 o                         
  -9  12   4         45.96         47.18         1.27 o                         
  -8  12   4        146.14        148.96         2.03 o                         
  -7  12   4          0.86          1.68         0.26 o                         
  -6  12   4         43.33         45.86         0.52 o                         
  -5  12   4        126.48        125.24         1.07 o                         
  -4  12   4        254.95        272.51         1.72 o                         
  -3  12   4        314.99        306.31         1.96 o                         
  -2  12   4         47.21         48.34         0.53 o                         
  -1  12   4         67.26         77.72         0.78 o                         
   0  12   4         83.21         81.50         0.82 o                         
   1  12   4         20.28         22.29         0.46 o                         
   2  12   4        235.19        230.68         1.98 o                         
   3  12   4         84.97         86.68         1.11 o                         
   4  12   4        108.53        107.06         1.24 o                         
   5  12   4         31.94         30.05         0.94 o                         
   6  12   4        113.49        108.77         1.52 o                         
   7  12   4         10.71          9.41         0.71 o                         
   8  12   4         19.51         16.18         1.07 o                         
  -9  13   4          0.81          0.63         0.71 o                         
  -8  13   4         37.55         36.43         1.22 o                         
  -7  13   4         17.10         17.27         0.76 o                         
  -6  13   4         75.05         75.98         0.89 o                         
  -5  13   4         76.98         77.27         0.78 o                         
  -4  13   4         56.47         57.92         0.64 o                         
  -3  13   4         75.09         70.64         0.69 o                         
  -2  13   4        210.89        211.82         1.56 o                         
  -1  13   4        197.48        198.93         1.49 o                         
   0  13   4        114.36        115.55         0.98 o                         
   1  13   4         96.14         98.82         1.05 o                         
   2  13   4         43.12         44.06         0.73 o                         
   3  13   4         54.31         54.39         0.80 o                         
   4  13   4        130.51        133.10         2.00 o                         
   5  13   4        232.71        239.64         2.64 o                         
   6  13   4         11.43         12.99         0.73 o                         
   7  13   4          2.32          1.94         0.71 o                         
  -9  14   4         52.56         50.47         1.42 o                         
  -8  14   4         12.85         13.18         1.60 o                         
  -7  14   4        224.66        228.39         4.81 o                         
  -6  14   4         15.26         16.61         0.68 o                         
  -5  14   4         61.05         61.42         0.82 o                         
  -4  14   4         25.43         24.95         0.54 o                         
  -3  14   4        199.82        196.34         1.54 o                         
  -2  14   4         30.57         33.61         0.55 o                         
  -1  14   4          0.60          0.18         0.22 o                         
   0  14   4         72.63         72.88         0.94 o                         
   1  14   4        161.58        170.29         1.60 o                         
   2  14   4         51.82         50.05         0.78 o                         
   3  14   4        110.17        111.95         1.35 o                         
   4  14   4        116.28        109.56         1.55 o                         
   5  14   4         28.69         27.23         0.99 o                         
   6  14   4         19.58         20.87         1.00 o                         
   7  14   4         11.09         11.08         0.90 o                         
  -8  15   4         11.79         11.58         0.78 o                         
  -7  15   4          4.63          4.61         0.67 o                         
  -6  15   4         14.29         16.66         0.84 o                         
  -5  15   4         86.74         88.78         1.33 o                         
  -4  15   4         34.14         37.74         0.73 o                         
  -3  15   4         48.30         46.92         0.68 o                         
  -2  15   4         97.10         93.72         1.53 o                         
  -1  15   4         80.86         81.22         0.99 o                         
   0  15   4          6.79          6.69         0.42 o                         
   1  15   4         45.92         42.48         0.83 o                         
   2  15   4         99.40         94.05         1.37 o                         
   3  15   4         59.42         58.26         1.27 o                         
   4  15   4         54.86         55.43         1.53 o                         
   5  15   4         19.11         18.92         0.92 o                         
   6  15   4         34.44         35.17         1.30 o                         
  -7  16   4         82.40         80.03         1.85 o                         
  -6  16   4         19.80         20.33         1.93 o                         
  -5  16   4         17.54         17.48         1.05 o                         
  -4  16   4         26.34         24.92         0.81 o                         
  -3  16   4         11.63         12.66         0.52 o                         
  -2  16   4         23.58         23.42         0.84 o                         
  -1  16   4          4.18          2.64         0.34 o                         
   0  16   4         26.89         26.80         0.85 o                         
   1  16   4         38.02         40.06         1.05 o                         
   2  16   4          2.85          2.81         0.57 o                         
   3  16   4          4.01          3.02         0.52 o                         
   4  16   4         24.45         23.46         1.03 o                         
   5  16   4         13.39         13.34         0.88 o                         
  -6  17   4         84.31         82.10         1.85 o                         
  -5  17   4         66.57         67.91         1.40 o                         
  -4  17   4         75.63         79.45         2.83 o                         
  -3  17   4         57.65         55.65         2.90 o                         
  -2  17   4         41.65         39.74         0.94 o                         
  -1  17   4         24.38         20.97         0.88 o                         
   0  17   4         12.60         12.59         0.72 o                         
   1  17   4         28.04         26.68         0.98 o                         
   2  17   4          2.80          1.93         0.53 o                         
   3  17   4         35.09         33.52         1.10 o                         
   4  17   4         24.97         26.27         1.91 o                         
  -4  18   4          5.45          5.85         0.72 o                         
  -3  18   4         99.86         98.96         2.43 o                         
  -2  18   4         26.80         25.54         1.07 o                         
  -1  18   4         14.77         17.15         0.97 o                         
   0  18   4          2.32          1.19         0.54 o                         
   1  18   4         36.73         33.20         1.45 o                         
   2  18   4         20.50         19.76         1.06 o                         
  -1  19   4         74.06         72.67         1.93 o                         
  -4 -18   5         76.34         78.50         1.94 o                         
  -3 -18   5         27.34         25.64         1.05 o                         
  -2 -18   5         43.97         43.99         1.34 o                         
  -1 -18   5         13.69         12.74         0.80 o                         
   0 -18   5         21.46         24.36         1.61 o                         
   1 -18   5          0.52         -0.23         0.59 o                         
  -6 -17   5         96.92        101.18         1.79 o                         
  -5 -17   5         32.75         33.53         1.44 o                         
  -4 -17   5         30.36         28.99         0.89 o                         
  -3 -17   5         36.07         38.02         1.02 o                         
  -2 -17   5        148.04        146.06         1.85 o                         
  -1 -17   5         24.91         22.48         1.03 o                         
   0 -17   5          6.79          7.07         0.70 o                         
   1 -17   5         72.48         72.04         1.77 o                         
   2 -17   5         50.01         49.52         1.26 o                         
   3 -17   5         22.23         22.91         1.11 o                         
  -7 -16   5         24.81         25.27         1.09 o                         
  -6 -16   5         26.18         24.23         1.01 o                         
  -5 -16   5          0.65          0.67         0.42 o                         
  -4 -16   5        107.28        107.32         1.40 o                         
  -3 -16   5         31.03         30.44         0.95 o                         
  -2 -16   5         57.24         57.48         1.06 o                         
  -1 -16   5        108.46        110.49         1.58 o                         
   0 -16   5        208.95        211.60         2.36 o                         
   1 -16   5        111.40        105.77         2.62 o                         
   2 -16   5        138.42        139.83         1.99 o                         
   3 -16   5         12.75         12.12         0.86 o                         
   4 -16   5         66.29         64.89         1.57 o                         
  -8 -15   5          1.41          0.29         0.56 o                         
  -7 -15   5          9.42          7.12         0.63 o                         
  -6 -15   5          8.61          7.80         0.68 o                         
  -5 -15   5          0.59          0.24         0.36 o                         
  -4 -15   5        206.67        208.85         2.16 o                         
  -3 -15   5        284.94        284.67         2.41 o                         
  -2 -15   5        162.35        165.41         1.56 o                         
  -1 -15   5        152.87        157.86         1.71 o                         
   0 -15   5        103.72        106.57         1.23 o                         
   1 -15   5         58.62         59.43         0.95 o                         
   2 -15   5        224.88        226.33         2.49 o                         
   3 -15   5        106.85        100.94         1.48 o                         
   4 -15   5         57.37         56.41         1.14 o                         
   5 -15   5          1.99          2.01         0.52 o                         
  -8 -14   5         66.40         67.95         1.90 o                         
  -7 -14   5         35.45         37.29         1.16 o                         
  -6 -14   5         28.24         28.62         0.87 o                         
  -5 -14   5         32.87         35.50         0.70 o                         
  -4 -14   5         64.38         59.70         0.81 o                         
  -3 -14   5         77.36         80.94         0.87 o                         
  -2 -14   5         65.61         65.35         0.76 o                         
  -1 -14   5         76.32         78.50         0.86 o                         
   0 -14   5         59.66         61.49         0.83 o                         
   1 -14   5         72.72         73.78         0.85 o                         
   2 -14   5         15.61         16.06         0.52 o                         
   3 -14   5         32.73         29.99         0.76 o                         
   4 -14   5         28.60         25.60         0.86 o                         
   5 -14   5         15.66         15.43         0.74 o                         
   6 -14   5         15.34         14.82         0.77 o                         
  -9 -13   5          7.72          7.78         0.64 o                         
  -8 -13   5         68.65         64.56         1.32 o                         
  -7 -13   5         70.14         67.83         1.35 o                         
  -6 -13   5         45.75         44.21         0.84 o                         
  -5 -13   5        228.52        234.88         2.03 o                         
  -4 -13   5         54.30         54.54         0.67 o                         
  -3 -13   5         30.55         30.18         0.50 o                         
  -2 -13   5         88.02         87.09         0.82 o                         
  -1 -13   5         61.05         63.55         0.64 o                         
   0 -13   5         32.09         38.51         0.53 o                         
   1 -13   5          2.30          1.53         0.23 o                         
   2 -13   5         10.01          9.20         0.33 o                         
   3 -13   5         11.98         10.66         0.40 o                         
   4 -13   5         62.55         64.81         0.92 o                         
   5 -13   5         52.91         49.53         0.98 o                         
   6 -13   5         82.10         78.20         1.27 o                         
   7 -13   5         36.46         35.35         1.03 o                         
 -10 -12   5         84.31         89.16         1.63 o                         
  -9 -12   5         20.62         22.96         0.96 o                         
  -8 -12   5        185.98        193.86         2.50 o                         
  -7 -12   5         57.47         55.69         0.94 o                         
  -6 -12   5         53.05         52.85         0.81 o                         
  -5 -12   5          2.20          2.34         0.26 o                         
  -4 -12   5        155.07        152.95         1.31 o                         
  -3 -12   5         87.40         91.56         0.76 o                         
  -2 -12   5         20.62         19.47         0.36 o                         
  -1 -12   5         24.68         24.33         0.39 o                         
   0 -12   5         22.20         23.97         0.37 o                         
   1 -12   5         99.70         99.50         0.86 o                         
   2 -12   5        113.00        117.27         0.99 o                         
   3 -12   5        139.18        142.19         1.18 o                         
   4 -12   5        109.48        102.77         1.07 o                         
   5 -12   5         93.29         93.18         1.42 o                         
   6 -12   5        111.44        117.32         1.85 o                         
   7 -12   5         13.33         11.09         0.68 o                         
 -10 -11   5         41.19         42.71         1.38 o                         
  -9 -11   5         32.22         29.85         0.96 o                         
  -8 -11   5        123.17        123.96         1.52 o                         
  -7 -11   5         25.00         27.11         0.65 o                         
  -6 -11   5        159.57        161.37         1.48 o                         
  -5 -11   5         20.40         22.51         0.44 o                         
  -4 -11   5        149.93        142.11         1.09 o                         
  -3 -11   5        109.39        109.95         0.89 o                         
  -2 -11   5        116.12        115.50         0.91 o                         
  -1 -11   5        349.88        366.56         2.40 o                         
   0 -11   5         98.26         89.40         0.77 o                         
   1 -11   5          4.22          3.09         0.17 o                         
   2 -11   5        203.39        198.56         1.36 o                         
   3 -11   5        212.01        209.20         1.52 o                         
   4 -11   5         97.60        101.68         0.94 o                         
   5 -11   5         22.64         20.49         0.53 o                         
   6 -11   5         58.72         56.06         0.94 o                         
   7 -11   5         46.10         47.61         1.26 o                         
   8 -11   5         17.95         18.10         0.85 o                         
 -11 -10   5          7.23          7.90         0.66 o                         
 -10 -10   5          2.96          2.81         0.48 o                         
  -9 -10   5          1.98          3.03         0.61 o                         
  -8 -10   5         21.84         22.57         0.88 o                         
  -7 -10   5         35.16         35.24         0.66 o                         
  -6 -10   5         22.91         24.71         0.59 o                         
  -5 -10   5         77.30         79.58         0.74 o                         
  -4 -10   5        182.62        185.10         1.36 o                         
  -3 -10   5        180.15        174.09         1.22 o                         
  -2 -10   5        259.71        247.01         1.89 o                         
  -1 -10   5        249.59        233.15         1.58 o                         
   0 -10   5        276.27        270.47         1.67 o                         
   1 -10   5        476.91        492.22         2.91 o                         
   2 -10   5         15.14         20.91         0.31 o                         
   3 -10   5          8.82          8.02         0.25 o                         
   4 -10   5         45.28         40.09         0.54 o                         
   5 -10   5        131.39        135.49         1.22 o                         
   6 -10   5         18.98         18.50         0.70 o                         
   7 -10   5         40.62         38.97         1.05 o                         
   8 -10   5         72.47         70.53         1.53 o                         
 -11  -9   5         26.96         29.56         1.00 o                         
 -10  -9   5         80.96         83.66         1.39 o                         
  -9  -9   5          5.16          4.82         0.44 o                         
  -8  -9   5         99.58         95.35         1.22 o                         
  -7  -9   5         60.05         63.56         0.92 o                         
  -6  -9   5         86.95         88.62         0.95 o                         
  -5  -9   5        313.78        309.20         2.14 o                         
  -4  -9   5         56.66         52.73         0.53 o                         
  -3  -9   5       1083.97       1044.26         5.93 o                         
  -2  -9   5        719.42        719.32         4.62 o                         
  -1  -9   5        171.43        171.29         1.27 o                         
   0  -9   5        150.50        155.18         1.02 o                         
   1  -9   5        282.94        280.36         1.73 o                         
   2  -9   5        108.87        103.21         0.71 o                         
   3  -9   5        120.78        120.83         0.92 o                         
   4  -9   5        155.22        154.30         1.17 o                         
   5  -9   5         16.12         17.92         0.46 o                         
   6  -9   5         14.53         12.21         0.49 o                         
   7  -9   5         31.40         33.50         0.96 o                         
   8  -9   5         31.55         33.52         1.49 o                         
   9  -9   5         17.78         19.14         1.22 o                         
 -11  -8   5          0.97          0.95         0.44 o                         
 -10  -8   5         98.01        103.27         2.02 o                         
  -9  -8   5        353.92        372.09         5.92 o                         
  -8  -8   5        656.89        667.69         5.80 o                         
  -7  -8   5        113.30        108.85         1.18 o                         
  -6  -8   5         55.43         55.18         0.70 o                         
  -5  -8   5        326.85        330.94         2.17 o                         
  -4  -8   5        181.46        182.41         1.22 o                         
  -3  -8   5         20.99         25.03         0.28 o                         
  -2  -8   5        284.04        293.47         1.72 o                         
  -1  -8   5        157.12        153.96         1.03 o                         
   0  -8   5         89.95         85.59         0.62 o                         
   1  -8   5        332.03        317.91         1.92 o                         
   2  -8   5         36.28         36.15         0.35 o                         
   3  -8   5        197.79        199.20         1.44 o                         
   4  -8   5        300.89        290.52         2.03 o                         
   5  -8   5          0.51          0.49         0.21 o                         
   6  -8   5         31.84         25.97         0.60 o                         
   7  -8   5        155.17        150.64         1.76 o                         
   8  -8   5         60.45         61.64         1.50 o                         
   9  -8   5         25.35         24.21         1.17 o                         
 -12  -7   5         26.50         28.95         1.10 o                         
 -11  -7   5         87.96         92.97         1.36 o                         
 -10  -7   5        111.48        112.36         1.37 o                         
  -9  -7   5         39.24         38.49         0.66 o                         
  -8  -7   5         59.28         63.22         0.81 o                         
  -7  -7   5        230.59        229.79         1.95 o                         
  -6  -7   5        516.57        498.43         3.64 o                         
  -5  -7   5        520.15        504.96         3.50 o                         
  -4  -7   5        192.44        191.27         1.25 o                         
  -3  -7   5        711.09        701.65         4.43 o                         
  -2  -7   5         74.57         73.03         0.50 o                         
  -1  -7   5         27.12         37.40         0.31 o                         
   0  -7   5         60.91         69.24         0.51 o                         
   1  -7   5        179.77        186.98         1.18 o                         
   2  -7   5        239.22        240.09         1.48 o                         
   3  -7   5         62.56         56.82         0.51 o                         
   4  -7   5         32.88         25.31         0.39 o                         
   5  -7   5         84.51         82.17         0.82 o                         
   6  -7   5        123.18        122.33         1.24 o                         
   7  -7   5         37.42         39.90         0.87 o                         
   8  -7   5         13.97         14.60         0.87 o                         
   9  -7   5         22.86         24.29         1.10 o                         
 -12  -6   5         26.92         28.81         0.97 o                         
 -11  -6   5         18.87         18.42         0.73 o                         
 -10  -6   5         20.59         17.26         0.61 o                         
  -9  -6   5         87.60         83.80         0.90 o                         
  -8  -6   5        376.59        350.68         2.55 o                         
  -7  -6   5         87.61         85.68         0.85 o                         
  -6  -6   5         46.40         41.91         0.73 o                         
  -5  -6   5        161.50        166.23         1.28 o                         
  -4  -6   5         93.77         91.03         0.73 o                         
  -3  -6   5        336.96        361.51         2.17 o                         
  -2  -6   5         70.59         65.88         0.48 o                         
  -1  -6   5        273.48        275.67         1.43 o                         
   0  -6   5        390.23        403.42         2.15 o                         
   1  -6   5        288.73        315.94         1.95 o                         
   2  -6   5        222.53        208.60         1.70 o                         
   3  -6   5         48.24         53.37         0.50 o                         
   4  -6   5        146.50        136.36         1.08 o                         
   5  -6   5        360.80        345.67         2.62 o                         
   6  -6   5         85.84         91.88         1.02 o                         
   7  -6   5         81.00         81.62         1.04 o                         
   8  -6   5         29.26         29.22         1.02 o                         
   9  -6   5        100.29        105.45         1.76 o                         
 -12  -5   5         20.69         22.14         0.86 o                         
 -11  -5   5         19.51         17.61         0.66 o                         
 -10  -5   5         33.13         37.28         0.67 o                         
  -9  -5   5         21.11         21.03         0.50 o                         
  -8  -5   5         34.95         40.72         0.52 o                         
  -7  -5   5         20.72         25.24         0.38 o                         
  -6  -5   5         15.40         12.88         0.33 o                         
  -5  -5   5         20.89         21.39         0.36 o                         
  -4  -5   5       1152.36       1071.65        10.27 o                         
  -3  -5   5       1514.74       1429.54         9.14 o                         
  -2  -5   5        827.68        801.61         4.58 o                         
  -1  -5   5        640.50        673.23         4.55 o                         
   0  -5   5        174.22        194.88         1.19 o                         
   1  -5   5         35.09         40.06         0.35 o                         
   2  -5   5        381.53        359.24         2.19 o                         
   3  -5   5        893.12        845.15         5.18 o                         
   4  -5   5        159.50        183.71         1.39 o                         
   5  -5   5        187.95        172.53         1.50 o                         
   6  -5   5          1.36          1.85         0.26 o                         
   7  -5   5         18.19         20.22         0.58 o                         
   8  -5   5         47.40         46.03         1.08 o                         
   9  -5   5          0.43          0.12         0.53 o                         
  10  -5   5          5.81          5.50         1.11 o                         
 -12  -4   5        127.60        129.87         1.70 o                         
 -11  -4   5         44.56         42.99         0.86 o                         
 -10  -4   5        118.30        120.75         1.40 o                         
  -9  -4   5        224.68        243.37         1.93 o                         
  -8  -4   5        156.38        156.28         1.31 o                         
  -7  -4   5        333.82        336.63         2.39 o                         
  -6  -4   5         20.94         23.04         0.35 o                         
  -5  -4   5         16.13         19.81         0.29 o                         
  -4  -4   5         46.39         41.82         0.45 o                         
  -3  -4   5        292.53        284.44         2.25 o                         
  -2  -4   5         20.45         26.72         0.22 o                         
  -1  -4   5        640.83        667.54         4.32 o                         
   0  -4   5        174.48        185.40         1.18 o                         
   1  -4   5        641.31        615.44         3.66 o                         
   2  -4   5         77.16         75.69         0.53 o                         
   3  -4   5        168.55        163.50         1.30 o                         
   4  -4   5        260.57        249.38         1.75 o                         
   5  -4   5         42.15         44.23         0.50 o                         
   6  -4   5        270.30        264.21         2.55 o                         
   7  -4   5        180.29        180.34         1.69 o                         
   8  -4   5         84.27         86.91         1.65 o                         
   9  -4   5        101.35         99.09         1.60 o                         
  10  -4   5         76.94         77.21         1.40 o                         
 -12  -3   5         79.61         76.81         1.24 o                         
 -11  -3   5         57.35         58.46         0.94 o                         
 -10  -3   5          3.63          3.99         0.33 o                         
  -9  -3   5         79.41         78.63         0.81 o                         
  -8  -3   5          0.91          1.34         0.23 o                         
  -7  -3   5         88.56         81.06         0.74 o                         
  -6  -3   5        342.46        326.42         2.17 o                         
  -5  -3   5        252.62        244.60         1.73 o                         
  -4  -3   5        525.92        535.12         4.23 o                         
  -3  -3   5        379.07        411.80         3.51 o                         
  -2  -3   5        128.06        140.72         0.81 o                         
  -1  -3   5        226.16        258.43         1.43 o                         
   0  -3   5        917.57        914.47         4.99 o                         
   1  -3   5        288.51        305.70         1.80 o                         
   2  -3   5         27.16         33.07         0.32 o                         
   3  -3   5        236.52        239.20         1.48 o                         
   4  -3   5        356.92        347.39         2.24 o                         
   5  -3   5         44.40         41.36         0.52 o                         
   6  -3   5        220.29        220.38         1.68 o                         
   7  -3   5         85.37         89.39         0.97 o                         
   8  -3   5         52.15         52.38         0.85 o                         
   9  -3   5          1.16          1.73         0.61 o                         
  10  -3   5         42.11         40.98         1.19 o                         
 -12  -2   5         59.79         53.91         1.38 o                         
 -11  -2   5        111.79        110.28         1.33 o                         
 -10  -2   5         22.60         20.40         0.66 o                         
  -9  -2   5        319.18        298.30         2.27 o                         
  -8  -2   5        250.79        241.58         1.94 o                         
  -7  -2   5        324.68        343.29         2.19 o                         
  -6  -2   5        215.90        232.07         1.51 o                         
  -5  -2   5        745.73        762.37         5.19 o                         
  -4  -2   5        141.88        129.32         0.85 o                         
  -3  -2   5        451.16        482.53         2.98 o                         
  -2  -2   5        611.45        596.35         3.17 o                         
  -1  -2   5        754.61        774.05         4.17 o                         
   0  -2   5        273.40        308.67         1.75 o                         
   1  -2   5         86.55         86.73         0.62 o                         
   2  -2   5         84.97         76.19         0.61 o                         
   3  -2   5        187.92        179.22         1.36 o                         
   4  -2   5        352.97        362.42         2.62 o                         
   5  -2   5        103.43        111.67         1.01 o                         
   6  -2   5         55.17         54.47         0.63 o                         
   7  -2   5          4.33          5.15         0.28 o                         
   8  -2   5        159.32        167.82         1.64 o                         
   9  -2   5        206.85        205.06         2.49 o                         
  10  -2   5         92.98         97.53         1.86 o                         
 -12  -1   5         41.29         41.67         1.00 o                         
 -11  -1   5          7.75          9.78         0.47 o                         
 -10  -1   5         13.55         11.20         0.38 o                         
  -9  -1   5         50.05         47.62         0.55 o                         
  -8  -1   5         94.23         96.81         0.82 o                         
  -7  -1   5         16.26         14.64         0.24 o                         
  -6  -1   5        378.45        373.70         2.25 o                         
  -5  -1   5         77.34         94.31         0.65 o                         
  -4  -1   5        447.42        448.53         2.81 o                         
  -3  -1   5       1896.90       1934.64        20.16 o                         
  -2  -1   5        672.60        650.31         4.89 o                         
  -1  -1   5         10.49         10.34         0.15 o                         
   0  -1   5        449.63        478.11         2.92 o                         
   1  -1   5        331.47        330.44         2.01 o                         
   2  -1   5        584.87        574.16         3.70 o                         
   3  -1   5       1111.59       1086.15         6.61 o                         
   4  -1   5         69.12         64.40         0.57 o                         
   5  -1   5        220.08        209.54         1.59 o                         
   6  -1   5         81.05         89.72         0.94 o                         
   7  -1   5        233.64        233.08         1.88 o                         
   8  -1   5          5.96          5.33         0.41 o                         
   9  -1   5         74.20         75.10         1.36 o                         
  10  -1   5         25.92         26.85         1.35 o                         
 -12   0   5         25.68         23.53         1.05 o                         
 -11   0   5        116.46        107.63         1.37 o                         
 -10   0   5         16.59         18.34         0.72 o                         
  -9   0   5         41.92         48.31         0.54 o                         
  -8   0   5        505.76        483.22         3.29 o                         
  -7   0   5         17.17         14.00         0.26 o                         
  -6   0   5          0.09          0.30         0.09 o                         
  -5   0   5        273.23        363.09         2.04 o                         
  -4   0   5          6.72          9.35         0.14 o                         
  -3   0   5        221.16        232.82         1.20 o                         
  -2   0   5         12.06         12.01         0.19 o                         
  -1   0   5          4.69          7.64         0.14 o                         
   0   0   5        814.67        777.36         4.72 o                         
   1   0   5        587.57        527.05         3.25 o                         
   2   0   5         28.78         36.02         0.35 o                         
   3   0   5         89.15         79.47         0.66 o                         
   4   0   5        520.22        534.42         4.24 o                         
   5   0   5        356.03        363.96         2.47 o                         
   6   0   5         18.08         18.31         0.45 o                         
   7   0   5          1.08          2.21         0.28 o                         
   8   0   5          0.50          0.53         0.37 o                         
   9   0   5        149.65        156.76         2.11 o                         
  10   0   5          2.93          3.82         0.64 o                         
 -12   1   5         40.82         40.59         1.15 o                         
 -11   1   5          9.05         10.18         0.52 o                         
 -10   1   5         13.51         11.74         0.38 o                         
  -9   1   5         51.52         49.40         0.65 o                         
  -8   1   5         95.80         98.90         0.91 o                         
  -7   1   5         17.39         15.05         0.24 o                         
  -6   1   5        383.70        378.17         2.49 o                         
  -5   1   5         81.82         99.72         0.70 o                         
  -4   1   5        445.29        447.65         2.48 o                         
  -3   1   5       1882.88       1939.59        20.93 o                         
  -2   1   5        672.56        660.61         3.85 o                         
  -1   1   5          8.99          8.11         0.17 o                         
   0   1   5        449.15        482.10         3.09 o                         
   1   1   5        337.40        338.76         2.05 o                         
   2   1   5        594.11        584.39         3.60 o                         
   3   1   5       1110.66       1072.99         6.52 o                         
   4   1   5         64.77         60.24         0.58 o                         
   5   1   5        216.36        206.62         1.56 o                         
   6   1   5         84.81         93.89         0.92 o                         
   7   1   5        226.69        228.24         2.76 o                         
   8   1   5          6.62          6.52         0.41 o                         
   9   1   5         73.81         73.20         1.36 o                         
  10   1   5         24.54         24.14         1.16 o                         
 -12   2   5         57.72         52.57         1.45 o                         
 -11   2   5        112.54        109.94         1.33 o                         
 -10   2   5         20.93         19.45         0.44 o                         
  -9   2   5        314.14        295.09         2.21 o                         
  -8   2   5        251.57        247.34         1.85 o                         
  -7   2   5        329.43        345.64         2.49 o                         
  -6   2   5        217.45        234.40         1.74 o                         
  -5   2   5        748.11        766.49         4.93 o                         
  -4   2   5        141.50        129.20         0.69 o                         
  -3   2   5        465.69        493.90         2.37 o                         
  -2   2   5        612.61        598.08         3.28 o                         
  -1   2   5        754.23        766.64         4.97 o                         
   0   2   5        281.47        318.25         2.17 o                         
   1   2   5         90.88         93.11         0.71 o                         
   2   2   5         85.63         78.56         0.62 o                         
   3   2   5        186.57        178.52         1.17 o                         
   4   2   5        360.04        368.57         2.58 o                         
   5   2   5        102.57        109.68         1.03 o                         
   6   2   5         55.59         54.30         0.76 o                         
   7   2   5          4.85          6.26         0.36 o                         
   8   2   5        156.01        161.86         1.75 o                         
   9   2   5        205.86        208.70         3.54 o                         
  10   2   5         93.78         95.52         1.84 o                         
 -12   3   5         76.67         75.95         1.46 o                         
 -11   3   5         57.58         55.90         0.98 o                         
 -10   3   5          4.58          5.16         0.26 o                         
  -9   3   5         80.40         79.98         0.87 o                         
  -8   3   5          0.78          0.41         0.24 o                         
  -7   3   5         85.50         77.81         0.97 o                         
  -6   3   5        345.51        329.54         2.39 o                         
  -5   3   5        263.53        255.57         1.53 o                         
  -4   3   5        522.15        529.95         2.69 o                         
  -3   3   5        384.02        419.52         2.03 o                         
  -2   3   5        132.59        144.52         0.86 o                         
  -1   3   5        233.10        267.79         1.70 o                         
   0   3   5        916.80        911.15         5.53 o                         
   1   3   5        290.14        313.09         1.99 o                         
   2   3   5         29.11         35.74         0.39 o                         
   3   3   5        234.94        239.09         1.73 o                         
   4   3   5        358.13        350.48         2.36 o                         
   5   3   5         46.12         44.62         0.55 o                         
   6   3   5        218.08        220.85         2.09 o                         
   7   3   5         89.73         94.47         1.25 o                         
   8   3   5         52.73         53.95         0.93 o                         
   9   3   5          1.14         -0.73         0.81 o                         
  10   3   5         41.78         39.21         1.71 o                         
 -12   4   5        132.13        133.95         2.63 o                         
 -11   4   5         44.35         43.08         1.07 o                         
 -10   4   5        115.67        119.39         1.48 o                         
  -9   4   5        228.44        244.40         2.54 o                         
  -8   4   5        158.48        159.51         1.74 o                         
  -7   4   5        333.78        335.85         3.52 o                         
  -6   4   5         20.40         22.57         0.29 o                         
  -5   4   5         15.88         20.22         0.23 o                         
  -4   4   5         51.57         46.42         0.32 o                         
  -3   4   5        299.88        287.08         1.42 o                         
  -2   4   5         20.77         26.72         0.24 o                         
  -1   4   5        625.69        651.17         3.83 o                         
   0   4   5        185.88        198.12         1.36 o                         
   1   4   5        634.12        612.55         3.93 o                         
   2   4   5         78.32         77.22         0.62 o                         
   3   4   5        171.30        167.33         1.27 o                         
   4   4   5        259.17        248.46         1.99 o                         
   5   4   5         40.70         43.31         0.63 o                         
   6   4   5        266.33        264.06         2.33 o                         
   7   4   5        180.01        178.56         1.85 o                         
   8   4   5         82.97         83.38         1.58 o                         
   9   4   5        101.23        101.00         2.27 o                         
  10   4   5         74.92         76.20         1.61 o                         
 -12   5   5         20.49         20.22         1.37 o                         
 -11   5   5         19.35         15.53         0.79 o                         
 -10   5   5         35.19         39.17         0.83 o                         
  -9   5   5         21.85         21.76         0.58 o                         
  -8   5   5         34.92         41.41         0.73 o                         
  -7   5   5         22.08         26.92         0.35 o                         
  -6   5   5         14.13         12.03         0.25 o                         
  -5   5   5         21.20         21.87         0.27 o                         
  -4   5   5       1151.36       1062.08         5.18 o                         
  -3   5   5       1495.64       1393.86         7.43 o                         
  -2   5   5        842.33        803.09         4.92 o                         
  -1   5   5        636.41        661.84         3.90 o                         
   0   5   5        175.71        196.55         1.31 o                         
   1   5   5         37.64         42.77         0.41 o                         
   2   5   5        387.15        364.70         2.43 o                         
   3   5   5        892.85        850.47         5.68 o                         
   4   5   5        160.93        185.88         1.49 o                         
   5   5   5        188.17        170.56         1.57 o                         
   6   5   5          1.21          1.61         0.25 o                         
   7   5   5         19.49         20.26         0.71 o                         
   8   5   5         45.35         43.18         1.74 o                         
   9   5   5          0.44          1.22         0.71 o                         
  10   5   5          6.45          5.06         0.71 o                         
 -12   6   5         25.84         28.17         1.46 o                         
 -11   6   5         20.13         18.96         1.08 o                         
 -10   6   5         20.35         17.00         0.68 o                         
  -9   6   5         84.25         80.81         0.92 o                         
  -8   6   5        370.58        348.59         2.35 o                         
  -7   6   5         88.03         86.75         0.75 o                         
  -6   6   5         44.48         39.74         0.46 o                         
  -5   6   5        162.68        168.58         1.21 o                         
  -4   6   5         96.36         94.71         0.62 o                         
  -3   6   5        336.84        357.36         1.82 o                         
  -2   6   5         69.72         64.28         0.52 o                         
  -1   6   5        282.66        283.51         1.75 o                         
   0   6   5        404.43        411.37         2.75 o                         
   1   6   5        290.21        323.93         2.09 o                         
   2   6   5        229.85        216.02         1.59 o                         
   3   6   5         47.18         51.56         0.59 o                         
   4   6   5        148.26        137.44         1.23 o                         
   5   6   5        361.32        351.14         2.80 o                         
   6   6   5         88.49         94.51         1.08 o                         
   7   6   5         80.79         83.84         1.23 o                         
   8   6   5         28.06         28.87         1.09 o                         
   9   6   5        102.46        106.13         2.01 o                         
 -12   7   5         25.79         26.54         1.49 o                         
 -11   7   5         90.16         91.45         2.30 o                         
 -10   7   5        108.48        110.85         1.61 o                         
  -9   7   5         40.63         40.25         0.59 o                         
  -8   7   5         61.15         65.24         0.67 o                         
  -7   7   5        231.76        236.08         1.73 o                         
  -6   7   5        518.89        496.52         3.39 o                         
  -5   7   5        512.35        498.94         2.89 o                         
  -4   7   5        196.21        195.65         1.18 o                         
  -3   7   5        713.60        692.60         3.72 o                         
  -2   7   5         77.30         74.08         0.58 o                         
  -1   7   5         29.16         39.64         0.38 o                         
   0   7   5         60.96         69.29         0.57 o                         
   1   7   5        183.84        193.25         1.51 o                         
   2   7   5        238.73        240.44         1.76 o                         
   3   7   5         59.82         55.26         0.62 o                         
   4   7   5         34.57         27.17         0.49 o                         
   5   7   5         84.26         82.88         0.89 o                         
   6   7   5        125.49        123.42         1.47 o                         
   7   7   5         39.89         42.19         1.18 o                         
   8   7   5         13.11         13.33         1.62 o                         
   9   7   5         23.23         23.93         2.53 o                         
 -11   8   5          0.95          1.99         0.72 o                         
 -10   8   5         99.17        103.56         1.81 o                         
  -9   8   5        357.53        387.56         3.05 o                         
  -8   8   5        655.75        672.53         5.05 o                         
  -7   8   5        113.90        109.40         0.99 o                         
  -6   8   5         55.09         55.02         0.56 o                         
  -5   8   5        328.23        332.35         2.05 o                         
  -4   8   5        182.22        183.77         1.20 o                         
  -3   8   5         21.34         25.47         0.31 o                         
  -2   8   5        288.10        294.97         1.83 o                         
  -1   8   5        157.66        151.92         1.05 o                         
   0   8   5         89.24         84.77         0.73 o                         
   1   8   5        328.83        315.98         2.25 o                         
   2   8   5         35.92         36.08         0.51 o                         
   3   8   5        196.51        201.07         1.64 o                         
   4   8   5        303.86        295.78         2.56 o                         
   5   8   5          0.98          0.94         0.24 o                         
   6   8   5         31.13         26.05         0.80 o                         
   7   8   5        156.75        156.08         2.11 o                         
   8   8   5         59.46         56.61         1.78 o                         
   9   8   5         26.24         26.68         1.71 o                         
 -11   9   5         26.97         31.66         1.57 o                         
 -10   9   5         84.19         88.35         1.56 o                         
  -9   9   5          5.56          6.24         0.47 o                         
  -8   9   5        101.77         99.18         1.00 o                         
  -7   9   5         61.15         65.13         0.61 o                         
  -6   9   5         87.01         89.94         0.67 o                         
  -5   9   5        320.70        313.84         2.05 o                         
  -4   9   5         58.21         54.39         0.50 o                         
  -3   9   5       1083.54       1033.91         6.34 o                         
  -2   9   5        727.37        723.25         4.46 o                         
  -1   9   5        164.18        163.94         1.31 o                         
   0   9   5        151.76        157.19         1.16 o                         
   1   9   5        286.81        284.44         2.17 o                         
   2   9   5        110.25        104.61         0.98 o                         
   3   9   5        119.06        119.04         1.22 o                         
   4   9   5        153.45        154.67         1.53 o                         
   5   9   5         17.43         19.32         0.60 o                         
   6   9   5         15.18         12.58         0.92 o                         
   7   9   5         34.19         35.12         1.03 o                         
   8   9   5         32.53         32.33         1.45 o                         
   9   9   5         17.92         19.30         1.59 o                         
 -11  10   5          6.93          5.86         0.87 o                         
 -10  10   5          3.06          3.55         0.54 o                         
  -9  10   5          1.64          2.89         0.49 o                         
  -8  10   5         22.68         24.10         0.60 o                         
  -7  10   5         35.30         36.13         0.45 o                         
  -6  10   5         24.25         25.68         0.34 o                         
  -5  10   5         80.18         83.00         0.69 o                         
  -4  10   5        181.56        184.00         1.28 o                         
  -3  10   5        184.56        177.09         1.34 o                         
  -2  10   5        263.24        251.96         1.82 o                         
  -1  10   5        254.23        239.71         1.77 o                         
   0  10   5        290.80        287.26         1.98 o                         
   1  10   5        465.71        485.00         3.55 o                         
   2  10   5         15.55         21.07         0.47 o                         
   3  10   5          8.82          7.70         0.33 o                         
   4  10   5         42.69         38.21         0.73 o                         
   5  10   5        132.08        139.56         1.71 o                         
   6  10   5         17.35         17.53         0.78 o                         
   7  10   5         40.45         42.83         2.84 o                         
   8  10   5         70.30         68.85         1.79 o                         
 -10  11   5         42.88         43.19         1.43 o                         
  -9  11   5         33.03         32.96         1.17 o                         
  -8  11   5        124.29        127.43         1.70 o                         
  -7  11   5         25.49         27.91         0.47 o                         
  -6  11   5        156.87        158.07         1.25 o                         
  -5  11   5         19.75         22.02         0.36 o                         
  -4  11   5        151.16        143.09         1.07 o                         
  -3  11   5        109.44        110.50         0.90 o                         
  -2  11   5        118.19        117.12         0.97 o                         
  -1  11   5        349.58        361.00         2.68 o                         
   0  11   5         98.70         88.35         0.82 o                         
   1  11   5          5.05          4.31         0.24 o                         
   2  11   5        202.37        199.22         1.75 o                         
   3  11   5        207.18        207.94         2.26 o                         
   4  11   5         95.10         99.38         1.25 o                         
   5  11   5         23.56         22.54         0.81 o                         
   6  11   5         56.53         57.50         1.38 o                         
   7  11   5         48.30         52.03         1.43 o                         
   8  11   5         16.74         17.65         2.27 o                         
 -10  12   5         85.37         88.60         1.99 o                         
  -9  12   5         21.95         22.38         1.51 o                         
  -8  12   5        179.63        186.90         3.00 o                         
  -7  12   5         58.53         59.52         0.87 o                         
  -6  12   5         53.30         52.77         0.65 o                         
  -5  12   5          2.35          2.69         0.21 o                         
  -4  12   5        152.15        149.07         1.11 o                         
  -3  12   5         86.28         90.08         0.80 o                         
  -2  12   5         19.61         18.93         0.54 o                         
  -1  12   5         26.60         25.82         0.44 o                         
   0  12   5         23.98         25.41         0.45 o                         
   1  12   5        100.97        103.36         1.01 o                         
   2  12   5        114.39        118.20         1.36 o                         
   3  12   5        137.06        139.16         1.56 o                         
   4  12   5        110.20        104.69         1.53 o                         
   5  12   5         93.52         93.11         1.51 o                         
   6  12   5        110.46        120.88         1.86 o                         
   7  12   5         13.21         11.87         1.06 o                         
  -9  13   5          8.18          8.64         0.76 o                         
  -8  13   5         70.82         69.63         1.40 o                         
  -7  13   5         72.01         74.03         1.38 o                         
  -6  13   5         43.31         41.83         0.77 o                         
  -5  13   5        224.65        231.29         1.93 o                         
  -4  13   5         55.90         57.27         0.62 o                         
  -3  13   5         29.82         28.74         0.48 o                         
  -2  13   5         87.22         86.46         0.93 o                         
  -1  13   5         59.72         62.24         0.80 o                         
   0  13   5         31.42         36.22         0.71 o                         
   1  13   5          2.41          1.28         0.30 o                         
   2  13   5         10.79         10.72         0.48 o                         
   3  13   5         10.82          9.39         0.66 o                         
   4  13   5         62.03         64.81         1.29 o                         
   5  13   5         51.05         49.16         1.19 o                         
   6  13   5         84.40         85.28         1.59 o                         
   7  13   5         37.17         38.89         2.02 o                         
  -8  14   5         64.04         66.53         1.64 o                         
  -7  14   5         34.18         35.96         1.23 o                         
  -6  14   5         27.89         30.34         0.82 o                         
  -5  14   5         33.06         36.67         0.67 o                         
  -4  14   5         65.21         62.62         0.81 o                         
  -3  14   5         75.41         77.89         0.83 o                         
  -2  14   5         66.10         65.28         0.77 o                         
  -1  14   5         75.13         76.04         0.85 o                         
   0  14   5         56.70         58.13         0.86 o                         
   1  14   5         69.45         69.00         1.07 o                         
   2  14   5         15.99         16.58         0.68 o                         
   3  14   5         31.85         28.95         0.95 o                         
   4  14   5         28.26         26.39         1.11 o                         
   5  14   5         15.57         15.93         0.83 o                         
   6  14   5         16.17         14.72         0.85 o                         
  -8  15   5          1.41          2.04         0.68 o                         
  -7  15   5          9.79          8.42         0.74 o                         
  -6  15   5          7.53          8.09         0.70 o                         
  -5  15   5          0.78          1.81         0.48 o                         
  -4  15   5        205.96        208.53         1.93 o                         
  -3  15   5        279.03        277.42         2.65 o                         
  -2  15   5        159.16        165.35         1.86 o                         
  -1  15   5        151.16        156.05         1.59 o                         
   0  15   5        104.96        107.79         1.47 o                         
   1  15   5         57.21         59.06         1.20 o                         
   2  15   5        221.80        226.70         2.79 o                         
   3  15   5        106.31         99.92         1.65 o                         
   4  15   5         57.91         56.49         1.29 o                         
   5  15   5          2.10          0.27         0.75 o                         
  -7  16   5         24.60         24.66         1.59 o                         
  -6  16   5         26.93         26.69         1.20 o                         
  -5  16   5          0.42          0.98         0.47 o                         
  -4  16   5        105.32        106.50         1.41 o                         
  -3  16   5         30.15         30.51         0.75 o                         
  -2  16   5         57.18         58.84         0.94 o                         
  -1  16   5        108.75        113.10         1.89 o                         
   0  16   5        212.57        210.78         2.84 o                         
   1  16   5        111.43        107.61         1.69 o                         
   2  16   5        141.20        146.08         2.08 o                         
   3  16   5         12.16         11.92         0.72 o                         
   4  16   5         64.14         63.26         1.41 o                         
  -6  17   5         95.79        101.14         3.05 o                         
  -5  17   5         33.36         36.54         1.43 o                         
  -4  17   5         30.26         33.65         1.51 o                         
  -3  17   5         37.61         38.70         0.92 o                         
  -2  17   5        148.77        147.66         2.02 o                         
  -1  17   5         24.11         23.90         1.02 o                         
   0  17   5          6.95          6.92         0.58 o                         
   1  17   5         73.57         72.80         1.42 o                         
   2  17   5         52.15         54.63         1.29 o                         
   3  17   5         22.18         25.23         1.11 o                         
  -4  18   5         75.86         84.27         2.28 o                         
  -3  18   5         28.80         25.84         1.25 o                         
  -2  18   5         44.73         46.20         1.38 o                         
  -1  18   5         14.23         14.06         0.73 o                         
   0  18   5         22.66         24.63         1.04 o                         
   1  18   5          0.66          0.77         0.67 o                         
  -3 -18   6         12.23         11.48         0.77 o                         
  -2 -18   6         11.62         11.91         0.81 o                         
  -1 -18   6         50.33         48.91         2.68 o                         
   0 -18   6         23.56         21.31         1.36 o                         
  -5 -17   6          7.03          5.55         0.77 o                         
  -4 -17   6         24.86         22.83         0.93 o                         
  -3 -17   6         40.54         41.60         1.18 o                         
  -2 -17   6         68.25         71.84         1.60 o                         
  -1 -17   6          4.67          5.71         0.61 o                         
   0 -17   6          1.81          2.78         0.57 o                         
   1 -17   6         25.76         22.17         1.92 o                         
   2 -17   6          0.89         -0.75         0.64 o                         
  -6 -16   6          9.28         10.09         0.69 o                         
  -5 -16   6         23.98         25.95         1.02 o                         
  -4 -16   6        112.09        114.24         1.78 o                         
  -3 -16   6         40.19         43.91         0.95 o                         
  -2 -16   6          6.55          6.37         0.53 o                         
  -1 -16   6         33.31         31.14         1.14 o                         
   0 -16   6         26.70         28.16         1.48 o                         
   1 -16   6          8.25          9.11         0.60 o                         
   2 -16   6         38.01         34.03         1.25 o                         
   3 -16   6         25.56         27.58         1.20 o                         
   4 -16   6         18.50         19.75         1.12 o                         
  -7 -15   6         85.81         85.04         1.56 o                         
  -6 -15   6         83.36         88.34         1.55 o                         
  -5 -15   6         38.70         36.62         1.39 o                         
  -4 -15   6         18.22         16.77         0.63 o                         
  -3 -15   6         96.57         93.86         1.14 o                         
  -2 -15   6         22.76         23.46         0.63 o                         
  -1 -15   6         26.80         25.61         0.69 o                         
   0 -15   6          3.12          3.70         0.43 o                         
   1 -15   6         27.62         26.48         0.90 o                         
   2 -15   6         18.67         20.66         1.50 o                         
   3 -15   6        106.41         99.84         1.92 o                         
   4 -15   6          0.57          0.60         0.52 o                         
   5 -15   6          9.58         10.22         0.72 o                         
  -8 -14   6          2.99          2.74         0.56 o                         
  -7 -14   6         11.83         10.28         0.91 o                         
  -6 -14   6          3.69          3.97         0.61 o                         
  -5 -14   6        112.81        108.13         1.52 o                         
  -4 -14   6         10.34          8.34         0.44 o                         
  -3 -14   6          7.97          7.36         0.33 o                         
  -2 -14   6         52.68         53.43         0.73 o                         
  -1 -14   6        103.37        105.35         1.03 o                         
   0 -14   6         19.54         18.06         0.54 o                         
   1 -14   6         84.51         82.17         1.11 o                         
   2 -14   6         37.63         34.92         0.85 o                         
   3 -14   6         24.05         24.49         0.72 o                         
   4 -14   6         62.46         58.59         1.50 o                         
   5 -14   6         34.67         36.89         1.13 o                         
  -9 -13   6          7.02          6.21         0.62 o                         
  -8 -13   6          4.81          5.19         0.59 o                         
  -7 -13   6         27.02         24.26         0.89 o                         
  -6 -13   6         31.11         32.35         1.51 o                         
  -5 -13   6         11.89         11.08         0.56 o                         
  -4 -13   6         44.05         40.91         0.58 o                         
  -3 -13   6         57.85         58.77         0.76 o                         
  -2 -13   6         70.45         73.53         0.77 o                         
  -1 -13   6         12.35         11.92         0.44 o                         
   0 -13   6         51.59         51.93         0.75 o                         
   1 -13   6        152.94        153.68         1.40 o                         
   2 -13   6        237.87        230.27         1.85 o                         
   3 -13   6        108.56        107.85         1.21 o                         
   4 -13   6         11.41         10.78         0.50 o                         
   5 -13   6          3.84          2.98         0.49 o                         
   6 -13   6         82.90         80.65         1.75 o                         
 -10 -12   6         19.97         20.71         0.98 o                         
  -9 -12   6         18.35         17.93         0.91 o                         
  -8 -12   6         36.45         40.73         1.63 o                         
  -7 -12   6         40.92         39.22         0.88 o                         
  -6 -12   6         29.94         32.44         0.77 o                         
  -5 -12   6        134.89        140.58         1.26 o                         
  -4 -12   6        100.57        100.15         0.95 o                         
  -3 -12   6        157.85        161.74         1.37 o                         
  -2 -12   6        167.29        162.43         1.26 o                         
  -1 -12   6         64.27         69.37         0.73 o                         
   0 -12   6         80.71         80.57         0.75 o                         
   1 -12   6          4.34          5.35         0.22 o                         
   2 -12   6         96.83        101.26         0.95 o                         
   3 -12   6         64.77         65.03         1.06 o                         
   4 -12   6         98.44         92.54         1.05 o                         
   5 -12   6         47.79         50.01         0.93 o                         
   6 -12   6         25.84         24.75         1.00 o                         
   7 -12   6         55.42         54.82         1.44 o                         
 -10 -11   6          7.11          9.00         0.76 o                         
  -9 -11   6         31.13         33.02         0.90 o                         
  -8 -11   6        289.29        307.65         3.20 o                         
  -7 -11   6        210.58        211.26         2.65 o                         
  -6 -11   6        136.66        137.77         1.33 o                         
  -5 -11   6         63.51         67.26         0.74 o                         
  -4 -11   6         80.72         83.61         0.76 o                         
  -3 -11   6        386.52        383.15         2.70 o                         
  -2 -11   6        133.77        143.94         1.13 o                         
  -1 -11   6         35.59         34.36         0.45 o                         
   0 -11   6        101.11        105.20         0.88 o                         
   1 -11   6         24.02         21.67         0.35 o                         
   2 -11   6         36.08         36.40         0.48 o                         
   3 -11   6         52.35         52.19         0.61 o                         
   4 -11   6          5.06          5.76         0.31 o                         
   5 -11   6         21.58         17.75         0.61 o                         
   6 -11   6          2.69          4.49         0.58 o                         
   7 -11   6         12.39         13.65         0.77 o                         
 -11 -10   6         72.40         77.51         1.51 o                         
 -10 -10   6         86.93         94.22         1.42 o                         
  -9 -10   6         85.65         85.16         1.30 o                         
  -8 -10   6        214.41        214.50         3.49 o                         
  -7 -10   6         10.30         12.40         0.51 o                         
  -6 -10   6         31.58         34.54         0.56 o                         
  -5 -10   6        518.39        523.93         3.66 o                         
  -4 -10   6        366.25        369.29         2.34 o                         
  -3 -10   6         55.53         60.89         0.58 o                         
  -2 -10   6        195.41        191.96         1.40 o                         
  -1 -10   6        352.11        356.44         2.42 o                         
   0 -10   6         44.23         48.28         0.49 o                         
   1 -10   6          8.82          9.41         0.26 o                         
   2 -10   6         33.24         29.81         0.37 o                         
   3 -10   6        132.03        133.47         1.12 o                         
   4 -10   6          1.72          2.18         0.25 o                         
   5 -10   6          5.91          7.54         0.41 o                         
   6 -10   6         24.65         18.52         0.71 o                         
   7 -10   6        124.00        121.56         2.30 o                         
   8 -10   6         32.18         32.09         1.29 o                         
 -11  -9   6         36.73         38.93         1.18 o                         
 -10  -9   6        124.17        120.48         1.77 o                         
  -9  -9   6        138.92        143.09         1.76 o                         
  -8  -9   6         60.51         59.27         0.94 o                         
  -7  -9   6         78.67         79.53         0.97 o                         
  -6  -9   6        119.51        115.01         1.08 o                         
  -5  -9   6          5.87          4.63         0.23 o                         
  -4  -9   6        265.36        268.07         1.88 o                         
  -3  -9   6        146.00        149.01         1.13 o                         
  -2  -9   6        362.59        370.32         2.39 o                         
  -1  -9   6         46.78         38.39         0.46 o                         
   0  -9   6        433.18        425.01         2.61 o                         
   1  -9   6        602.00        615.11         3.85 o                         
   2  -9   6        239.20        225.80         1.51 o                         
   3  -9   6         32.21         34.27         0.48 o                         
   4  -9   6         24.24         22.30         0.50 o                         
   5  -9   6         15.92         13.26         0.55 o                         
   6  -9   6         46.17         48.45         0.97 o                         
   7  -9   6         36.35         40.10         1.07 o                         
   8  -9   6          6.01          6.38         0.68 o                         
 -11  -8   6         17.44         14.05         0.69 o                         
 -10  -8   6          4.46          6.02         0.51 o                         
  -9  -8   6        130.94        132.64         1.68 o                         
  -8  -8   6        146.93        141.86         1.57 o                         
  -7  -8   6        104.73        104.48         1.09 o                         
  -6  -8   6         13.18         13.04         0.37 o                         
  -5  -8   6          6.44          6.39         0.27 o                         
  -4  -8   6         91.25         92.50         0.83 o                         
  -3  -8   6        362.11        336.23         2.74 o                         
  -2  -8   6        869.47        830.57         5.75 o                         
  -1  -8   6        360.17        368.59         2.21 o                         
   0  -8   6         63.34         63.58         0.61 o                         
   1  -8   6         41.74         42.33         0.38 o                         
   2  -8   6        283.22        290.12         2.00 o                         
   3  -8   6        246.93        228.80         1.64 o                         
   4  -8   6        300.88        299.95         2.12 o                         
   5  -8   6         39.08         39.20         0.69 o                         
   6  -8   6          0.17          0.28         0.34 o                         
   7  -8   6         31.42         31.90         0.92 o                         
   8  -8   6         17.63         19.95         1.16 o                         
 -12  -7   6         16.23         15.13         1.04 o                         
 -11  -7   6         74.09         72.34         1.33 o                         
 -10  -7   6         29.57         29.82         1.19 o                         
  -9  -7   6        302.12        298.95         4.37 o                         
  -8  -7   6         85.49         89.04         1.11 o                         
  -7  -7   6         88.90         89.06         0.92 o                         
  -6  -7   6        496.90        479.63         3.52 o                         
  -5  -7   6        151.52        159.15         1.28 o                         
  -4  -7   6        853.78        859.49         7.00 o                         
  -3  -7   6        655.88        630.95         3.71 o                         
  -2  -7   6        146.71        151.45         0.94 o                         
  -1  -7   6        100.42        111.09         0.80 o                         
   0  -7   6        319.99        312.11         2.31 o                         
   1  -7   6        223.98        208.44         1.41 o                         
   2  -7   6        213.37        219.91         1.51 o                         
   3  -7   6         98.21         93.56         0.84 o                         
   4  -7   6         63.24         60.11         0.65 o                         
   5  -7   6         32.24         28.31         0.64 o                         
   6  -7   6         14.43         15.25         0.65 o                         
   7  -7   6         54.83         56.10         1.05 o                         
   8  -7   6         47.65         44.70         1.23 o                         
   9  -7   6          1.07          3.19         0.66 o                         
 -12  -6   6         14.69         16.34         1.01 o                         
 -11  -6   6         76.16         80.74         1.22 o                         
 -10  -6   6         45.14         49.78         1.03 o                         
  -9  -6   6        133.98        134.12         1.69 o                         
  -8  -6   6         61.11         55.74         0.80 o                         
  -7  -6   6        213.66        223.07         1.79 o                         
  -6  -6   6         78.29         80.80         0.85 o                         
  -5  -6   6        313.55        308.94         2.21 o                         
  -4  -6   6        537.13        545.31         5.58 o                         
  -3  -6   6        313.50        323.58         1.75 o                         
  -2  -6   6        520.04        526.57         2.87 o                         
  -1  -6   6        116.22        124.52         0.81 o                         
   0  -6   6         22.17         24.99         0.28 o                         
   1  -6   6         14.23         15.65         0.25 o                         
   2  -6   6          4.69          3.93         0.22 o                         
   3  -6   6        409.67        395.74         3.06 o                         
   4  -6   6         54.57         53.82         0.61 o                         
   5  -6   6         13.07         13.42         0.42 o                         
   6  -6   6         25.19         21.50         0.68 o                         
   7  -6   6         75.61         72.59         1.35 o                         
   8  -6   6        117.76        120.16         1.86 o                         
   9  -6   6         73.13         71.09         1.53 o                         
 -12  -5   6         15.84         16.85         0.82 o                         
 -11  -5   6         16.74         14.98         0.65 o                         
 -10  -5   6        167.47        164.67         2.14 o                         
  -9  -5   6        195.06        201.16         1.87 o                         
  -8  -5   6        243.78        243.31         1.93 o                         
  -7  -5   6        224.23        231.57         1.92 o                         
  -6  -5   6        156.53        152.92         1.35 o                         
  -5  -5   6        411.54        419.67         3.05 o                         
  -4  -5   6        392.95        407.89         2.82 o                         
  -3  -5   6        462.05        440.98         2.54 o                         
  -2  -5   6        361.35        354.65         1.85 o                         
  -1  -5   6        291.60        297.01         1.72 o                         
   0  -5   6        146.05        168.07         1.07 o                         
   1  -5   6          7.13          7.43         0.22 o                         
   2  -5   6         27.41         20.84         0.31 o                         
   3  -5   6         66.04         54.77         0.59 o                         
   4  -5   6         12.30          9.49         0.31 o                         
   5  -5   6         87.32         81.70         0.84 o                         
   6  -5   6         41.87         42.30         0.76 o                         
   7  -5   6          3.85          4.80         0.46 o                         
   8  -5   6         13.70         17.11         0.91 o                         
   9  -5   6         50.36         50.78         1.33 o                         
 -12  -4   6         53.32         52.45         1.07 o                         
 -11  -4   6         29.28         28.13         0.76 o                         
 -10  -4   6         23.75         27.30         0.61 o                         
  -9  -4   6         31.79         32.84         0.53 o                         
  -8  -4   6         45.04         46.13         0.59 o                         
  -7  -4   6        277.70        264.49         2.03 o                         
  -6  -4   6        123.19        127.72         1.19 o                         
  -5  -4   6        480.15        497.56         3.39 o                         
  -4  -4   6        583.47        591.68         3.98 o                         
  -3  -4   6        133.20        126.62         0.76 o                         
  -2  -4   6        656.11        671.17         3.59 o                         
  -1  -4   6        178.82        195.36         1.16 o                         
   0  -4   6         83.48         99.64         0.71 o                         
   1  -4   6         57.18         59.80         0.59 o                         
   2  -4   6          8.47         12.74         0.39 o                         
   3  -4   6         80.50         82.84         0.71 o                         
   4  -4   6        612.42        601.32         4.10 o                         
   5  -4   6        187.90        186.52         1.39 o                         
   6  -4   6         44.53         44.14         0.65 o                         
   7  -4   6        242.75        245.51         3.18 o                         
   8  -4   6        161.29        155.31         2.50 o                         
   9  -4   6         61.52         61.03         1.33 o                         
 -12  -3   6          4.25          5.05         0.50 o                         
 -11  -3   6         93.56         94.03         1.21 o                         
 -10  -3   6         51.95         52.06         0.75 o                         
  -9  -3   6         40.63         39.06         0.52 o                         
  -8  -3   6         72.93         70.36         0.63 o                         
  -7  -3   6         31.81         35.05         0.45 o                         
  -6  -3   6         69.82         76.82         0.64 o                         
  -5  -3   6         84.68         91.45         0.71 o                         
  -4  -3   6        211.57        233.38         1.52 o                         
  -3  -3   6        188.80        186.18         1.10 o                         
  -2  -3   6        620.82        629.12         3.61 o                         
  -1  -3   6          5.86          4.96         0.19 o                         
   0  -3   6        678.10        680.43         3.65 o                         
   1  -3   6        456.06        460.88         2.79 o                         
   2  -3   6       1135.09       1094.63         7.58 o                         
   3  -3   6        524.52        523.37         3.58 o                         
   4  -3   6        256.61        258.89         1.83 o                         
   5  -3   6          8.35          8.73         0.31 o                         
   6  -3   6        209.55        217.07         1.87 o                         
   7  -3   6         53.60         56.29         0.83 o                         
   8  -3   6          8.12          9.13         0.63 o                         
   9  -3   6         39.32         40.25         1.36 o                         
 -12  -2   6         27.06         30.65         1.16 o                         
 -11  -2   6         61.93         57.64         0.86 o                         
 -10  -2   6          6.65          7.36         0.31 o                         
  -9  -2   6         58.01         56.82         0.62 o                         
  -8  -2   6         70.92         68.52         0.60 o                         
  -7  -2   6        151.73        163.93         1.18 o                         
  -6  -2   6         81.13         75.47         0.62 o                         
  -5  -2   6        176.59        165.46         1.07 o                         
  -4  -2   6        564.59        569.82         3.26 o                         
  -3  -2   6        338.66        350.46         2.03 o                         
  -2  -2   6        491.90        464.96         2.67 o                         
  -1  -2   6        322.81        320.94         1.82 o                         
   0  -2   6        312.50        303.01         1.68 o                         
   1  -2   6         30.16         32.16         0.32 o                         
   2  -2   6         11.62         11.53         0.25 o                         
   3  -2   6        844.68        825.44         5.53 o                         
   4  -2   6        404.11        419.34         3.08 o                         
   5  -2   6        668.26        661.00         4.74 o                         
   6  -2   6         11.35         10.10         0.44 o                         
   7  -2   6         14.09         14.02         0.48 o                         
   8  -2   6         71.04         73.74         1.35 o                         
   9  -2   6         71.86         75.89         1.56 o                         
 -12  -1   6         32.58         30.68         1.08 o                         
 -11  -1   6          1.87          1.36         0.35 o                         
 -10  -1   6         54.81         52.90         0.66 o                         
  -9  -1   6        268.48        265.35         2.02 o                         
  -8  -1   6        225.17        225.93         1.52 o                         
  -7  -1   6        493.44        505.29         3.18 o                         
  -6  -1   6        342.61        349.30         2.20 o                         
  -5  -1   6        105.45        112.88         0.74 o                         
  -4  -1   6        608.30        613.85         4.08 o                         
  -3  -1   6        636.12        577.06         3.18 o                         
  -2  -1   6        306.98        295.07         1.62 o                         
  -1  -1   6        596.73        613.34         4.46 o                         
   0  -1   6        200.07        195.74         1.13 o                         
   1  -1   6        838.73        807.68         4.76 o                         
   2  -1   6        375.26        382.08         2.54 o                         
   3  -1   6        784.38        814.53         5.72 o                         
   4  -1   6        149.77        149.45         1.20 o                         
   5  -1   6        124.71        124.87         1.08 o                         
   6  -1   6         38.47         38.53         0.70 o                         
   7  -1   6        179.15        178.28         1.55 o                         
   8  -1   6         34.55         36.47         0.98 o                         
   9  -1   6         25.14         25.63         1.08 o                         
  10  -1   6         15.57         13.46         1.28 o                         
 -12   0   6          5.35          6.23         0.59 o                         
 -11   0   6         63.70         58.93         1.08 o                         
 -10   0   6         77.25         77.21         0.86 o                         
  -9   0   6        119.86        121.98         1.13 o                         
  -8   0   6        219.94        213.76         1.43 o                         
  -7   0   6         33.31         33.79         0.33 o                         
  -6   0   6        810.86        755.58         4.80 o                         
  -5   0   6        379.42        363.93         2.19 o                         
  -4   0   6       1971.31       1937.37        12.63 o                         
  -3   0   6        254.79        247.91         1.26 o                         
  -2   0   6        149.02        138.08         0.78 o                         
  -1   0   6         83.50         94.01         0.61 o                         
   0   0   6        169.85        194.79         1.16 o                         
   1   0   6        126.21        137.86         0.93 o                         
   2   0   6        130.10        123.78         0.87 o                         
   3   0   6        178.34        177.28         1.30 o                         
   4   0   6        107.43        107.37         0.94 o                         
   5   0   6          1.34          1.34         0.22 o                         
   6   0   6         83.40         92.19         1.22 o                         
   7   0   6        150.43        158.24         1.59 o                         
   8   0   6        207.57        212.76         2.35 o                         
   9   0   6        109.76        109.85         1.74 o                         
  10   0   6          5.05          5.07         0.83 o                         
 -12   1   6         32.37         29.11         1.01 o                         
 -11   1   6          1.87          1.69         0.46 o                         
 -10   1   6         53.72         51.62         0.64 o                         
  -9   1   6        266.14        263.80         2.01 o                         
  -8   1   6        228.97        230.57         1.60 o                         
  -7   1   6        504.13        518.02         3.34 o                         
  -6   1   6        346.63        352.67         2.31 o                         
  -5   1   6        103.92        110.78         0.74 o                         
  -4   1   6        611.38        617.80         3.03 o                         
  -3   1   6        647.07        587.86         3.05 o                         
  -2   1   6        306.75        295.15         1.53 o                         
  -1   1   6        595.38        612.16         3.38 o                         
   0   1   6        198.98        197.42         1.25 o                         
   1   1   6        826.98        806.19         4.88 o                         
   2   1   6        369.93        375.38         2.40 o                         
   3   1   6        773.91        810.40         5.43 o                         
   4   1   6        151.83        150.00         1.31 o                         
   5   1   6        123.52        124.31         1.27 o                         
   6   1   6         41.45         41.16         0.66 o                         
   7   1   6        175.70        176.20         1.87 o                         
   8   1   6         33.57         35.77         1.06 o                         
   9   1   6         25.60         25.79         1.41 o                         
  10   1   6         15.16         13.06         0.99 o                         
 -12   2   6         26.22         30.32         1.33 o                         
 -11   2   6         60.64         57.07         1.09 o                         
 -10   2   6          7.23          7.70         0.32 o                         
  -9   2   6         61.25         60.69         0.63 o                         
  -8   2   6         69.53         66.97         0.64 o                         
  -7   2   6        151.74        160.27         1.60 o                         
  -6   2   6         83.93         79.04         0.64 o                         
  -5   2   6        183.26        174.71         1.12 o                         
  -4   2   6        573.17        570.59         2.75 o                         
  -3   2   6        342.41        355.26         1.83 o                         
  -2   2   6        490.47        465.56         2.51 o                         
  -1   2   6        334.96        337.09         1.91 o                         
   0   2   6        303.56        296.44         1.89 o                         
   1   2   6         28.39         30.49         0.33 o                         
   2   2   6         12.52         12.32         0.28 o                         
   3   2   6        844.79        827.07         5.09 o                         
   4   2   6        408.62        417.83         3.45 o                         
   5   2   6        658.60        651.48         5.07 o                         
   6   2   6         11.08          9.36         0.41 o                         
   7   2   6         14.62         14.48         0.59 o                         
   8   2   6         72.94         75.84         1.39 o                         
   9   2   6         70.96         71.23         2.32 o                         
 -12   3   6          5.00          6.30         0.84 o                         
 -11   3   6         95.55         96.45         1.73 o                         
 -10   3   6         50.38         50.30         0.83 o                         
  -9   3   6         40.82         40.45         0.79 o                         
  -8   3   6         71.43         68.73         0.98 o                         
  -7   3   6         30.34         34.25         0.67 o                         
  -6   3   6         68.25         75.88         0.87 o                         
  -5   3   6         85.83         92.54         0.58 o                         
  -4   3   6        209.90        228.90         1.18 o                         
  -3   3   6        191.50        188.88         1.05 o                         
  -2   3   6        612.21        618.60         3.62 o                         
  -1   3   6          6.17          5.62         0.18 o                         
   0   3   6        692.48        694.26         4.30 o                         
   1   3   6        470.15        488.38         3.18 o                         
   2   3   6       1136.78       1106.55         7.33 o                         
   3   3   6        518.99        522.00         3.62 o                         
   4   3   6        255.95        255.25         2.09 o                         
   5   3   6          8.51          9.34         0.43 o                         
   6   3   6        206.89        219.93         2.41 o                         
   7   3   6         52.87         56.68         1.04 o                         
   8   3   6          8.21          8.80         0.86 o                         
   9   3   6         39.08         39.99         1.55 o                         
 -12   4   6         55.59         50.25         1.93 o                         
 -11   4   6         29.97         28.55         1.09 o                         
 -10   4   6         25.10         27.84         0.85 o                         
  -9   4   6         32.99         34.50         0.75 o                         
  -8   4   6         43.70         42.92         0.86 o                         
  -7   4   6        275.36        260.90         2.38 o                         
  -6   4   6        127.33        133.07         1.02 o                         
  -5   4   6        472.43        484.94         2.80 o                         
  -4   4   6        570.51        574.61         2.85 o                         
  -3   4   6        133.45        124.64         0.73 o                         
  -2   4   6        665.22        676.89         3.62 o                         
  -1   4   6        187.77        204.51         1.29 o                         
   0   4   6         78.79         95.28         0.74 o                         
   1   4   6         55.72         60.19         0.53 o                         
   2   4   6          9.09         12.92         0.50 o                         
   3   4   6         81.62         84.90         1.22 o                         
   4   4   6        600.22        591.98         4.77 o                         
   5   4   6        192.07        193.80         2.96 o                         
   6   4   6         42.83         43.56         0.78 o                         
   7   4   6        239.80        250.82         2.69 o                         
   8   4   6        161.45        162.60         2.95 o                         
   9   4   6         58.76         60.40         3.06 o                         
 -12   5   6         16.60         18.69         1.23 o                         
 -11   5   6         15.69         12.98         0.76 o                         
 -10   5   6        167.81        163.36         1.89 o                         
  -9   5   6        196.70        202.15         2.01 o                         
  -8   5   6        240.18        237.87         2.26 o                         
  -7   5   6        223.16        231.02         1.66 o                         
  -6   5   6        147.43        144.45         1.09 o                         
  -5   5   6        414.80        416.50         2.43 o                         
  -4   5   6        397.99        411.02         2.25 o                         
  -3   5   6        453.49        424.13         2.25 o                         
  -2   5   6        361.32        349.04         2.06 o                         
  -1   5   6        288.29        296.86         1.77 o                         
   0   5   6        147.85        170.51         1.17 o                         
   1   5   6          6.54          6.54         0.21 o                         
   2   5   6         25.64         18.95         0.33 o                         
   3   5   6         67.66         56.60         0.70 o                         
   4   5   6         12.63          9.72         0.38 o                         
   5   5   6         86.49         82.45         0.92 o                         
   6   5   6         42.83         43.34         0.96 o                         
   7   5   6          4.58          5.75         0.52 o                         
   8   5   6         13.31         15.55         1.03 o                         
   9   5   6         49.77         48.29         1.75 o                         
 -12   6   6         15.00         14.50         1.04 o                         
 -11   6   6         76.40         81.09         1.77 o                         
 -10   6   6         45.94         50.07         1.08 o                         
  -9   6   6        127.75        130.74         1.66 o                         
  -8   6   6         62.00         57.31         0.61 o                         
  -7   6   6        215.50        223.85         1.63 o                         
  -6   6   6         76.42         79.44         0.70 o                         
  -5   6   6        304.36        296.80         1.77 o                         
  -4   6   6        540.50        543.62         2.93 o                         
  -3   6   6        311.47        314.22         2.01 o                         
  -2   6   6        517.12        511.37         3.19 o                         
  -1   6   6        120.87        131.05         0.96 o                         
   0   6   6         23.17         26.24         0.36 o                         
   1   6   6         14.28         15.37         0.31 o                         
   2   6   6          4.60          3.75         0.22 o                         
   3   6   6        409.49        398.97         3.29 o                         
   4   6   6         53.06         52.32         0.68 o                         
   5   6   6         12.59         12.92         0.42 o                         
   6   6   6         24.46         21.00         0.65 o                         
   7   6   6         75.40         74.28         1.64 o                         
   8   6   6        119.76        126.33         2.53 o                         
   9   6   6         73.30         76.91         2.03 o                         
 -12   7   6         14.73         14.66         1.06 o                         
 -11   7   6         72.57         70.26         2.04 o                         
 -10   7   6         29.36         27.95         0.93 o                         
  -9   7   6        302.15        307.96         3.03 o                         
  -8   7   6         86.31         89.35         0.86 o                         
  -7   7   6         85.07         86.14         0.74 o                         
  -6   7   6        497.76        479.33         3.28 o                         
  -5   7   6        153.58        161.52         1.03 o                         
  -4   7   6        844.79        837.75         4.47 o                         
  -3   7   6        658.21        626.27         4.03 o                         
  -2   7   6        141.79        146.67         1.12 o                         
  -1   7   6         98.25        108.38         0.84 o                         
   0   7   6        319.63        310.76         2.31 o                         
   1   7   6        218.49        205.15         1.71 o                         
   2   7   6        210.32        220.05         1.74 o                         
   3   7   6         93.90         92.75         0.96 o                         
   4   7   6         63.62         59.71         0.97 o                         
   5   7   6         31.95         27.48         0.58 o                         
   6   7   6         13.45         14.00         0.78 o                         
   7   7   6         53.51         55.47         1.60 o                         
   8   7   6         46.96         46.64         1.63 o                         
   9   7   6          0.92          2.48         1.30 o                         
 -11   8   6         17.59         13.90         0.97 o                         
 -10   8   6          4.94          7.68         0.66 o                         
  -9   8   6        130.32        130.61         1.42 o                         
  -8   8   6        148.95        145.16         1.30 o                         
  -7   8   6        103.61        104.95         0.92 o                         
  -6   8   6         13.63         13.55         0.29 o                         
  -5   8   6          5.81          5.92         0.22 o                         
  -4   8   6         92.71         95.86         0.74 o                         
  -3   8   6        361.14        339.19         2.27 o                         
  -2   8   6        862.79        817.53         5.45 o                         
  -1   8   6        367.77        371.88         2.60 o                         
   0   8   6         58.22         58.01         0.63 o                         
   1   8   6         43.04         42.99         0.55 o                         
   2   8   6        282.74        293.94         2.26 o                         
   3   8   6        242.89        227.01         1.93 o                         
   4   8   6        298.12        298.55         2.62 o                         
   5   8   6         39.55         39.64         0.82 o                         
   6   8   6          0.21         -0.02         0.44 o                         
   7   8   6         30.56         32.28         1.35 o                         
   8   8   6         19.23         21.42         1.25 o                         
 -11   9   6         36.68         36.80         1.54 o                         
 -10   9   6        124.41        119.10         2.31 o                         
  -9   9   6        139.27        145.66         1.68 o                         
  -8   9   6         57.07         56.49         0.72 o                         
  -7   9   6         77.77         79.02         0.78 o                         
  -6   9   6        119.34        114.58         0.84 o                         
  -5   9   6          5.82          4.34         0.18 o                         
  -4   9   6        269.33        273.05         1.79 o                         
  -3   9   6        144.41        148.42         1.11 o                         
  -2   9   6        360.05        366.98         2.70 o                         
  -1   9   6         45.51         37.14         0.51 o                         
   0   9   6        432.32        429.10         3.32 o                         
   1   9   6        603.05        621.17         4.47 o                         
   2   9   6        240.08        229.94         1.85 o                         
   3   9   6         31.95         34.01         0.57 o                         
   4   9   6         24.45         22.46         0.62 o                         
   5   9   6         17.31         14.15         0.60 o                         
   6   9   6         49.27         50.09         1.59 o                         
   7   9   6         37.58         41.04         1.37 o                         
   8   9   6          6.53          4.32         0.86 o                         
 -11  10   6         71.64         77.82         2.03 o                         
 -10  10   6         88.67         97.69         2.10 o                         
  -9  10   6         88.28         86.66         1.49 o                         
  -8  10   6        211.66        210.24         2.07 o                         
  -7  10   6         10.04         12.43         0.34 o                         
  -6  10   6         33.59         37.48         0.51 o                         
  -5  10   6        508.51        512.74         3.52 o                         
  -4  10   6        362.34        364.99         2.56 o                         
  -3  10   6         57.72         62.44         0.66 o                         
  -2  10   6        196.27        193.59         1.54 o                         
  -1  10   6        357.94        359.48         3.03 o                         
   0  10   6         42.82         47.09         0.63 o                         
   1  10   6          8.53          8.70         0.34 o                         
   2  10   6         33.37         29.47         0.56 o                         
   3  10   6        133.52        135.53         1.64 o                         
   4  10   6          1.40          1.53         0.34 o                         
   5  10   6          5.48          6.31         0.50 o                         
   6  10   6         25.28         21.29         1.07 o                         
   7  10   6        120.53        118.40         2.38 o                         
   8  10   6         32.85         33.55         1.64 o                         
 -10  11   6          7.11          6.09         0.99 o                         
  -9  11   6         31.26         32.55         1.05 o                         
  -8  11   6        287.84        310.82         4.44 o                         
  -7  11   6        215.56        222.41         1.97 o                         
  -6  11   6        137.61        139.36         1.13 o                         
  -5  11   6         64.93         70.28         1.01 o                         
  -4  11   6         81.18         82.91         0.75 o                         
  -3  11   6        386.45        381.86         2.58 o                         
  -2  11   6        129.70        139.08         1.14 o                         
  -1  11   6         37.28         36.00         0.57 o                         
   0  11   6         99.52        103.28         1.05 o                         
   1  11   6         24.33         22.42         0.51 o                         
   2  11   6         34.43         33.88         0.65 o                         
   3  11   6         51.55         51.40         1.02 o                         
   4  11   6          4.78          5.15         0.68 o                         
   5  11   6         21.84         18.18         1.12 o                         
   6  11   6          3.40          3.36         0.65 o                         
   7  11   6         11.43         11.46         0.95 o                         
 -10  12   6         19.25         18.51         1.42 o                         
  -9  12   6         19.92         20.74         2.03 o                         
  -8  12   6         38.29         39.39         1.30 o                         
  -7  12   6         41.24         39.66         0.97 o                         
  -6  12   6         30.24         33.37         0.56 o                         
  -5  12   6        137.46        142.70         1.22 o                         
  -4  12   6        104.21        104.02         0.98 o                         
  -3  12   6        157.10        161.29         1.31 o                         
  -2  12   6        163.76        157.80         1.28 o                         
  -1  12   6         67.02         71.28         0.73 o                         
   0  12   6         81.77         81.07         0.92 o                         
   1  12   6          4.84          5.99         0.34 o                         
   2  12   6         97.06        105.18         1.53 o                         
   3  12   6         62.81         62.89         1.43 o                         
   4  12   6        100.44         95.54         1.83 o                         
   5  12   6         47.36         49.15         1.35 o                         
   6  12   6         26.54         27.53         1.26 o                         
   7  12   6         55.17         55.39         1.58 o                         
  -9  13   6          6.76          3.58         0.93 o                         
  -8  13   6          4.96          4.16         0.55 o                         
  -7  13   6         25.86         22.97         0.90 o                         
  -6  13   6         31.39         31.94         0.77 o                         
  -5  13   6         11.97         10.66         0.40 o                         
  -4  13   6         42.59         40.10         0.56 o                         
  -3  13   6         58.50         59.42         0.93 o                         
  -2  13   6         69.15         71.56         0.85 o                         
  -1  13   6         12.51         11.63         0.42 o                         
   0  13   6         50.80         48.91         0.92 o                         
   1  13   6        151.67        153.84         1.81 o                         
   2  13   6        239.64        230.43         2.55 o                         
   3  13   6        107.78        109.37         1.68 o                         
   4  13   6         11.02         11.19         0.73 o                         
   5  13   6          3.87          3.85         0.69 o                         
   6  13   6         86.54         87.82         1.69 o                         
  -8  14   6          2.72          2.08         0.65 o                         
  -7  14   6         11.95         11.14         0.83 o                         
  -6  14   6          3.18          4.37         0.56 o                         
  -5  14   6        110.43        107.90         1.18 o                         
  -4  14   6          9.31          7.96         0.35 o                         
  -3  14   6          7.59          6.88         0.33 o                         
  -2  14   6         50.60         51.50         0.90 o                         
  -1  14   6        107.25        106.94         2.47 o                         
   0  14   6         20.13         19.26         0.92 o                         
   1  14   6         86.36         85.93         1.86 o                         
   2  14   6         38.82         34.30         1.02 o                         
   3  14   6         21.61         22.47         1.32 o                         
   4  14   6         63.05         61.71         1.53 o                         
   5  14   6         35.06         39.14         1.22 o                         
  -7  15   6         84.98         85.98         1.84 o                         
  -6  15   6         85.33         88.44         1.81 o                         
  -5  15   6         39.09         37.91         0.78 o                         
  -4  15   6         17.92         17.79         0.64 o                         
  -3  15   6         94.92         92.36         1.17 o                         
  -2  15   6         21.46         23.18         0.66 o                         
  -1  15   6         28.28         29.33         0.83 o                         
   0  15   6          2.85          3.34         0.54 o                         
   1  15   6         29.04         27.89         1.40 o                         
   2  15   6         18.74         19.72         0.94 o                         
   3  15   6        107.29        107.91         1.76 o                         
   4  15   6          0.46          0.58         0.91 o                         
   5  15   6         10.42         10.84         0.76 o                         
  -6  16   6          9.79          9.22         0.78 o                         
  -5  16   6         22.10         23.81         1.69 o                         
  -4  16   6        110.98        114.49         1.38 o                         
  -3  16   6         39.84         43.02         0.85 o                         
  -2  16   6          6.96          6.86         0.56 o                         
  -1  16   6         33.67         31.93         1.07 o                         
   0  16   6         26.61         26.66         0.97 o                         
   1  16   6          8.15          9.01         0.63 o                         
   2  16   6         38.00         37.66         1.14 o                         
   3  16   6         26.25         27.95         1.11 o                         
   4  16   6         17.75         17.24         1.23 o                         
  -5  17   6          7.28          5.71         1.16 o                         
  -4  17   6         24.55         22.17         1.04 o                         
  -3  17   6         38.93         38.85         1.07 o                         
  -2  17   6         67.50         72.32         1.36 o                         
  -1  17   6          4.40          4.98         0.58 o                         
   0  17   6          1.57          0.70         0.53 o                         
   1  17   6         27.73         23.76         1.05 o                         
   2  17   6          0.88          1.14         0.58 o                         
  -3  18   6         12.31         12.81         0.76 o                         
  -2  18   6         10.29         10.24         0.68 o                         
  -1  18   6         52.93         52.35         1.54 o                         
   0  18   6         24.28         22.11         1.75 o                         
  -4 -17   7         99.62         94.31         2.42 o                         
  -3 -17   7        193.56        192.53         2.79 o                         
  -2 -17   7          6.10          6.26         0.80 o                         
  -1 -17   7         36.74         33.04         1.13 o                         
   0 -17   7         41.77         38.15         1.53 o                         
   1 -17   7         21.00         20.57         1.37 o                         
  -6 -16   7         28.47         26.40         1.28 o                         
  -5 -16   7         15.86         14.23         0.88 o                         
  -4 -16   7         28.06         30.85         1.32 o                         
  -3 -16   7          4.84          4.54         0.53 o                         
  -2 -16   7         21.87         18.19         0.85 o                         
  -1 -16   7         26.74         25.38         0.99 o                         
   0 -16   7         29.68         30.44         1.07 o                         
   1 -16   7         34.43         29.71         1.15 o                         
   2 -16   7        189.61        182.59         3.40 o                         
   3 -16   7        224.01        221.37         3.26 o                         
  -7 -15   7         50.30         49.88         1.61 o                         
  -6 -15   7          1.40          1.43         0.52 o                         
  -5 -15   7         18.44         19.17         0.88 o                         
  -4 -15   7         23.70         24.86         0.91 o                         
  -3 -15   7         92.29         92.57         1.32 o                         
  -2 -15   7         86.34         92.01         3.26 o                         
  -1 -15   7         95.83         89.22         2.79 o                         
   0 -15   7        142.88        140.11         5.21 o                         
   1 -15   7        115.47        111.08         1.71 o                         
   2 -15   7         11.25         11.02         0.67 o                         
   3 -15   7         18.64         18.93         0.88 o                         
   4 -15   7         22.24         19.79         1.24 o                         
  -8 -14   7         33.51         29.79         1.09 o                         
  -7 -14   7         61.50         63.70         1.37 o                         
  -6 -14   7         34.04         33.01         1.21 o                         
  -5 -14   7         65.91         66.78         1.26 o                         
  -4 -14   7         29.47         30.68         0.67 o                         
  -3 -14   7         84.35         83.16         1.03 o                         
  -2 -14   7         59.15         58.71         0.87 o                         
  -1 -14   7         63.97         62.65         0.98 o                         
   0 -14   7        195.50        209.33         2.33 o                         
   1 -14   7        172.58        172.69         2.24 o                         
   2 -14   7         25.05         25.35         0.90 o                         
   3 -14   7         15.07         13.81         0.68 o                         
   4 -14   7         50.59         50.83         1.92 o                         
   5 -14   7         13.44         13.74         0.91 o                         
  -9 -13   7        119.67        123.55         1.92 o                         
  -8 -13   7         23.45         24.27         1.06 o                         
  -7 -13   7         49.69         47.47         1.32 o                         
  -6 -13   7         15.88         16.32         0.83 o                         
  -5 -13   7         37.51         36.31         0.87 o                         
  -4 -13   7        206.82        196.41         1.74 o                         
  -3 -13   7        212.95        211.40         1.94 o                         
  -2 -13   7        261.34        270.69         2.05 o                         
  -1 -13   7        122.72        127.13         1.26 o                         
   0 -13   7         26.37         26.50         0.63 o                         
   1 -13   7         32.70         33.13         0.71 o                         
   2 -13   7        210.84        215.21         2.45 o                         
   3 -13   7          6.01          5.09         0.43 o                         
   4 -13   7          5.18          6.71         0.62 o                         
   5 -13   7          7.16          7.79         0.74 o                         
  -9 -12   7         68.11         68.78         1.45 o                         
  -8 -12   7         48.25         52.76         1.06 o                         
  -7 -12   7          1.30          1.42         0.38 o                         
  -6 -12   7         70.84         65.33         0.95 o                         
  -5 -12   7          9.73          8.64         0.43 o                         
  -4 -12   7         18.15         17.31         0.52 o                         
  -3 -12   7         36.35         38.39         0.56 o                         
  -2 -12   7         54.74         55.48         0.66 o                         
  -1 -12   7        101.46        109.02         1.10 o                         
   0 -12   7         34.26         36.93         0.79 o                         
   1 -12   7         12.84         12.49         0.36 o                         
   2 -12   7         52.92         54.70         0.78 o                         
   3 -12   7         16.24         13.88         0.54 o                         
   4 -12   7         99.85        110.52         1.38 o                         
   5 -12   7          1.56          0.68         0.54 o                         
   6 -12   7         58.92         54.25         1.54 o                         
 -10 -11   7         44.87         47.78         1.47 o                         
  -9 -11   7          4.82          5.25         0.49 o                         
  -8 -11   7         14.32         13.44         0.62 o                         
  -7 -11   7         12.98         13.27         0.59 o                         
  -6 -11   7         30.56         26.29         0.64 o                         
  -5 -11   7         19.97         18.95         0.55 o                         
  -4 -11   7         45.47         42.82         0.56 o                         
  -3 -11   7        155.96        153.54         1.21 o                         
  -2 -11   7         35.20         32.78         0.46 o                         
  -1 -11   7         86.82         89.73         0.89 o                         
   0 -11   7         59.01         62.35         0.66 o                         
   1 -11   7         29.61         29.69         0.41 o                         
   2 -11   7          2.89          3.27         0.22 o                         
   3 -11   7          5.27          5.80         0.30 o                         
   4 -11   7          0.04          0.60         0.36 o                         
   5 -11   7         25.64         26.32         0.99 o                         
   6 -11   7         55.50         58.50         1.27 o                         
   7 -11   7         45.49         45.14         1.40 o                         
 -10 -10   7        120.70        119.59         1.87 o                         
  -9 -10   7        102.97        101.57         1.58 o                         
  -8 -10   7        169.94        166.68         1.95 o                         
  -7 -10   7         12.33         11.08         0.54 o                         
  -6 -10   7          4.34          5.24         0.34 o                         
  -5 -10   7          3.84          3.81         0.28 o                         
  -4 -10   7         21.46         18.63         0.39 o                         
  -3 -10   7         23.47         19.92         0.34 o                         
  -2 -10   7         49.49         51.01         0.56 o                         
  -1 -10   7        103.90        101.66         1.00 o                         
   0 -10   7        113.27        113.48         0.92 o                         
   1 -10   7         82.25         82.09         0.68 o                         
   2 -10   7         74.80         71.89         0.62 o                         
   3 -10   7        306.29        306.41         2.10 o                         
   4 -10   7         55.21         53.55         0.79 o                         
   5 -10   7         73.70         79.88         1.20 o                         
   6 -10   7         71.58         72.13         1.35 o                         
   7 -10   7         26.91         28.21         1.19 o                         
 -11  -9   7          0.58          1.07         0.51 o                         
 -10  -9   7         22.40         20.00         0.83 o                         
  -9  -9   7        125.00        131.55         1.84 o                         
  -8  -9   7        108.94        103.45         1.47 o                         
  -7  -9   7         71.98         66.58         0.97 o                         
  -6  -9   7         57.93         57.02         0.75 o                         
  -5  -9   7         65.09         64.57         0.76 o                         
  -4  -9   7        136.19        134.38         1.03 o                         
  -3  -9   7         47.77         53.24         0.52 o                         
  -2  -9   7        223.83        222.91         1.67 o                         
  -1  -9   7         40.60         37.54         0.44 o                         
   0  -9   7         87.53         88.16         0.80 o                         
   1  -9   7         60.64         63.65         0.55 o                         
   2  -9   7         48.44         48.21         0.50 o                         
   3  -9   7         25.96         26.39         0.49 o                         
   4  -9   7         31.32         28.99         0.54 o                         
   5  -9   7         61.19         59.66         0.93 o                         
   6  -9   7          6.08          6.65         0.50 o                         
   7  -9   7         49.20         50.62         1.54 o                         
 -11  -8   7         86.85         96.69         1.77 o                         
 -10  -8   7         38.63         39.02         0.98 o                         
  -9  -8   7         43.47         49.27         1.01 o                         
  -8  -8   7          8.08          9.76         0.51 o                         
  -7  -8   7        210.75        216.69         2.01 o                         
  -6  -8   7        129.13        123.26         1.17 o                         
  -5  -8   7        195.06        190.73         1.58 o                         
  -4  -8   7         63.81         63.64         0.64 o                         
  -3  -8   7        178.07        183.87         1.29 o                         
  -2  -8   7        175.00        180.96         1.28 o                         
  -1  -8   7         26.06         26.76         0.36 o                         
   0  -8   7         73.00         70.10         0.65 o                         
   1  -8   7         70.37         67.25         0.58 o                         
   2  -8   7         25.03         24.98         0.41 o                         
   3  -8   7         74.30         75.34         0.74 o                         
   4  -8   7         58.06         56.39         0.72 o                         
   5  -8   7         17.58         18.76         0.69 o                         
   6  -8   7         43.99         46.09         0.97 o                         
   7  -8   7         26.54         29.91         1.04 o                         
   8  -8   7         21.10         21.47         1.22 o                         
 -11  -7   7         58.74         57.12         1.16 o                         
 -10  -7   7         63.06         68.37         1.21 o                         
  -9  -7   7         50.54         55.54         1.08 o                         
  -8  -7   7        136.52        137.04         1.52 o                         
  -7  -7   7        289.52        293.47         2.43 o                         
  -6  -7   7         31.20         27.70         0.55 o                         
  -5  -7   7        246.53        242.43         1.92 o                         
  -4  -7   7        749.02        716.62         4.66 o                         
  -3  -7   7        612.38        612.76         3.69 o                         
  -2  -7   7        369.40        362.45         2.35 o                         
  -1  -7   7          6.01          4.53         0.18 o                         
   0  -7   7         23.24         31.62         0.36 o                         
   1  -7   7         48.19         44.18         0.49 o                         
   2  -7   7         60.49         61.35         0.66 o                         
   3  -7   7         96.90         90.00         1.07 o                         
   4  -7   7          6.80          6.65         0.30 o                         
   5  -7   7         33.35         34.39         0.71 o                         
   6  -7   7         10.92          8.86         0.48 o                         
   7  -7   7         89.40         90.16         1.48 o                         
   8  -7   7         14.32         12.26         0.76 o                         
 -12  -6   7         12.74         10.69         0.76 o                         
 -11  -6   7          2.16          2.74         0.45 o                         
 -10  -6   7        127.46        130.15         2.72 o                         
  -9  -6   7        141.84        129.25         1.47 o                         
  -8  -6   7         72.04         65.40         0.81 o                         
  -7  -6   7         16.52         15.83         0.45 o                         
  -6  -6   7         45.41         44.21         0.63 o                         
  -5  -6   7        309.50        318.54         2.29 o                         
  -4  -6   7         37.61         39.39         0.47 o                         
  -3  -6   7         68.21         70.20         0.54 o                         
  -2  -6   7         62.25         58.74         0.47 o                         
  -1  -6   7         84.55         84.34         0.65 o                         
   0  -6   7         61.72         56.59         0.56 o                         
   1  -6   7         54.03         68.24         0.61 o                         
   2  -6   7        267.14        261.42         2.00 o                         
   3  -6   7        420.49        414.07         3.42 o                         
   4  -6   7         60.44         64.04         0.81 o                         
   5  -6   7         18.52         19.10         0.56 o                         
   6  -6   7         45.54         42.10         0.91 o                         
   7  -6   7        139.88        142.01         2.04 o                         
   8  -6   7         76.44         83.60         1.60 o                         
 -12  -5   7         62.16         65.00         1.33 o                         
 -11  -5   7        100.67         96.19         1.54 o                         
 -10  -5   7         55.10         58.59         0.98 o                         
  -9  -5   7         18.15         16.43         0.48 o                         
  -8  -5   7          3.17          3.07         0.23 o                         
  -7  -5   7         27.34         22.39         0.40 o                         
  -6  -5   7          7.70          7.35         0.30 o                         
  -5  -5   7         53.31         52.87         0.60 o                         
  -4  -5   7         31.20         31.19         0.40 o                         
  -3  -5   7          3.31          2.46         0.13 o                         
  -2  -5   7         48.77         40.08         0.36 o                         
  -1  -5   7         34.91         38.13         0.37 o                         
   0  -5   7         56.95         58.52         0.55 o                         
   1  -5   7        132.35        127.28         0.96 o                         
   2  -5   7         37.88         44.50         0.50 o                         
   3  -5   7         25.68         27.90         0.58 o                         
   4  -5   7        261.77        262.18         2.16 o                         
   5  -5   7        107.02        106.48         1.09 o                         
   6  -5   7        135.05        138.49         1.66 o                         
   7  -5   7         37.15         41.92         1.29 o                         
   8  -5   7          0.17         -0.25         0.59 o                         
   9  -5   7         22.62         22.21         1.53 o                         
 -12  -4   7         55.96         58.40         1.45 o                         
 -11  -4   7         66.76         67.25         1.27 o                         
 -10  -4   7         54.73         56.33         0.90 o                         
  -9  -4   7        118.68        120.88         1.26 o                         
  -8  -4   7        173.21        183.29         1.43 o                         
  -7  -4   7        139.16        146.49         1.17 o                         
  -6  -4   7        127.95        120.26         1.05 o                         
  -5  -4   7        174.78        174.52         1.39 o                         
  -4  -4   7        118.23        123.22         0.94 o                         
  -3  -4   7         16.08         14.46         0.23 o
[truncated: 260,335 more chars]
